# Supplementary material for: The NAC family transcription factor GmNAC42–1 regulates biosynthesis of the anticancer and neuroprotective glyceollins in soybean
Source: BMC Genomics. 2019 Feb 20;20:149. doi: 10.1186/s12864-019-5524-5 (PMC6381636; doi:10.1186/s12864-019-5524-5)
Supplement: Supplementary file 1 — Table S1. Sequences of primers used in the experiments. (XLSX 11 kb) [file 12864_2019_5524_MOESM1_ESM.xlsx]

## Sheet: Sheet1
Additional file 1: Table S1. Sequences of primers used in the experiments.
Target		Primer	Sequence	Purpose
UBIQUIITIN3	Glyma.20G141600	qUBf	GTGTAATGTTGGATGTGTTCCC	qRT-PCR
UBIQUIITIN3	Glyma.20G141600	qUBr	CCGAACTTATTTTCAAGGGACAT	qRT-PCR
G4DT	Glyma.10G295300	qG4f	TGGCTTTCGGAGTTGGTATC	qRT-PCR
G4DT	Glyma.10G295300	qG4r	GAACAGCATTTCCCATACCC	qRT-PCR
IFS1	Glyma.07G202300	qIF1f	CACTCAAACTCGGGATCACA	qRT-PCR
IFS1	Glyma.07G202300	qIF1r	GACGCAAGTGCAGAAACAAA	qRT-PCR
IFS2	Glyma.13G173500	qIF2f	GGAGAGGTTGTTGAGGGTGA	qRT-PCR
IFS2	Glyma.13G173500	qIF2r	GACCCTTGATGTGGTCCTTG	qRT-PCR
I2′H	Glyma.15G156100	qI2f	CCATGCTTTTTGGTGGAACT	qRT-PCR
I2′H	Glyma.15G156100	qI2r	GCCTTCTTCAACACCTCTGG	qRT-PCR
NAC42-1	Glyma.02G284300	qNACf	CTCAGCAGCAGCACCAATAA	qRT-PCR
NAC42-1	Glyma.02G284300	qNACr	AAGTATGGCTTGCCGTTGTC	qRT-PCR
NAC42-2	Glyma.14G030700	qNAC-2f	TTCAAACGAGTCCCAACTTACA	qRT-PCR
NAC42-2	Glyma.14G030700	qNAC-2r	GGGTGATTTGGCTCAGTGAT	qRT-PCR
NAC42-3	Glyma.18G110700	qNAC-3f	TTCAAACGCATCCCATCTTT	qRT-PCR
NAC42-3	Glyma.18G110700	qNAC-3r	CGTTGGAATTCACAGGGTTT	qRT-PCR
N/A	N/A	attB1	GGGGACAAGTTTGTACAAAAAAGCAGGCT	Cloning
N/A	N/A	attB2	GGGGACCACTTTGTACAAGAAAGCTGGGT	Cloning
NAC42-1	Glyma.02G284300	aNAC1f	AAAAAGCAGGCTtaacaATGGATGTGGCCAAGTTACA	Cloning, Overexpression
NAC42-1	Glyma.02G284300	aNAC1r-b	AGAAAGCTGGGTGGCATGCACCCAAGAAAAGAG	Cloning, Overexpression
NAC42-1	Glyma.02G284300	siNACf	AAAAAGCAGGCTTCAGTTGGGGAGAAGGAATG	Cloning, Silencing
NAC42-1	Glyma.02G284300	siNACr	AGAAAGCTGGGTGTCGTGCATCATCCAATCAGT	Cloning, Silencing
pDEST-GADT7	N/A	T7	T AAT ACG ACTCAC TAT AGG GC	Sequencing
pMW#2, pDONR221	N/A	M13F	GTAAAACGACGGCCAGT	Sequencing
YM4271 HIS3	N/A	HIS293R	GGGACCACCCTTTAAAGAGA	Genomic integration check
IFS2pro1	Glyma.13G173500	cIFS2pro1f	GCAGCCGATCTTAGACCAGA	Colony PCR, genomic integration check
IFS2pro1	Glyma.13G173500	cIFS2pro1r	CCAAGTGCAAGTTCAAGCAA	Colony PCR
IFS2pro2	Glyma.13G173500	cIFS2pro2f	TTGTCAACACATTTCTTTGACTGA	Colony PCR, genomic integration check
IFS2pro2	Glyma.13G173500	cIFS2pro2r	TGGAATGCTACTCGTTCGTG	Colony PCR
G4DTpro1	Glyma.10G295300	cG4P1f	GCAAAGGTTACATCGAGCAAA	Colony PCR, genomic integration check
G4DTpro1	Glyma.10G295300	cG4P1r	GTCTCGTCTGTGATGGCTGA	Colony PCR
G4DTpro2	Glyma.10G295300	cG4P2f	TGGAGGTTACATATTGTCATCAGTT	Colony PCR, genomic integration check
G4DTpro2	Glyma.10G295300	cG4P2r	AGGGCAAATGCTTCAACAAA	Colony PCR
