# Supplementary material for: The NAC family transcription factor GmNAC42–1 regulates biosynthesis of the anticancer and neuroprotective glyceollins in soybean
Source: BMC Genomics. 2019 Feb 20;20:149. doi: 10.1186/s12864-019-5524-5 (PMC6381636; doi:10.1186/s12864-019-5524-5)
Supplement: Supplementary file 2 — Table S2. Sequences of promoters used in yeast one-hybrid experiments. (XLSX 12 kb) [file 12864_2019_5524_MOESM2_ESM.xlsx]

## Sheet: Sheet1
Additional file 2: Table S2. Sequences of promoters used in yeast one-hybrid experiments.
Gene	Sequence
attL4-G4DTpro2-attR1	AAATAATGATTTTATTTTGACTGATAGTGACCTGTTCGTTGCAACAAATTGATAAGCAATGCTTTTTTATAATGCCAACTTTGTATAGAAAAGTTGCCTTAATTTGTTTAAATTAGTTGATAGATGATTAATTGATAACATTAACCAATTAATTAAAAATTAAAAACACAATTTATATAAAAAAAATAATACATGATTATGTTAGATTTTGTGAAGATGTGATAAATAACTATACTAATGGAGGTTACATATTGTCATCAGTTGACATTAAATACTAAAAAATTATTAATACAAAAAATATAAAATAAAAAAAAATTGTCTGTTTTTGGAGGGTTGTCGTTCTGCTTTTTTTGTTTTCAAACTTTTGTTTAGGAAAGTTTGTGCAGAAAACAGGTAAGT…
attL4-G4DTpro1-attR1	AAATAATGATTTTATTTTGACTGATAGTGACCTGTTCGTTGCAACAAATTGATAAGCAATGCTTTTTTATAATGCCAACTTTGTATAGAAAAGTTGCAAAGGTTACATCGAGCAAAACTATCT CAATTGAAAGTTAAAAAAATAACTTAGTGTTTGATAAAATTAACTGTTTAAATAATTAAAAAAAATAATACCATAATTTATTTAAAAAATATAACAAAAAAATTAATAAATATATCAAAAATAAAAGTGAAAAAAATATAAAAAATTAAAAATTAGAAACTAAAGTTTTAAAAAAATACTAAAAAAATATATTTATCAAATAAATAAATAAATTGTTTAGATAATAAAAATAATTAAAAATTAATTAAAATATCTTATGAAACTTGATCATTAAA…
attL4-IFS2pro2-attR1	AAATAATGATTTTATTTTGACTGATAGTGACCTGTTCGTTGCAACAAATTGATAAGCAATGCTTTTTTATAATGCCAACTTTGTATAGAAAAGTTGGAAAACCTAAAATATATTTGACTCTAATTTTTTTGCTGATGCAAGTCtaaatttaattaaatttagacctaaaatatattgaaaacctaaatcattttttacaagataaaattaaattCTTAACTACCTGTTAAGAGATAAAATTAGGTGTCAATCATATTATGACATGCTAGTTGTCAACACATTTCTTTGACTGAGGCGCCCGCCTATTGAGCTCAATTGCAAATAAAAGAAACGTAATAGATGATACATAGATTTTTCGTGATTCATTATATTTTCGAATATAGTTGGCCGAATAATCTC…
attL4-IFS2pro1-attR1	AAATAATGATTTTATTTTGACTGATAGTGACCTGTTCGTTGCAACAAATTGATAAGCAATGCTTTTTTATAATGCCAACTTTGTATAGAAAAGTTGAATTGAAAATCGAAAAAAAGAAAAGGCGCAGCCGATCTTAGACCAGAGTATAGTACATGTACCAAAGAAGTGTACCTAGTAGGTGAAGAAGACAAGTTGAAAACAATCGCCATCTTAAAATCTTTTATTTATTTTTTTGACTGAAAAAACAAACAACTACAGTACTTTTTGAGTTTTGGACCATTTTGTTAAGTAAAATATGGAAACATCTGCATTTAATTCTTGATTCATTTGTCACTCTTAATATATTTTCTTGTTCCTTAATGTCCTCTTTAATAGGAAGAATAACAATTTTAACATGAT…
