# Supplementary material for: The NAC family transcription factor GmNAC42–1 regulates biosynthesis of the anticancer and neuroprotective glyceollins in soybean
Source: BMC Genomics. 2019 Feb 20;20:149. doi: 10.1186/s12864-019-5524-5 (PMC6381636; doi:10.1186/s12864-019-5524-5)
Supplement: Supplementary file 3 — Table S3. Genes upregulated by pH 3.0 medium compared to control at 9 dat in Harosoy 63 soybean seedlings. (XLSX 193 kb) [file 12864_2019_5524_MOESM3_ESM.xlsx]

## Sheet: SigUp>2fold, P<0.05
Additional file 3: Table S3. Genes upregulated in Harosoy 63 soybean seedlings by pH 3.0 medium compared to the pH 5.8 control medium at 9 days after treatment.
Wm82.a2 (Glyma 2.0)	log2FoldChange	pvalue	Gene Ontology Molecular Function IDs
Glyma.05G065300	9.14132	4.15351e-65	NA
Glyma.09G029900	8.75401	4.68545e-89	AMP binding; "acetate-CoA ligase activity"; "butyrate-CoA ligase activity"; "catalytic activity"
Glyma.09G162700	8.39568	5.39146e-45	endopeptidase inhibitor activity
Glyma.10G215700	8.35764	3.5723e-58	caffeate O-methyltransferase activity; "luteolin O-methyltransferase activity"; "myricetin 3'-O-methyltransferase activity"; "quercetin 3-O-methyltransferase activity"
Glyma.16G212200	8.26599	5.57775e-44	endopeptidase inhibitor activity
Glyma.18G033200	8.12196	6.5747e-66	lipid binding
Glyma.17G147400	8.07209	1.28892e-132	NA
Glyma.09G162500	7.82628	1.66051e-38	endopeptidase inhibitor activity
Glyma.05G123900	7.82287	8.90113e-46	polygalacturonase inhibitor activity
Glyma.09G163300	7.76992	8.70469e-38	endopeptidase inhibitor activity
Glyma.18G032800	7.75295	3.59787e-43	lipid binding
Glyma.18G032500	7.73327	7.68331e-37	lipid binding
Glyma.18G033100	7.54757	2.31775e-40	lipid binding
Glyma.18G032700	7.54738	2.39687e-34	lipid binding
Glyma.09G163000	7.49055	8.77186e-31	endopeptidase inhibitor activity
Glyma.16G212100	7.47662	1.23777e-43	endopeptidase inhibitor activity
Glyma.18G272400	7.43904	4.77264e-38	molecular function
Glyma.09G150400	7.35649	2.05809e-101	carbohydrate binding
Glyma.18G032900	7.25098	1.52313e-31	lipid binding
Glyma.05G222400	7.21584	2.6865e-101	1-aminocyclopropane-1-carboxylate oxidase activity; "oxidoreductase activity"; "oxidoreductase activity, acting on paired donors, with incorporation or reduction of molecular oxygen, 2-oxoglutarate as one donor, and incorporation of one atom each of oxygen into both donors"
Glyma.09G162800	7.19558	5.58982e-31	endopeptidase inhibitor activity
Glyma.08G250300	6.9999	1.09477e-119	molecular function
Glyma.05G123700	6.99573	8.73266e-29	polygalacturonase inhibitor activity
Glyma.09G163200	6.95293	8.68179e-28	endopeptidase inhibitor activity
Glyma.11G196600	6.88002	1.40572e-44	carbonate dehydratase activity; "zinc ion binding"
Glyma.09G269400	6.85433	5.47773e-43	catalytic activity; "coenzyme binding"; "nucleotide binding"; "oxidoreductase activity, acting on CH-OH group of donors"
Glyma.05G191100	6.61882	6.8741e-29	NA
Glyma.16G175100	6.60145	1.26761e-31	kinase activity
Glyma.17G046600	6.57469	2.46507e-35	N,N-dimethylaniline monooxygenase activity; "NADP binding"; "flavin adenine dinucleotide binding"; "monooxygenase activity"; "oxidoreductase activity"
Glyma.11G235000	6.44941	1.19238e-51	molecular function
Glyma.01G118000	6.42903	3.98431e-30	carboxy-lyase activity; "catalytic activity"; "magnesium ion binding"; "pyruvate decarboxylase activity"; "thiamine pyrophosphate binding"; "transferase activity"
Glyma.13G036200	6.29203	1.36068e-38	oxidoreductase activity; "oxidoreductase activity, acting on paired donors, with incorporation or reduction of molecular oxygen, 2-oxoglutarate as one donor, and incorporation of one atom each of oxygen into both donors"
Glyma.11G225000	6.26128	6.52103e-21	lipid binding
Glyma.13G247000	6.23981	1.36151e-29	molecular function
Glyma.15G145600	6.19707	1.15117e-61	NA
Glyma.18G032400	6.13169	1.46694e-20	lipid binding
Glyma.16G175000	6.03941	5.58247e-19	kinase activity
Glyma.03G029000	5.94906	5.89441e-19	enzyme inhibitor activity; "pectinesterase activity"
Glyma.07G195300	5.93446	2.44965e-47	protein binding
Glyma.15G208600	5.92311	6.14322e-55	auxin:hydrogen symporter activity; "auxin efflux transmembrane transporter activity"; "transporter activity"
Glyma.09G163800	5.89062	4.95006e-19	endopeptidase inhibitor activity
Glyma.11G224900	5.88923	2.8036e-20	lipid binding
Glyma.05G124000	5.87808	4.79779e-44	polygalacturonase inhibitor activity
Glyma.03G029100	5.87357	1.04782e-23	enzyme inhibitor activity; "pectinesterase activity"
Glyma.17G011100	5.82452	4.74469e-18	molecular function
Glyma.16G174300	5.79155	2.45562e-48	NA
Glyma.15G110600	5.72424	7.64001e-31	molecular function
Glyma.16G104800	5.71563	8.42631e-31	NA
Glyma.02G123500	5.6782	6.15051e-30	NA
Glyma.18G032300	5.64832	1.26354e-21	lipid binding
Glyma.17G179400	5.6319	1.39337e-21	ADP binding
Glyma.06G092900	5.59494	6.65034e-69	carbohydrate binding; "lyase activity"
Glyma.01G130800	5.58031	8.1565e-34	heme binding; "peroxidase activity"; "protein binding"
Glyma.16G201800	5.54431	8.08465e-16	transferase activity, transferring acyl groups other than amino-acyl groups
Glyma.10G017200	5.53514	6.44782e-25	enzyme inhibitor activity; "pectinesterase activity"
Glyma.10G098400	5.52631	1.14995e-14	ATP binding; "kinase activity"; "protein kinase activity"; "protein serine/threonine kinase activity"; "transferase activity, transferring phosphorus-containing groups"
Glyma.08G156300	5.50338	2.13497e-15	NA
Glyma.15G159500	5.4988	5.90935e-20	NA
Glyma.15G159800	5.49799	1.484e-23	NA
Glyma.14G171100	5.48611	7.73552e-15	molecular function
Glyma.15G049900	5.46105	3.04077e-20	NA
Glyma.10G070300	5.4394	5.67811e-17	homogentisate phytyltransferase activity; "prenyltransferase activity"
Glyma.17G117200	5.39975	8.35653e-65	molecular function
Glyma.02G157900	5.37462	3.07774e-149	molecular function
Glyma.07G262900	5.35979	3.36827e-14	molecular function
Glyma.11G091600	5.33094	1.56906e-16	4-coumarate-CoA ligase activity; "catalytic activity"
Glyma.16G170000	5.32481	7.65391e-39	structural constituent of cell wall
Glyma.02G215700	5.3173	1.16932e-54	metalloendopeptidase activity; "metallopeptidase activity"; "zinc ion binding"
Glyma.11G123400	5.30309	1.22047e-26	NA
Glyma.16G187100	5.28144	3.43999e-14	NA
Glyma.15G242400	5.26473	1.4131e-21	molecular function
Glyma.03G247500	5.22283	5.09726e-81	chitin binding; "ribonuclease activity"
Glyma.09G053300	5.20121	2.94241e-23	NA
Glyma.13G324400	5.1991	6.94186e-13	carbonate dehydratase activity; "zinc ion binding"
Glyma.07G178100	5.1804	5.67272e-24	copper ion binding; "electron carrier activity"
Glyma.06G036700	5.16152	1.54752e-26	copper ion binding; "electron carrier activity"
Glyma.04G058100	5.14991	5.26415e-52	N-acyltransferase activity; "hydroxycinnamoyltransferase activity"; "spermidine:caffeoyl CoA N-acyltransferase activity"; "spermidine:coumaroyl CoA N-acyltransferase activity"; "spermidine:feruloyl CoA N-acyltransferase activity"; "spermidine:sinapoyl CoA N-acyltransferase activity"; "transferase activity, transferring acyl groups other than amino-acyl groups"
Glyma.16G174700	5.13734	7.16527e-49	NA
Glyma.03G033100	5.11716	4.02071e-13	homogentisate phytyltransferase activity; "prenyltransferase activity"
Glyma.03G029200	5.09785	4.93142e-13	enzyme inhibitor activity; "pectinesterase activity"
Glyma.09G006100	5.09181	6.18365e-15	molecular function
Glyma.09G138000	5.07106	1.38077e-27	molecular function
Glyma.09G163100	5.04643	9.54252e-13	endopeptidase inhibitor activity
Glyma.02G124900	5.02214	2.27902e-51	oxidoreductase activity; "oxidoreductase activity, acting on diphenols and related substances as donors, oxygen as acceptor"; "oxidoreductase activity, acting on paired donors, with incorporation or reduction of molecular oxygen, 2-oxoglutarate as one donor, and incorporation of one atom each of oxygen into both donors"
Glyma.09G006200	4.97095	4.99725e-14	molecular function
Glyma.09G025200	4.92218	6.1174e-34	molecular function
Glyma.05G131000	4.90191	8.22818e-31	NA
Glyma.13G327900	4.88463	6.79358e-13	NA
Glyma.15G159900	4.86449	3.25872e-22	NA
Glyma.09G163600	4.86368	2.28131e-35	endopeptidase inhibitor activity
Glyma.07G186000	4.85816	1.01841e-48	branched-chain-amino-acid transaminase activity; "catalytic activity"
Glyma.08G085600	4.81441	9.47493e-15	NA
Glyma.01G138000	4.81256	8.42293e-11	enzyme inhibitor activity; "pectinesterase activity"
Glyma.18G177000	4.78081	6.01074e-94	aryl-alcohol dehydrogenase (NADP+) activity; "cinnamyl-alcohol dehydrogenase activity"; "nucleotide binding"; "oxidoreductase activity"; "zinc ion binding"
Glyma.08G150900	4.76918	6.9413e-14	ADP binding
Glyma.09G022800	4.76539	4.82169e-12	heme binding; "peroxidase activity"
Glyma.09G122500	4.74984	3.67101e-21	(E)-beta-ocimene synthase activity; "alpha-farnesene synthase activity"; "lyase activity"; "magnesium ion binding"; "myrcene synthase activity"; "terpene synthase activity"
Glyma.18G033400	4.74468	1.15082e-10	NA
Glyma.02G016600	4.73988	4.2923e-25	enzyme inhibitor activity; "pectinesterase activity"
Glyma.15G275400	4.73061	1.35061e-12	polygalacturonase activity
Glyma.02G156100	4.7109	3.84903e-46	electron carrier activity; "heme binding"; "iron ion binding"; "oxidoreductase activity, acting on paired donors, with incorporation or reduction of molecular oxygen"; "oxygen binding"
Glyma.10G059200	4.71066	1.28155e-47	carbonate dehydratase activity; "zinc ion binding"
Glyma.08G084900	4.70803	6.46915e-23	NA
Glyma.18G263200	4.7065	1.77699e-21	ATP binding; "ATPase activity"; "ATPase activity, coupled to transmembrane movement of substances"; "chlorophyll catabolite transmembrane transporter activity"; "glutathione S-conjugate-exporting ATPase activity"; "nucleoside-triphosphatase activity"; "nucleotide binding"
Glyma.16G038100	4.6979	4.99267e-19	NA
Glyma.03G038200	4.68349	2.92336e-23	heme binding; "peroxidase activity"; "protein binding"
Glyma.13G267700	4.65982	4.11129e-12	protein binding; "sequence-specific DNA binding"; "sequence-specific DNA binding transcription factor activity"
Glyma.17G180000	4.65219	3.49042e-18	ADP binding
Glyma.05G147000	4.64886	6.30912e-44	O-methyltransferase activity; "caffeoyl-CoA O-methyltransferase activity"
Glyma.20G196400	4.61609	2.72012e-18	DNA binding; "sequence-specific DNA binding transcription factor activity"
Glyma.11G238300	4.58257	6.379e-78	L-aspartate:2-oxoglutarate aminotransferase activity; "aspartate-prephenate aminotransferase activity"; "glutamate-prephenate aminotransferase activity"
Glyma.02G209200	4.56804	3.37147e-13	molecular function
Glyma.11G247600	4.54061	1.3158e-80	NADP binding; "NAD binding"; "copper ion binding"; "glyceraldehyde-3-phosphate dehydrogenase (NAD+) (phosphorylating) activity"; "glyceraldehyde-3-phosphate dehydrogenase (NADP+) (non-phosphorylating) activity"; "nucleotide binding"; "oxidoreductase activity, acting on the aldehyde or oxo group of donors, NAD or NADP as acceptor"
Glyma.18G055600	4.53135	3.51344e-15	heme binding; "peroxidase activity"; "protein binding"
Glyma.14G042900	4.51279	5.34825e-12	NA
Glyma.12G156600	4.5051	9.81867e-47	catalytic activity; "cation binding"; "hydrolase activity, hydrolyzing O-glycosyl compounds"
Glyma.16G143900	4.48176	1.09524e-09	NA
Glyma.08G085700	4.47274	6.40883e-37	NA
Glyma.06G260200	4.45356	2.84426e-72	oxidoreductase activity
Glyma.18G229400	4.44814	5.56614e-17	(+)-neomenthol dehydrogenase activity; "(-)-menthol dehydrogenase activity"; "alcohol dehydrogenase (NADP+) activity"; "nucleotide binding"; "oxidoreductase activity"
Glyma.10G253700	4.44201	1.66485e-09	ATP binding; "kinase activity"; "protein kinase activity"; "protein serine/threonine kinase activity"; "transferase activity, transferring phosphorus-containing groups"
Glyma.13G113100	4.43863	7.83566e-32	N,N-dimethylaniline monooxygenase activity; "NADP binding"; "flavin adenine dinucleotide binding"; "monooxygenase activity"; "oxidoreductase activity"
Glyma.20G114200	4.43802	3.67088e-175	identical protein binding; "protein binding"; "trans-cinnamate 4-monooxygenase activity"
Glyma.10G037100	4.43088	1.97174e-09	nutrient reservoir activity
Glyma.08G229700	4.42103	1.96309e-09	molecular function
Glyma.19G244200	4.41587	2.81743e-12	aldo-keto reductase (NADP) activity
Glyma.11G095100	4.41047	1.2975e-63	catalytic activity; "cation binding"; "hydrolase activity, hydrolyzing O-glycosyl compounds"
Glyma.19G262900	4.40226	5.86527e-19	carboxylesterase activity; "hydrolase activity, acting on ester bonds"; "lipase activity"
Glyma.17G147600	4.40199	5.99017e-24	NA
Glyma.04G051000	4.38965	9.64118e-11	DNA binding; "nucleic acid binding"; "sequence-specific DNA binding transcription factor activity"; "zinc ion binding"
Glyma.05G022100	4.38249	5.89032e-66	electron carrier activity; "flavonoid 3'-monooxygenase activity"; "heme binding"; "iron ion binding"; "oxidoreductase activity, acting on paired donors, with incorporation or reduction of molecular oxygen"; "oxygen binding"
Glyma.15G160000	4.36049	1.08711e-16	NA
Glyma.20G061100	4.35183	6.41479e-49	catalytic activity; "hydrolase activity, hydrolyzing O-glycosyl compounds"
Glyma.07G178200	4.35042	2.0628e-13	copper ion binding; "electron carrier activity"
Glyma.07G048800	4.34987	1.76022e-30	caffeate O-methyltransferase activity; "luteolin O-methyltransferase activity"; "myricetin 3'-O-methyltransferase activity"; "quercetin 3-O-methyltransferase activity"
Glyma.09G048900	4.34805	3.0266e-26	electron carrier activity; "heme binding"; "iron ion binding"; "oxidoreductase activity, acting on paired donors, with incorporation or reduction of molecular oxygen"; "oxygen binding"
Glyma.06G193500	4.33934	8.08503e-42	glutathione transferase activity
Glyma.15G062800	4.32836	2.11487e-08	molecular function
Glyma.05G130900	4.32421	1.5655e-20	NA
Glyma.15G156100	4.31572	6.10329e-85	electron carrier activity; "heme binding"; "iron ion binding"; "oxidoreductase activity, acting on paired donors, with incorporation or reduction of molecular oxygen"; "oxygen binding"
Glyma.13G234400	4.30015	8.10742e-26	calmodulin binding
Glyma.20G098300	4.29884	1.08328e-21	hydrogen-translocating pyrophosphatase activity; "inorganic diphosphatase activity"
Glyma.20G147900	4.27794	9.24545e-09	electron carrier activity; "heme binding"; "iron ion binding"; "oxidoreductase activity, acting on paired donors, with incorporation or reduction of molecular oxygen"; "oxygen binding"
Glyma.19G098800	4.27071	8.08908e-11	aldo-keto reductase (NADP) activity
Glyma.07G138100	4.25849	4.99877e-21	NA
Glyma.04G137100	4.24286	4.71681e-28	NA
Glyma.18G080400	4.23417	1.45092e-10	electron carrier activity; "heme binding"; "iron ion binding"; "oxidoreductase activity, acting on paired donors, with incorporation or reduction of molecular oxygen"; "oxygen binding"
Glyma.09G049200	4.23285	2.02856e-22	electron carrier activity; "heme binding"; "iron ion binding"; "oxidoreductase activity, acting on paired donors, with incorporation or reduction of molecular oxygen"; "oxygen binding"
Glyma.07G076300	4.23204	1.34238e-19	NA
Glyma.03G038100	4.22906	1.69032e-34	heme binding; "peroxidase activity"; "protein binding"
Glyma.19G213100	4.22288	8.01725e-60	DNA binding; "sequence-specific DNA binding transcription factor activity"
Glyma.17G041200	4.19124	1.81407e-18	ATP binding; "ATPase activity"; "ATPase activity, coupled to transmembrane movement of substances"; "nucleoside-triphosphatase activity"; "nucleotide binding"
Glyma.19G002900	4.19095	6.60526e-15	DNA binding; "sequence-specific DNA binding transcription factor activity"
Glyma.06G248700	4.19034	1.44164e-09	NA
Glyma.15G021400	4.18652	2.82104e-39	ATP binding; "protein kinase activity"; "protein serine/threonine kinase activity"; "transferase activity, transferring phosphorus-containing groups"
Glyma.01G135200	4.17451	1.12383e-09	electron carrier activity; "heme binding"; "iron ion binding"; "monooxygenase activity"; "oxidoreductase activity, acting on paired donors, with incorporation or reduction of molecular oxygen"; "oxygen binding"
Glyma.09G004600	4.17264	1.44335e-24	NA
Glyma.16G174600	4.16863	6.33879e-13	NA
Glyma.08G062900	4.14975	1.20176e-22	kinase activity; "protein binding"; "protein kinase activity"; "receptor serine/threonine kinase binding"
Glyma.16G170100	4.13422	3.41871e-56	structural constituent of cell wall
Glyma.17G030400	4.1339	1.58355e-63	NA
Glyma.03G249100	4.13311	2.80186e-40	protein binding
Glyma.17G224900	4.12998	1.16524e-07	NA
Glyma.02G190900	4.11153	4.59298e-18	NA
Glyma.07G243700	4.1099	5.73397e-40	NA
Glyma.05G065700	4.10826	1.4768e-11	NA
Glyma.08G273100	4.10373	6.22216e-09	ATP binding; "phosphoenolpyruvate carboxykinase (ATP) activity"; "phosphoenolpyruvate carboxykinase activity"; "purine nucleotide binding"
Glyma.11G062500	4.0923	4.14018e-24	electron carrier activity; "heme binding"; "iron ion binding"; "oxidoreductase activity, acting on paired donors, with incorporation or reduction of molecular oxygen"; "oxygen binding"
Glyma.11G031900	4.09195	7.76028e-16	NA
Glyma.20G176100	4.08206	2.17526e-44	caffeate O-methyltransferase activity; "luteolin O-methyltransferase activity"; "myricetin 3'-O-methyltransferase activity"; "quercetin 3-O-methyltransferase activity"
Glyma.03G189600	4.06744	5.77677e-43	sequence-specific DNA binding transcription factor activity
Glyma.15G211500	4.04717	2.35454e-26	endopeptidase inhibitor activity
Glyma.07G170900	4.04531	4.30121e-19	molecular function
Glyma.20G199600	4.03748	9.85017e-46	4 iron, 4 sulfur cluster binding; "hydro-lyase activity"; "intramolecular transferase activity, transferring hydroxy groups"; "lyase activity"
Glyma.17G224200	4.01443	9.12239e-16	ATP binding; "kinase activity"; "protein kinase activity"; "protein serine/threonine kinase activity"; "transferase activity, transferring phosphorus-containing groups"
Glyma.02G233800	4.00785	9.55779e-19	heme binding; "peroxidase activity"; "protein binding"
Glyma.11G121800	3.99642	5.46792e-63	heme binding; "iron ion binding"; "oxygen binding"
Glyma.02G298300	3.99519	6.62159e-22	ATP binding; "ATPase activity"; "ATPase activity, coupled to transmembrane movement of substances"; "chlorophyll catabolite transmembrane transporter activity"; "glutathione S-conjugate-exporting ATPase activity"; "nucleoside-triphosphatase activity"; "nucleotide binding"
Glyma.14G042100	3.98344	2.58879e-16	NA
Glyma.09G162600	3.97946	1.64185e-07	endopeptidase inhibitor activity
Glyma.19G001600	3.9701	4.79932e-53	antiporter activity; "drug transmembrane transporter activity"; "transporter activity"
Glyma.U032500	3.96655	1.34919e-59	urate oxidase activity
Glyma.07G243500	3.96523	1.31775e-39	NA
Glyma.04G123800	3.96121	2.66546e-10	alternative oxidase activity
Glyma.07G076400	3.95702	5.78878e-18	molecular function
Glyma.06G249400	3.94071	1.08597e-40	methyltransferase activity
Glyma.15G252200	3.94046	1.72484e-44	glutathione binding; "glutathione transferase activity"
Glyma.05G009000	3.93077	2.36702e-16	molecular function
Glyma.04G137200	3.92658	1.08743e-66	NA
Glyma.06G069400	3.90485	3.45023e-07	NA
Glyma.03G163500	3.90354	1.07144e-09	nutrient reservoir activity
Glyma.08G108000	3.89713	8.23397e-10	selenium binding
Glyma.20G130000	3.89322	2.01941e-21	NA
Glyma.14G121200	3.89163	1.27514e-100	alcohol dehydrogenase (NAD) activity
Glyma.08G270600	3.88991	2.41442e-52	catalytic activity; "cinnamoyl-CoA reductase activity"; "coenzyme binding"; "nucleotide binding"
Glyma.15G160100	3.88149	6.62801e-09	NA
Glyma.14G177400	3.8709	1.43457e-11	molecular function
Glyma.08G180600	3.84831	2.10477e-17	L,L-diaminopimelate aminotransferase activity; "catalytic activity"; "pyridoxal phosphate binding"; "transaminase activity"; "transferase activity"
Glyma.09G153900	3.84079	1.19392e-89	DNA binding; "copper ion binding"; "magnesium ion binding"; "phosphopyruvate hydratase activity"
Glyma.10G198200	3.84006	2.22237e-16	NA
Glyma.02G134700	3.83186	8.57419e-08	copper ion binding; "electron carrier activity"
Glyma.06G307900	3.82507	7.66599e-46	cellulose synthase (UDP-forming) activity; "cellulose synthase activity"; "transferase activity"; "transferase activity, transferring glycosyl groups"
Glyma.08G174900	3.82382	4.7415e-08	glutathione binding; "glutathione transferase activity"
Glyma.12G200400	3.82174	1.68792e-35	molecular function
Glyma.13G119000	3.82043	1.31592e-18	ATP binding; "ATPase activity"; "ATPase activity, coupled to transmembrane movement of substances"; "nucleoside-triphosphatase activity"; "nucleotide binding"
Glyma.13G346700	3.81719	9.17032e-32	chitin binding; "chitinase activity"
Glyma.10G161500	3.81285	2.17876e-73	NA
Glyma.12G233600	3.80913	1.57736e-07	NA
Glyma.08G174600	3.8085	8.00085e-07	glutathione binding; "glutathione transferase activity"
Glyma.19G259300	3.80476	1.48321e-17	D-arabinono-1,4-lactone oxidase activity; "UDP-N-acetylmuramate dehydrogenase activity"; "catalytic activity"; "flavin adenine dinucleotide binding"; "oxidoreductase activity"; "oxidoreductase activity, acting on CH-OH group of donors"
Glyma.16G204600	3.80286	3.91041e-101	DNA binding; "copper ion binding"; "magnesium ion binding"; "phosphopyruvate hydratase activity"
Glyma.01G210400	3.80164	2.09009e-15	L-lactate dehydrogenase activity; "catalytic activity"; "lactate dehydrogenase activity"; "nucleotide binding"; "oxidoreductase activity"; "oxidoreductase activity, acting on the CH-OH group of donors, NAD or NADP as acceptor"
Glyma.19G151100	3.78284	7.13135e-35	molecular function
Glyma.10G186900	3.78224	3.17847e-14	DNA binding; "sequence-specific DNA binding transcription factor activity"
Glyma.02G307300	3.77565	5.1572e-27	oxidoreductase activity
Glyma.05G065100	3.77311	9.3251e-07	NA
Glyma.10G203500	3.76739	1.04583e-13	electron carrier activity; "heme binding"; "iron ion binding"; "oxidoreductase activity, acting on paired donors, with incorporation or reduction of molecular oxygen"
Glyma.07G048600	3.7652	1.79172e-29	oxidoreductase activity; "oxidoreductase activity, acting on paired donors, with incorporation or reduction of molecular oxygen, 2-oxoglutarate as one donor, and incorporation of one atom each of oxygen into both donors"
Glyma.06G167500	3.76404	2.62017e-23	molecular function
Glyma.03G147700	3.75493	7.17334e-33	molecular function
Glyma.11G077900	3.75173	5.56698e-12	molecular function
Glyma.16G168700	3.74262	8.06144e-27	kinase activity
Glyma.07G205400	3.73269	4.69288e-14	cysteine-type peptidase activity
Glyma.08G234500	3.7314	2.51017e-19	protein binding
Glyma.12G099300	3.70926	1.94707e-50	antiporter activity; "drug transmembrane transporter activity"; "transporter activity"
Glyma.12G048100	3.69186	4.04035e-08	NA
Glyma.03G147800	3.68635	2.54986e-18	molecular function
Glyma.02G177800	3.68324	1.18574e-06	sequence-specific DNA binding transcription factor activity
Glyma.12G179600	3.67936	1.49007e-39	peptidase activity; "serine-type peptidase activity"
Glyma.15G131300	3.67635	9.4049e-47	molecular function
Glyma.19G151200	3.67118	1.62004e-22	molecular function
Glyma.13G295900	3.67099	2.58368e-14	diacylglycerol O-acyltransferase activity
Glyma.19G076800	3.66707	3.02163e-15	amino acid transmembrane transporter activity
Glyma.03G055100	3.65961	2.35876e-13	carboxy-lyase activity; "catalytic activity"; "magnesium ion binding"; "pyruvate decarboxylase activity"; "thiamine pyrophosphate binding"; "transferase activity"
Glyma.07G178300	3.65521	1.01081e-10	copper ion binding; "electron carrier activity"
Glyma.16G195600	3.65304	1.70164e-41	electron carrier activity; "heme binding"; "iron ion binding"; "oxidoreductase activity, acting on paired donors, with incorporation or reduction of molecular oxygen"; "oxygen binding"
Glyma.15G062700	3.65078	1.06017e-19	molecular function
Glyma.14G201600	3.64715	2.7119e-07	heme binding; "peroxidase activity"; "protein binding"
Glyma.20G080400	3.64703	7.13067e-25	NA
Glyma.13G029200	3.64243	2.58425e-79	serine-type carboxypeptidase activity
Glyma.10G072400	3.63164	5.01159e-17	molecular function
Glyma.U000100	3.62271	1.16949e-07	electron carrier activity; "heme binding"; "iron ion binding"; "oxidoreductase activity, acting on paired donors, with incorporation or reduction of molecular oxygen"; "oxygen binding"
Glyma.06G114700	3.6224	2.11377e-12	electron carrier activity; "isomerase activity"; "protein binding"; "protein disulfide isomerase activity"; "protein disulfide oxidoreductase activity"
Glyma.11G062600	3.61678	3.20289e-26	electron carrier activity; "heme binding"; "iron ion binding"; "oxidoreductase activity, acting on paired donors, with incorporation or reduction of molecular oxygen"; "oxygen binding"
Glyma.12G188500	3.61368	3.45507e-06	NA
Glyma.13G278000	3.61117	1.55199e-07	NA
Glyma.03G026800	3.61094	1.09355e-10	ATP binding; "protein kinase activity"; "protein serine/threonine kinase activity"; "transferase activity, transferring phosphorus-containing groups"; "transmembrane receptor protein kinase activity"
Glyma.03G016200	3.608	3.36252e-13	molecular function
Glyma.06G276700	3.60781	5.11264e-12	NA
Glyma.08G003800	3.60645	7.40963e-07	transferase activity; "transferase activity, transferring acyl groups other than amino-acyl groups"
Glyma.09G251600	3.59913	8.47703e-11	auxin:hydrogen symporter activity; "auxin transmembrane transporter activity"; "transporter activity"
Glyma.16G171200	3.59164	3.65874e-07	NA
Glyma.20G010000	3.58994	2.02881e-12	copper ion binding; "electron carrier activity"
Glyma.15G107100	3.58675	7.33075e-17	antiporter activity; "drug transmembrane transporter activity"; "transporter activity"
Glyma.20G137400	3.58217	6.62455e-06	ATP binding; "kinase activity"; "protein kinase activity"; "protein serine/threonine kinase activity"; "transferase activity, transferring phosphorus-containing groups"
Glyma.11G062700	3.56947	3.37407e-21	electron carrier activity; "heme binding"; "iron ion binding"; "oxidoreductase activity, acting on paired donors, with incorporation or reduction of molecular oxygen"; "oxygen binding"
Glyma.03G038500	3.56488	7.90183e-08	heme binding; "peroxidase activity"; "protein binding"
Glyma.09G048700	3.5629	1.90096e-31	electron carrier activity; "heme binding"; "iron ion binding"; "oxidoreductase activity, acting on paired donors, with incorporation or reduction of molecular oxygen"; "oxygen binding"
Glyma.10G008600	3.56037	2.53719e-16	NA
Glyma.02G086900	3.55828	1.5648e-11	pectinesterase activity
Glyma.15G272200	3.55403	4.07488e-12	NA
Glyma.16G169200	3.55262	3.98667e-31	kinase activity
Glyma.05G170400	3.55033	1.91825e-09	electron carrier activity; "heme binding"; "iron ion binding"; "oxidoreductase activity, acting on paired donors, with incorporation or reduction of molecular oxygen"; "oxygen binding"
Glyma.18G285800	3.5484	4.52007e-40	oxidoreductase activity
Glyma.14G046000	3.54814	1.32721e-13	kinase activity
Glyma.03G143700	3.54647	3.9906e-19	electron carrier activity; "heme binding"; "iron ion binding"; "oxidoreductase activity, acting on paired donors, with incorporation or reduction of molecular oxygen"; "oxygen binding"
Glyma.14G121400	3.53937	3.01799e-50	acyl-[acyl-carrier-protein] desaturase activity; "oxidoreductase activity"; "transition metal ion binding"
Glyma.07G129000	3.5388	4.11629e-58	1-aminocyclopropane-1-carboxylate oxidase activity; "oxidoreductase activity"; "oxidoreductase activity, acting on paired donors, with incorporation or reduction of molecular oxygen, 2-oxoglutarate as one donor, and incorporation of one atom each of oxygen into both donors"
Glyma.14G201400	3.53686	8.3458e-06	NA
Glyma.14G015300	3.53467	9.57775e-58	ATP binding; "ATPase activity"; "ATPase activity, coupled to transmembrane movement of substances"; "chlorophyll catabolite transmembrane transporter activity"; "glutathione S-conjugate-exporting ATPase activity"; "nucleoside-triphosphatase activity"; "nucleotide binding"
Glyma.18G032600	3.53462	7.39348e-06	lipid binding
Glyma.05G065800	3.52844	6.53766e-06	NA
Glyma.16G062000	3.51919	7.86934e-26	NA
Glyma.12G233700	3.51045	5.35418e-17	NA
Glyma.10G285400	3.50647	1.98857e-15	NA
Glyma.08G066300	3.50502	6.6313e-14	molecular function
Glyma.07G098900	3.49782	1.34391e-34	NA
Glyma.15G252500	3.4958	2.08184e-06	enzyme binding; "glutathione transferase activity"
Glyma.06G177600	3.49552	3.5116e-46	NA
Glyma.16G174800	3.49247	1.21516e-08	NA
Glyma.11G162100	3.48967	1.24267e-08	heme binding; "peroxidase activity"; "protein binding"
Glyma.10G180500	3.48423	3.04242e-13	aspartic-type endopeptidase activity
Glyma.09G224800	3.48349	2.23845e-08	polygalacturonase activity
Glyma.13G181000	3.47922	2.07603e-50	protein binding
Glyma.11G236700	3.47353	4.64981e-07	NA
Glyma.04G198100	3.45284	1.09635e-12	molecular function
Glyma.03G150400	3.44304	1.47505e-10	NA
Glyma.01G182200	3.43729	8.2413e-12	molecular function
Glyma.02G005800	3.4328	5.7599e-08	arsenate ion transmembrane transporter activity; "carbohydrate transmembrane transporter activity"; "phosphate ion transmembrane transporter activity"; "sugar:hydrogen symporter activity"
Glyma.05G022600	3.41059	8.63608e-24	UDP-glucose 6-dehydrogenase activity
Glyma.02G090000	3.40188	4.22628e-25	antiporter activity; "drug transmembrane transporter activity"; "transporter activity"
Glyma.01G244000	3.40067	1.14493e-14	NA
Glyma.16G141000	3.3976	7.39937e-13	carbohydrate transmembrane transporter activity; "substrate-specific transmembrane transporter activity"; "sugar:hydrogen symporter activity"; "transmembrane transporter activity"; "transporter activity"
Glyma.08G134700	3.38487	4.15664e-06	sequence-specific DNA binding transcription factor activity; "zinc ion binding"
Glyma.16G064200	3.38014	1.14129e-56	ATP binding; "kinase activity"; "protein kinase activity"; "protein tyrosine kinase activity"; "transferase activity, transferring phosphorus-containing groups"
Glyma.09G040400	3.37833	1.2111e-06	NA
Glyma.09G093000	3.37829	3.85484e-46	NA
Glyma.20G224200	3.37205	7.57488e-32	NA
Glyma.18G013600	3.37177	8.38386e-22	enzyme activator activity
Glyma.20G216800	3.36832	1.82499e-09	molecular function
Glyma.14G051800	3.36296	2.23311e-10	calcium ion binding
Glyma.08G339500	3.35784	7.55537e-111	NA
Glyma.20G159400	3.35671	1.1578e-13	molecular function
Glyma.10G246500	3.35614	3.25706e-06	nutrient reservoir activity
Glyma.20G245200	3.35204	6.06303e-21	homogentisate phytyltransferase activity; "prenyltransferase activity"
Glyma.14G042300	3.34559	2.79939e-22	NA
Glyma.10G245300	3.34534	2.27399e-18	N-acetyltransferase activity
Glyma.12G230100	3.34146	9.98627e-12	NA
Glyma.08G118700	3.34099	6.16992e-39	glutathione transferase activity
Glyma.08G175200	3.33531	1.27017e-07	glutathione binding; "glutathione transferase activity"
Glyma.15G131400	3.33428	2.56103e-26	molecular function
Glyma.01G048400	3.33236	8.07948e-08	RNA binding; "endoribonuclease activity"; "ribonuclease T2 activity"
Glyma.13G209600	3.32781	1.24043e-14	NA
Glyma.06G031000	3.32362	2.55579e-15	molecular function
Glyma.06G284600	3.32348	5.45644e-14	ubiquitin-protein ligase activity; "zinc ion binding"
Glyma.10G228000	3.3092	1.41499e-08	NA
Glyma.20G210100	3.30482	2.21797e-15	aspartic-type endopeptidase activity
Glyma.10G188900	3.30371	7.79776e-08	NA
Glyma.18G022000	3.29321	3.14987e-08	molecular function
Glyma.02G123600	3.29313	1.51674e-05	NA
Glyma.20G118500	3.2915	1.33859e-12	ATP binding; "kinase activity"; "protein kinase activity"; "protein serine/threonine kinase activity"; "transferase activity, transferring phosphorus-containing groups"
Glyma.20G197600	3.29119	1.8548e-07	glutathione transferase activity
Glyma.11G095000	3.28586	1.38719e-17	catalytic activity; "cation binding"; "hydrolase activity, hydrolyzing O-glycosyl compounds"
Glyma.14G032000	3.2704	1.36729e-12	NA
Glyma.15G062400	3.26504	3.38862e-16	molecular function
Glyma.12G207400	3.26376	6.37398e-19	electron carrier activity; "protein binding"; "protein disulfide oxidoreductase activity"
Glyma.08G118900	3.26334	5.36617e-19	glutathione transferase activity
Glyma.07G121900	3.25771	5.52324e-106	ATP binding; "ATPase activity"; "ATPase activity, coupled to transmembrane movement of substances"; "nucleoside-triphosphatase activity"; "nucleotide binding"
Glyma.20G030700	3.25269	2.90131e-17	NA
Glyma.03G044900	3.25092	3.04857e-13	molecular function
Glyma.20G034200	3.24501	1.16133e-18	calcium ion binding
Glyma.05G204800	3.24437	1.28945e-21	NA
Glyma.09G200500	3.24434	1.38294e-10	1-deoxy-D-xylulose-5-phosphate synthase activity; "catalytic activity"; "oxidoreductase activity, acting on the aldehyde or oxo group of donors, disulfide as acceptor"
Glyma.03G025200	3.23965	1.37755e-05	NA
Glyma.10G176400	3.23936	1.91144e-11	molecular function
Glyma.18G113400	3.23663	1.0181e-13	DNA binding; "sequence-specific DNA binding transcription factor activity"
Glyma.08G198100	3.23577	4.28294e-06	ATP binding; "protein kinase activity"; "protein serine/threonine kinase activity"; "transferase activity, transferring phosphorus-containing groups"
Glyma.18G009700	3.23554	2.28643e-111	NADP binding; "NAD binding"; "copper ion binding"; "glyceraldehyde-3-phosphate dehydrogenase (NAD+) (phosphorylating) activity"; "glyceraldehyde-3-phosphate dehydrogenase (NADP+) (non-phosphorylating) activity"; "nucleotide binding"; "oxidoreductase activity, acting on the aldehyde or oxo group of donors, NAD or NADP as acceptor"
Glyma.10G137200	3.23353	1.31712e-06	DNA binding; "sequence-specific DNA binding transcription factor activity"
Glyma.13G173500	3.23137	1.87876e-26	electron carrier activity; "heme binding"; "iron ion binding"; "oxidoreductase activity, acting on paired donors, with incorporation or reduction of molecular oxygen"; "oxygen binding"
Glyma.11G236600	3.22968	5.27353e-22	protein binding; "ubiquitin-protein ligase activity"; "zinc ion binding"
Glyma.10G235000	3.22968	5.14049e-19	molecular function
Glyma.U030900	3.20809	4.6846e-12	NA
Glyma.17G147500	3.2069	2.98498e-06	NA
Glyma.12G054200	3.20674	5.75671e-15	catalytic activity; "cation binding"; "hydrolase activity, hydrolyzing O-glycosyl compounds"
Glyma.19G086500	3.20623	2.25537e-47	manganese ion binding; "nutrient reservoir activity"
Glyma.04G036600	3.20584	2.35311e-08	copper ion binding; "electron carrier activity"
Glyma.17G137400	3.20164	5.54898e-05	enzyme inhibitor activity; "pectinesterase activity"; "pectinesterase inhibitor activity"
Glyma.11G210300	3.18665	2.82891e-24	homogentisate phytyltransferase activity; "prenyltransferase activity"
Glyma.07G088200	3.18119	4.93905e-11	secondary active sulfate transmembrane transporter activity; "sulfate transmembrane transporter activity"; "transporter activity"
Glyma.01G126700	3.17164	6.9797e-05	molecular function
Glyma.07G143900	3.16887	1.06755e-50	NA
Glyma.10G173400	3.16873	2.82928e-07	molecular function
Glyma.17G187300	3.16019	4.92815e-28	cysteamine dioxygenase activity
Glyma.17G037300	3.15821	1.52139e-05	C-19 gibberellin 2-beta-dioxygenase activity; "iron ion binding"; "oxidoreductase activity"; "oxidoreductase activity, acting on paired donors, with incorporation or reduction of molecular oxygen, 2-oxoglutarate as one donor, and incorporation of one atom each of oxygen into both donors"
Glyma.01G131100	3.15416	3.4045e-28	L-aspartate:2-oxoglutarate aminotransferase activity; "catalytic activity"; "copper ion binding"; "pyridoxal phosphate binding"; "transaminase activity"; "transferase activity"
Glyma.07G098600	3.15155	2.26673e-06	NA
Glyma.07G087400	3.14983	1.465e-15	3-chloroallyl aldehyde dehydrogenase activity; "aldehyde dehydrogenase (NAD) activity"; "coniferyl-aldehyde dehydrogenase activity"; "oxidoreductase activity"
Glyma.11G150900	3.1492	7.04108e-08	NA
Glyma.15G129200	3.14905	2.40118e-31	heme binding; "peroxidase activity"
Glyma.12G151300	3.14903	1.03821e-07	NA
Glyma.08G277000	3.14637	1.48633e-24	1-deoxy-D-xylulose-5-phosphate synthase activity; "catalytic activity"; "oxidoreductase activity, acting on the aldehyde or oxo group of donors, disulfide as acceptor"
Glyma.12G021300	3.14164	2.03345e-35	catalytic activity; "cation binding"; "hydrolase activity, hydrolyzing O-glycosyl compounds"
Glyma.13G046300	3.13893	1.30974e-33	NA
Glyma.13G179200	3.13772	7.22117e-13	molecular function
Glyma.15G160600	3.13734	2.59842e-11	NA
Glyma.01G224900	3.1369	3.6207e-10	DNA binding; "protein binding"; "sequence-specific DNA binding transcription factor activity"
Glyma.04G079300	3.1368	9.44177e-27	molecular function
Glyma.08G211000	3.13672	1.96834e-05	molecular function
Glyma.08G056600	3.13411	1.84315e-17	hydrolase activity
Glyma.01G126600	3.1341	1.34722e-46	molecular function
Glyma.13G362600	3.1329	3.35941e-05	anion:anion antiporter activity; "borate efflux transmembrane transporter activity"; "inorganic anion exchanger activity"
Glyma.13G029300	3.13263	1.05651e-17	DNA binding; "nucleic acid binding"
Glyma.06G021200	3.13131	1.99632e-27	antioxidant activity; "oxidoreductase activity"; "protein-disulfide reductase activity"
Glyma.13G246100	3.13124	2.46281e-05	molecular function
Glyma.08G049600	3.13012	5.83372e-06	NA
Glyma.11G242500	3.12333	2.05808e-11	zinc ion binding
Glyma.18G211000	3.1207	3.18027e-50	heme binding; "peroxidase activity"; "protein binding"
Glyma.05G161300	3.11602	1.90659e-17	glutathione transferase activity
Glyma.15G264200	3.11294	4.2895e-10	carboxylesterase activity; "hydrolase activity, acting on ester bonds"; "lipase activity"
Glyma.10G241700	3.10335	3.81361e-10	catalytic activity; "transferase activity, transferring acyl groups other than amino-acyl groups"
Glyma.07G099000	3.09496	6.79169e-30	NA
Glyma.10G192900	3.08143	7.42115e-21	glutathione transferase activity
Glyma.14G034100	3.07637	1.205e-30	transferase activity; "transferase activity, transferring acyl groups other than amino-acyl groups"
Glyma.19G197100	3.07594	8.52724e-44	nucleotide binding; "oxidoreductase activity"
Glyma.09G269600	3.07565	4.19639e-43	catalytic activity; "coenzyme binding"; "nucleotide binding"; "oxidoreductase activity, acting on CH-OH group of donors"
Glyma.07G056800	3.0733	2.75974e-07	triglyceride lipase activity
Glyma.08G305000	3.07161	7.06214e-16	NA
Glyma.02G111000	3.06561	5.3961e-05	protein transmembrane transporter activity
Glyma.07G144100	3.06488	2.57813e-34	NA
Glyma.U006500	3.0597	3.70415e-06	kinase activity
Glyma.19G248100	3.05756	8.97274e-08	DNA binding; "sequence-specific DNA binding transcription factor activity"
Glyma.02G053600	3.05723	4.01841e-19	ATP binding; "ATPase activity"; "nucleoside-triphosphatase activity"; "nucleotide binding"
Glyma.15G186300	3.055	6.42181e-26	sequence-specific DNA binding; "sequence-specific DNA binding transcription factor activity"
Glyma.01G056100	3.05498	6.5637e-43	oxidoreductase activity; "oxidoreductase activity, acting on diphenols and related substances as donors, oxygen as acceptor"; "oxidoreductase activity, acting on paired donors, with incorporation or reduction of molecular oxygen, 2-oxoglutarate as one donor, and incorporation of one atom each of oxygen into both donors"
Glyma.08G338900	3.05326	1.49071e-09	UDP-glucosyltransferase activity; "UDP-glycosyltransferase activity"; "transferase activity, transferring glycosyl groups"; "transferase activity, transferring hexosyl groups"
Glyma.04G220600	3.05259	2.68684e-34	heme binding; "peroxidase activity"; "protein binding"
Glyma.02G233400	3.048	4.43882e-08	NA
Glyma.14G051700	3.04796	4.07912e-23	NA
Glyma.09G269500	3.04714	3.48722e-38	catalytic activity; "coenzyme binding"; "nucleotide binding"; "oxidoreductase activity, acting on CH-OH group of donors"
Glyma.14G004300	3.04238	3.27053e-24	ADP-ribose diphosphatase activity; "NAD binding"; "hydrolase activity"
Glyma.07G103700	3.04138	2.72233e-12	molecular function
Glyma.20G196900	3.04053	4.89448e-06	protein binding; "superoxide dismutase activity"
Glyma.18G265900	3.03826	2.38747e-27	UDP-glycosyltransferase activity; "transferase activity, transferring glycosyl groups"; "transferase activity, transferring hexosyl groups"
Glyma.20G068000	3.0366	5.49e-62	NA
Glyma.13G251700	3.03061	3.50409e-05	molecular function
Glyma.14G030700	3.0292	9.88627e-16	DNA binding; "sequence-specific DNA binding transcription factor activity"
Glyma.13G267500	3.02883	6.19192e-08	protein binding; "sequence-specific DNA binding"; "sequence-specific DNA binding transcription factor activity"
Glyma.19G009000	3.02449	4.68875e-107	NAD binding; "cofactor binding"; "nucleotide binding"; "oxidoreductase activity, acting on the CH-OH group of donors, NAD or NADP as acceptor"
Glyma.02G006200	3.02384	2.39554e-23	DNA binding; "sequence-specific DNA binding transcription factor activity"
Glyma.13G171400	3.02264	2.52728e-05	NA
Glyma.16G173900	3.0202	1.93879e-05	NA
Glyma.16G172100	3.01976	1.06725e-08	NA
Glyma.16G169300	3.01839	1.14736e-05	kinase activity
Glyma.20G118300	3.01622	1.79458e-07	ATP binding; "kinase activity"; "protein kinase activity"; "protein serine/threonine kinase activity"; "protein tyrosine kinase activity"; "transferase activity, transferring phosphorus-containing groups"
Glyma.09G111900	3.01567	5.32407e-12	delta12-fatty acid dehydrogenase activity; "omega-6 fatty acid desaturase activity"; "oxidoreductase activity, acting on paired donors, with oxidation of a pair of donors resulting in the reduction of molecular oxygen to two molecules of water"
Glyma.09G159900	3.01287	3.11963e-05	NA
Glyma.15G159300	3.00681	3.02244e-10	NA
Glyma.08G197700	3.00681	1.35759e-06	ATP binding; "protein kinase activity"; "protein serine/threonine kinase activity"; "transferase activity, transferring phosphorus-containing groups"
Glyma.07G095100	3.00387	4.48394e-22	ATP binding; "protein kinase activity"; "protein serine/threonine kinase activity"; "protein tyrosine kinase activity"; "transferase activity, transferring phosphorus-containing groups"; "transmembrane receptor protein serine/threonine kinase activity"
Glyma.10G224800	3.00152	9.54214e-05	NA
Glyma.10G016500	2.99891	9.63372e-25	DNA binding; "protein binding"; "sequence-specific DNA binding transcription factor activity"
Glyma.U027400	2.99696	6.37374e-17	copper ion binding; "hydroquinone:oxygen oxidoreductase activity"; "oxidoreductase activity"
Glyma.05G133000	2.99387	8.00286e-21	molecular function
Glyma.08G352400	2.99244	7.64001e-14	ATP binding; "carbohydrate binding"; "kinase activity"; "protein kinase activity"; "protein serine/threonine kinase activity"; "protein tyrosine kinase activity"; "transferase activity, transferring phosphorus-containing groups"
Glyma.05G204600	2.99086	4.76374e-22	NA
Glyma.08G341300	2.99012	4.08898e-15	endopeptidase inhibitor activity
Glyma.17G214200	2.98932	5.10907e-05	ATP binding; "carbohydrate binding"; "kinase activity"; "protein kinase activity"; "protein serine/threonine kinase activity"; "transferase activity, transferring phosphorus-containing groups"
Glyma.18G082200	2.98774	0.000128105	ADP binding; "nucleotide binding"; "protein binding"
Glyma.13G001800	2.98771	1.95743e-43	NA
Glyma.15G012000	2.98642	4.69478e-13	ATP binding; "ATPase activity"; "ATPase activity, coupled to transmembrane movement of substances"; "nucleoside-triphosphatase activity"; "nucleotide binding"
Glyma.10G092100	2.9858	9.46381e-16	DNA binding; "GTPase activator activity"; "protein dimerization activity"; "protein serine/threonine kinase activity"; "sequence-specific DNA binding"; "sequence-specific DNA binding transcription factor activity"
Glyma.01G085700	2.9856	9.48763e-06	UDP-glycosyltransferase activity; "transferase activity, transferring glycosyl groups"; "transferase activity, transferring hexosyl groups"
Glyma.12G144100	2.97904	7.99604e-19	ATP binding; "carbohydrate binding"; "protein kinase activity"; "protein serine/threonine kinase activity"; "protein tyrosine kinase activity"; "transferase activity, transferring phosphorus-containing groups"
Glyma.17G217000	2.97825	2.70442e-44	catalytic activity; "cation binding"; "chitinase activity"; "endochitinase activity"; "exochitinase activity"; "hydrolase activity, hydrolyzing O-glycosyl compounds"
Glyma.08G218200	2.97464	2.0396e-41	cadmium ion transmembrane transporter activity; "inorganic anion transmembrane transporter activity"; "metal ion transmembrane transporter activity"; "transporter activity"
Glyma.07G226500	2.97461	4.8584e-09	extracellular-glutamate-gated ion channel activity; "intracellular ligand-gated ion channel activity"; "ionotropic glutamate receptor activity"; "transporter activity"
Glyma.20G010200	2.97455	9.2216e-19	calmodulin binding
Glyma.02G244600	2.97108	1.62787e-28	DNA binding; "sequence-specific DNA binding transcription factor activity"
Glyma.14G015100	2.97028	1.1936e-20	electron carrier activity; "heme binding"; "iron ion binding"; "oxidoreductase activity, acting on paired donors, with incorporation or reduction of molecular oxygen"; "oxygen binding"
Glyma.U032600	2.969	2.09537e-05	NA
Glyma.05G080500	2.96229	3.55935e-11	catalytic activity
Glyma.08G128100	2.96108	7.12162e-23	copper ion binding; "electron carrier activity"
Glyma.18G206600	2.95819	3.26658e-09	DNA binding; "protein binding"; "sequence-specific DNA binding transcription factor activity"
Glyma.09G082800	2.95138	4.94898e-05	NA
Glyma.12G142100	2.9511	1.27859e-25	ATP binding; "carbohydrate binding"; "protein kinase activity"; "protein serine/threonine kinase activity"; "protein tyrosine kinase activity"; "transferase activity, transferring phosphorus-containing groups"
Glyma.04G242400	2.9427	1.4359e-31	molecular function
Glyma.20G118600	2.94263	7.21455e-10	ATP binding; "kinase activity"; "protein kinase activity"; "protein serine/threonine kinase activity"; "protein tyrosine kinase activity"; "transferase activity, transferring phosphorus-containing groups"
Glyma.09G063300	2.94178	2.43097e-15	molecular function
Glyma.06G286800	2.94098	1.86657e-05	calmodulin binding
Glyma.12G059300	2.93898	2.0193e-24	alcohol dehydrogenase (NAD) activity; "nucleotide binding"; "oxidoreductase activity"
Glyma.08G197900	2.93759	3.91287e-11	ATP-dependent helicase activity; "ATP binding"; "helicase activity"; "nucleic acid binding"
Glyma.17G030300	2.93598	1.7916e-51	NA
Glyma.10G295300	2.93445	1.36877e-21	homogentisate phytyltransferase activity; "prenyltransferase activity"
Glyma.08G178100	2.93319	9.53003e-19	IMP dehydrogenase activity; "catalytic activity"; "nitronate monooxygenase activity"; "oxidoreductase activity"
Glyma.17G214400	2.93308	7.42695e-05	ATP binding; "kinase activity"; "protein kinase activity"; "protein serine/threonine kinase activity"; "transferase activity, transferring phosphorus-containing groups"
Glyma.19G239500	2.93235	1.2441e-07	calcium-dependent phospholipid binding
Glyma.17G045700	2.92805	1.25404e-06	ADP dimethylallyltransferase activity; "AMP dimethylallyltransferase activity"; "ATP binding"; "ATP dimethylallyltransferase activity"; "transferase activity, transferring alkyl or aryl (other than methyl) groups"
Glyma.16G023000	2.92731	4.68023e-23	DNA binding; "sequence-specific DNA binding transcription factor activity"
Glyma.18G255500	2.91881	1.24529e-08	NA
Glyma.01G130500	2.91847	5.82609e-08	heme binding; "peroxidase activity"; "protein binding"
Glyma.17G214500	2.91757	7.03449e-06	ATP binding; "kinase activity"; "protein kinase activity"; "protein serine/threonine kinase activity"; "transferase activity, transferring phosphorus-containing groups"
Glyma.18G205600	2.917	3.17522e-15	kinase activity
Glyma.08G347000	2.91595	1.16252e-06	ATP binding; "ATPase activity"; "ATPase activity, coupled to transmembrane movement of substances"; "chlorophyll catabolite transmembrane transporter activity"; "glutathione S-conjugate-exporting ATPase activity"; "nucleoside-triphosphatase activity"; "nucleotide binding"
Glyma.07G177600	2.91585	7.08154e-25	calmodulin binding
Glyma.03G046000	2.91579	1.43839e-14	molecular function
Glyma.06G163700	2.91117	1.5821e-06	DNA binding; "sequence-specific DNA binding transcription factor activity"
Glyma.19G042900	2.90984	9.21353e-09	proline dehydrogenase activity
Glyma.05G041100	2.90381	0.00015715	molecular function
Glyma.03G096600	2.90145	5.451e-05	ATP binding; "kinase activity"; "protein kinase activity"; "protein serine/threonine kinase activity"; "transferase activity, transferring phosphorus-containing groups"
Glyma.05G057700	2.90081	3.80896e-08	lipid binding
Glyma.05G161600	2.89973	7.76732e-14	glutathione transferase activity
Glyma.11G024100	2.89558	1.83175e-22	glutathione peroxidase activity
Glyma.03G130600	2.89519	5.33308e-05	DNA binding; "protein binding"; "sequence-specific DNA binding transcription factor activity"
Glyma.18G110300	2.89307	6.83247e-05	molecular function
Glyma.15G244200	2.88913	4.15009e-32	electron carrier activity; "heme binding"; "iron ion binding"; "oxidoreductase activity, acting on paired donors, with incorporation or reduction of molecular oxygen"; "oxygen binding"
Glyma.16G133500	2.88904	1.35479e-30	ATP binding; "nucleoside-triphosphatase activity"; "nucleotide binding"
Glyma.09G277800	2.88827	3.81754e-15	heme binding; "peroxidase activity"; "protein binding"
Glyma.17G018100	2.88808	9.38966e-21	hydrolase activity
Glyma.09G014900	2.88697	2.54848e-19	ATP binding; "kinase activity"; "protein kinase activity"; "protein serine/threonine kinase activity"; "protein tyrosine kinase activity"; "transferase activity, transferring phosphorus-containing groups"
Glyma.02G042500	2.88307	1.75681e-05	chitin binding; "chitinase activity"
Glyma.15G203500	2.87936	1.68893e-05	electron carrier activity; "heme binding"; "iron ion binding"; "monooxygenase activity"; "oxidoreductase activity, acting on paired donors, with incorporation or reduction of molecular oxygen"; "oxygen binding"
Glyma.12G076600	2.8774	1.86598e-09	transferase activity, transferring glycosyl groups
Glyma.10G137300	2.87629	5.4962e-07	NA
Glyma.10G223200	2.87083	4.59744e-11	DNA binding; "sequence-specific DNA binding transcription factor activity"
Glyma.18G119200	2.86959	3.37693e-12	NA
Glyma.02G115100	2.8685	0.000173966	SNAP receptor activity
Glyma.03G126800	2.86388	0.00019085	molecular function
Glyma.18G278900	2.86264	2.90643e-12	proline dehydrogenase activity
Glyma.10G005400	2.86241	6.24159e-17	dipeptide transporter activity; "transporter activity"; "tripeptide transporter activity"
Glyma.07G008300	2.85816	3.55797e-09	calmodulin binding
Glyma.19G146800	2.85694	2.08343e-10	electron carrier activity; "heme binding"; "iron ion binding"; "oxidoreductase activity, acting on paired donors, with incorporation or reduction of molecular oxygen"; "oxygen binding"
Glyma.07G076200	2.85665	5.30227e-07	molecular function
Glyma.16G150100	2.85468	4.93996e-05	metal ion binding
Glyma.07G236100	2.84949	1.5689e-17	C-19 gibberellin 2-beta-dioxygenase activity; "iron ion binding"; "oxidoreductase activity"; "oxidoreductase activity, acting on paired donors, with incorporation or reduction of molecular oxygen, 2-oxoglutarate as one donor, and incorporation of one atom each of oxygen into both donors"
Glyma.15G044100	2.84937	1.90281e-11	NA
Glyma.02G301100	2.84802	2.75909e-05	molecular function
Glyma.07G073900	2.84354	7.38164e-25	(+)-neomenthol dehydrogenase activity; "(-)-menthol dehydrogenase activity"; "alcohol dehydrogenase (NADP+) activity"; "nucleotide binding"; "oxidoreductase activity"
Glyma.04G201900	2.84265	1.33404e-05	DNA binding; "sequence-specific DNA binding transcription factor activity"
Glyma.09G092400	2.84234	0.000182114	molecular function
Glyma.10G267700	2.83953	5.22481e-47	antiporter activity; "drug transmembrane transporter activity"; "transporter activity"
Glyma.12G233100	2.83915	9.32064e-12	ATP binding; "protein kinase activity"; "protein serine/threonine kinase activity"; "transferase activity, transferring phosphorus-containing groups"
Glyma.07G215700	2.83757	1.26928e-14	NA
Glyma.02G282300	2.8349	4.10348e-05	NA
Glyma.12G218300	2.8332	8.0594e-47	molecular function
Glyma.13G052100	2.83217	5.02604e-05	DNA binding; "protein binding"; "protein dimerization activity"; "sequence-specific DNA binding transcription factor activity"
Glyma.13G352800	2.83158	1.37727e-34	ATP binding; "kinase activity"; "protein kinase activity"; "protein serine/threonine kinase activity"; "transferase activity, transferring phosphorus-containing groups"
Glyma.10G018800	2.83087	3.49961e-23	ubiquitin-protein ligase activity; "zinc ion binding"
Glyma.09G049300	2.82766	2.24019e-11	electron carrier activity; "heme binding"; "iron ion binding"; "oxidoreductase activity, acting on paired donors, with incorporation or reduction of molecular oxygen"; "oxygen binding"
Glyma.08G306500	2.82682	0.000481677	transferase activity; "transferase activity, transferring acyl groups other than amino-acyl groups"
Glyma.18G254300	2.82539	1.15022e-14	ATP binding; "kinase activity"; "protein kinase activity"; "protein tyrosine kinase activity"; "transferase activity, transferring phosphorus-containing groups"
Glyma.02G058000	2.82274	3.09209e-11	carbohydrate transmembrane transporter activity; "substrate-specific transmembrane transporter activity"; "sugar:hydrogen symporter activity"; "transmembrane transporter activity"; "transporter activity"
Glyma.18G129800	2.8221	1.36674e-05	NA
Glyma.03G160200	2.82123	4.46157e-10	electron carrier activity; "heme binding"; "iron ion binding"; "oxidoreductase activity, acting on paired donors, with incorporation or reduction of molecular oxygen"; "oxygen binding"
Glyma.14G043000	2.82101	9.86017e-09	kinase activity
Glyma.06G276500	2.81753	8.40242e-13	NA
Glyma.01G134600	2.81742	2.92432e-28	homogentisate phytyltransferase activity; "prenyltransferase activity"
Glyma.01G010700	2.81153	1.18915e-13	ADP binding; "nucleotide binding"; "protein binding"
Glyma.13G319900	2.80752	7.78389e-11	gamma-aminobutyric acid transmembrane transporter activity
Glyma.13G338300	2.80677	5.90674e-08	copper ion transmembrane transporter activity; "metal ion transmembrane transporter activity"; "transferase activity, transferring glycosyl groups"; "zinc ion transmembrane transporter activity"
Glyma.18G212500	2.80291	1.78848e-14	purine nucleobase transmembrane transporter activity; "transmembrane transporter activity"; "transporter activity"
Glyma.20G245100	2.80231	1.1801e-47	homogentisate phytyltransferase activity; "prenyltransferase activity"
Glyma.13G242100	2.8016	2.05763e-09	protein binding
Glyma.04G099200	2.80125	1.27498e-14	molecular function
Glyma.17G016300	2.7988	1.81826e-37	molecular function
Glyma.18G290300	2.79752	8.12071e-07	calcium ion binding
Glyma.03G226800	2.7908	4.09221e-17	electron carrier activity; "heme binding"; "iron ion binding"; "oxidoreductase activity, acting on paired donors, with incorporation or reduction of molecular oxygen"; "oxygen binding"
Glyma.07G048100	2.78828	3.08422e-19	calmodulin binding; "protein binding"; "sequence-specific DNA binding transcription factor activity"
Glyma.U039400	2.78576	1.09272e-14	NA
Glyma.07G151900	2.78477	3.09707e-15	catalytic activity; "cation binding"; "hydrolase activity, hydrolyzing O-glycosyl compounds"
Glyma.08G307500	2.78203	2.74096e-06	molecular function
Glyma.19G086200	2.78133	6.1977e-08	manganese ion binding; "nutrient reservoir activity"
Glyma.03G242200	2.78006	3.58822e-05	calcium-dependent phospholipid binding
Glyma.05G219400	2.77719	2.82156e-155	ATP binding
Glyma.01G240300	2.76739	3.50929e-32	enzyme inhibitor activity; "pectinesterase activity"
Glyma.07G080600	2.75836	5.45941e-05	kinase activity
Glyma.19G187700	2.75753	0.000185645	UDP-glycosyltransferase activity; "transferase activity, transferring hexosyl groups"
Glyma.20G053700	2.7538	0.000225432	lipoxygenase activity; "protein binding"
Glyma.15G265800	2.75154	0.000364481	NA
Glyma.11G252800	2.75116	2.90986e-08	molecular function
Glyma.20G140100	2.74991	7.30106e-36	ATP binding; "kinase activity"; "protein kinase activity"; "protein serine/threonine kinase activity"; "transferase activity, transferring phosphorus-containing groups"
Glyma.06G256400	2.74983	6.13601e-13	ATP binding; "carbohydrate binding"; "protein kinase activity"; "protein serine/threonine kinase activity"; "protein tyrosine kinase activity"; "transferase activity, transferring phosphorus-containing groups"
Glyma.05G200100	2.74919	1.15894e-11	DNA binding; "sequence-specific DNA binding transcription factor activity"
Glyma.16G078900	2.74899	1.52122e-07	ATP binding; "kinase activity"; "protein kinase activity"; "protein serine/threonine kinase activity"; "transferase activity, transferring phosphorus-containing groups"
Glyma.20G032500	2.746	3.43443e-29	NA
Glyma.15G158200	2.74432	1.34446e-16	molecular function
Glyma.01G108300	2.73561	0.00041936	copper ion binding; "hydroquinone:oxygen oxidoreductase activity"; "oxidoreductase activity"
Glyma.08G029200	2.7336	3.17474e-06	1-aminocyclopropane-1-carboxylate oxidase activity; "oxidoreductase activity"; "oxidoreductase activity, acting on paired donors, with incorporation or reduction of molecular oxygen, 2-oxoglutarate as one donor, and incorporation of one atom each of oxygen into both donors"
Glyma.09G281900	2.73249	4.81053e-29	caffeate O-methyltransferase activity; "luteolin O-methyltransferase activity"; "myricetin 3'-O-methyltransferase activity"; "quercetin 3-O-methyltransferase activity"
Glyma.18G148700	2.73068	1.38961e-34	1-deoxy-D-xylulose-5-phosphate synthase activity; "catalytic activity"; "oxidoreductase activity, acting on the aldehyde or oxo group of donors, disulfide as acceptor"
Glyma.18G083200	2.72466	0.000144712	ADP binding; "nucleotide binding"; "protein binding"
Glyma.04G208400	2.72436	8.72811e-31	beta-galactosidase activity; "catalytic activity"; "cation binding"; "hydrolase activity, hydrolyzing O-glycosyl compounds"
Glyma.13G085900	2.72386	5.11002e-10	NA
Glyma.05G182100	2.71991	7.20985e-21	molecular function
Glyma.07G243600	2.71605	5.58194e-11	NA
Glyma.15G011200	2.71318	3.20571e-06	anion:anion antiporter activity; "borate efflux transmembrane transporter activity"; "inorganic anion exchanger activity"
Glyma.15G172800	2.71309	9.39586e-15	structural constituent of ribosome
Glyma.19G008600	2.71302	3.46248e-32	2-alkenal reductase (NADP+) activity; "enone reductase activity"; "nucleotide binding"; "oxidoreductase activity"; "zinc ion binding"
Glyma.12G199800	2.71165	1.6723e-10	transferase activity; "transferase activity, transferring acyl groups other than amino-acyl groups"
Glyma.18G238800	2.71098	2.22829e-08	jasmonate O-methyltransferase activity; "methyltransferase activity"
Glyma.08G364700	2.70927	2.63526e-17	zinc ion binding
Glyma.18G237900	2.70846	8.15262e-11	ATP binding; "kinase activity"; "protein kinase activity"; "protein serine/threonine kinase activity"; "transferase activity, transferring phosphorus-containing groups"
Glyma.06G051900	2.70788	3.7416e-06	DNA binding; "nucleic acid binding"; "sequence-specific DNA binding transcription factor activity"; "zinc ion binding"
Glyma.09G061300	2.70418	2.55685e-06	transferase activity, transferring glycosyl groups
Glyma.10G254000	2.70177	0.000117708	ATP binding; "kinase activity"; "protein kinase activity"; "protein serine/threonine kinase activity"; "transferase activity, transferring phosphorus-containing groups"
Glyma.01G004000	2.7009	0.000436725	phospholipase A2 activity
Glyma.11G046000	2.69982	3.14684e-05	growth factor activity
Glyma.16G169000	2.69652	3.89452e-16	NA
Glyma.05G157900	2.69637	0.000944989	copper ion binding; "metal ion binding"
Glyma.06G272900	2.69629	2.21925e-06	cysteine-type peptidase activity
Glyma.13G152800	2.69155	1.36343e-21	NA
Glyma.10G007000	2.69154	2.29214e-24	DNA binding; "sequence-specific DNA binding transcription factor activity"
Glyma.14G038200	2.69062	1.97986e-81	cobalt ion binding; "cysteine-type endopeptidase inhibitor activity"
Glyma.19G083900	2.69031	1.11158e-15	amino acid transmembrane transporter activity
Glyma.03G030400	2.68654	3.95233e-06	electron carrier activity; "heme binding"; "iron ion binding"; "oxidoreductase activity, acting on paired donors, with incorporation or reduction of molecular oxygen"; "oxidoreductase activity, acting on paired donors, with incorporation or reduction of molecular oxygen, NAD(P)H as one donor, and incorporation of one atom of oxygen"; "oxygen binding"
Glyma.10G255800	2.6864	2.71988e-21	growth factor activity
Glyma.14G171700	2.68464	6.97931e-14	catalytic activity; "trehalose-phosphatase activity"
Glyma.12G048000	2.68285	1.40152e-19	molecular function
Glyma.10G201100	2.68166	1.29343e-29	catalytic activity; "magnesium ion binding"; "potassium ion binding"; "pyruvate kinase activity"
Glyma.07G093900	2.67921	5.90902e-12	calmodulin binding; "sequence-specific DNA binding"; "sequence-specific DNA binding transcription factor activity"
Glyma.18G260000	2.67632	0.000316041	nitrate transmembrane transporter activity; "transporter activity"
Glyma.18G294300	2.67433	0.000629836	hydrolase activity
Glyma.02G183500	2.67344	3.20394e-10	ATP binding; "glycerophosphodiester phosphodiesterase activity"; "kinase activity"; "phosphoric diester hydrolase activity"; "protein kinase activity"; "protein serine/threonine kinase activity"; "protein tyrosine kinase activity"; "transferase activity, transferring phosphorus-containing groups"
Glyma.06G291300	2.67208	6.14131e-11	diacylglycerol O-acyltransferase activity
Glyma.13G233800	2.67089	2.53147e-08	DNA binding; "sequence-specific DNA binding transcription factor activity"
Glyma.11G070600	2.66602	9.10139e-64	NA
Glyma.02G291200	2.66414	0.00107414	zinc ion binding
Glyma.14G014700	2.66332	1.69124e-08	protein binding; "serine O-acetyltransferase activity"; "transferase activity"; "zinc ion binding"
Glyma.16G219800	2.6584	1.90814e-05	protein binding; "sequence-specific DNA binding"; "sequence-specific DNA binding transcription factor activity"
Glyma.16G097200	2.65735	3.59967e-29	catalytic activity; "cation binding"; "hydrolase activity, hydrolyzing O-glycosyl compounds"
Glyma.03G016000	2.65693	4.14303e-07	molecular function
Glyma.13G180200	2.65409	8.49782e-05	DNA binding; "sequence-specific DNA binding"; "sequence-specific DNA binding transcription factor activity"
Glyma.13G248700	2.65327	2.78509e-09	ATP binding; "carbohydrate binding"; "kinase activity"; "protein kinase activity"; "protein serine/threonine kinase activity"; "protein tyrosine kinase activity"; "transferase activity, transferring phosphorus-containing groups"
Glyma.08G341400	2.65076	4.79767e-09	endopeptidase inhibitor activity
Glyma.20G140200	2.65005	4.0573e-29	ATP binding; "kinase activity"; "protein kinase activity"; "protein serine/threonine kinase activity"; "transferase activity, transferring phosphorus-containing groups"
Glyma.16G125800	2.6487	2.9898e-07	NA
Glyma.03G015900	2.64737	2.47302e-06	molecular function
Glyma.01G134800	2.64466	4.6083e-08	NA
Glyma.01G141100	2.64452	4.74858e-06	molecular function
Glyma.01G108200	2.64355	9.78573e-13	copper ion binding; "hydroquinone:oxygen oxidoreductase activity"; "oxidoreductase activity"
Glyma.07G197100	2.64216	2.59805e-10	molecular function
Glyma.10G267600	2.64137	2.09206e-14	antiporter activity; "drug transmembrane transporter activity"; "transporter activity"
Glyma.15G167300	2.64059	6.57475e-11	NA
Glyma.01G120300	2.63968	0.00126151	NA
Glyma.11G070200	2.63894	5.2008e-34	nucleotide binding
Glyma.02G085600	2.63775	4.03674e-36	ATP binding; "ubiquitin protein ligase binding"
Glyma.07G136200	2.6356	1.28535e-06	nucleotide binding; "oxidoreductase activity"
Glyma.03G041500	2.63468	6.52984e-16	nucleotide binding; "oxidoreductase activity"
Glyma.20G129900	2.6344	3.18632e-10	NA
Glyma.18G254400	2.63287	2.9426e-07	ATP binding; "kinase activity"; "protein kinase activity"; "protein tyrosine kinase activity"; "transferase activity, transferring phosphorus-containing groups"
Glyma.17G053000	2.63081	2.72869e-09	heme binding; "peroxidase activity"
Glyma.20G009300	2.62979	2.55934e-57	iron ion binding; "oxidoreductase activity"; "oxidoreductase activity, acting on paired donors, with incorporation or reduction of molecular oxygen, 2-oxoglutarate as one donor, and incorporation of one atom each of oxygen into both donors"
Glyma.13G218200	2.62613	1.40121e-14	C-19 gibberellin 2-beta-dioxygenase activity; "iron ion binding"; "oxidoreductase activity"; "oxidoreductase activity, acting on paired donors, with incorporation or reduction of molecular oxygen, 2-oxoglutarate as one donor, and incorporation of one atom each of oxygen into both donors"
Glyma.16G212400	2.624	2.03653e-05	endopeptidase inhibitor activity; "peptidase inhibitor activity"
Glyma.10G129100	2.62364	7.97569e-07	NA
Glyma.03G029400	2.62158	1.04615e-15	enzyme inhibitor activity; "pectinesterase activity"
Glyma.19G174000	2.62144	1.53062e-07	nucleic acid binding; "sequence-specific DNA binding transcription factor activity"; "zinc ion binding"
Glyma.20G107500	2.62084	0.000507869	DNA binding; "sequence-specific DNA binding transcription factor activity"
Glyma.13G256000	2.62057	3.92456e-26	molecular function
Glyma.17G002900	2.61547	0.00102753	molecular function
Glyma.06G197400	2.61248	9.4339e-06	NA
Glyma.09G053100	2.61142	0.00089152	NA
Glyma.06G154700	2.60989	2.5181e-16	molecular function
Glyma.04G027300	2.60974	3.35255e-11	transporter activity
Glyma.14G046500	2.60861	1.35987e-25	molecular function
Glyma.02G176200	2.60794	0.00108676	electron carrier activity; "heme binding"; "iron ion binding"; "oxidoreductase activity, acting on paired donors, with incorporation or reduction of molecular oxygen"; "oxygen binding"
Glyma.05G042800	2.60442	4.03169e-06	electron carrier activity; "heme binding"; "iron ion binding"; "oxidoreductase activity, acting on paired donors, with incorporation or reduction of molecular oxygen"; "oxygen binding"
Glyma.03G090500	2.60379	9.62666e-14	ATP binding; "carbohydrate binding"; "kinase activity"; "protein kinase activity"; "protein serine/threonine kinase activity"; "protein tyrosine kinase activity"; "transferase activity, transferring phosphorus-containing groups"
Glyma.17G119000	2.60258	0.00113125	NA
Glyma.03G107500	2.60116	1.48887e-08	molecular function
Glyma.20G027900	2.59651	0.000130821	molecular function
Glyma.18G239700	2.59647	0.000600589	ATP binding; "calcium ion binding"; "kinase activity"; "protein kinase activity"; "protein serine/threonine kinase activity"; "transferase activity, transferring phosphorus-containing groups"
Glyma.16G059300	2.59551	1.12712e-06	calcium ion binding
Glyma.18G061100	2.595	8.79328e-51	asparagine synthase (glutamine-hydrolyzing) activity
Glyma.18G285100	2.59205	1.67425e-06	chaperone binding
Glyma.18G082800	2.58774	0.000393035	ADP binding; "nucleotide binding"; "protein binding"
Glyma.18G014600	2.58753	2.99976e-13	zinc ion binding
Glyma.03G073200	2.58563	1.02388e-07	NA
Glyma.07G098800	2.58511	0.000596017	NA
Glyma.17G165200	2.58225	1.58644e-18	inorganic anion transmembrane transporter activity; "manganese ion transmembrane transporter activity"; "metal ion transmembrane transporter activity"; "transporter activity"
Glyma.20G063100	2.58057	1.04285e-19	metal ion transmembrane transporter activity; "zinc ion transmembrane transporter activity"
Glyma.13G243500	2.57956	0.000101266	serine-type carboxypeptidase activity
Glyma.11G128800	2.57464	0.00136543	NA
Glyma.08G128900	2.57423	5.37934e-10	ATP binding; "kinase activity"; "protein binding"; "protein kinase activity"; "protein serine/threonine kinase activity"; "transferase activity, transferring phosphorus-containing groups"; "transmembrane receptor protein kinase activity"
Glyma.08G182500	2.57362	2.99963e-39	NA
Glyma.08G025900	2.57361	7.97262e-60	ATP binding
Glyma.18G247700	2.57267	4.45887e-07	NA
Glyma.02G022200	2.57244	6.2912e-09	abscisic acid transporter activity; "calcium ion binding"; "transporter activity"
Glyma.08G192000	2.57229	7.91716e-26	beta-fructofuranosidase activity; "hydrolase activity, hydrolyzing O-glycosyl compounds"
Glyma.16G030000	2.57037	7.91103e-09	calmodulin binding; "chaperone binding"
Glyma.04G245000	2.56909	1.21893e-11	calcium ion binding
Glyma.07G143700	2.56507	0.00107461	3'-5' exonuclease activity; "nucleic acid binding"; "protein binding"
Glyma.01G179600	2.56502	5.65911e-17	electron carrier activity; "heme binding"; "iron ion binding"; "oxidoreductase activity, acting on paired donors, with incorporation or reduction of molecular oxygen"; "oxygen binding"
Glyma.13G045700	2.56456	4.8377e-09	mannose-6-phosphate isomerase activity; "zinc ion binding"
Glyma.15G199700	2.5641	4.21181e-14	NA
Glyma.04G064400	2.56377	0.00172883	molecular function
Glyma.18G046400	2.5625	2.67479e-09	ATP binding; "kinase activity"; "protein kinase activity"; "protein serine/threonine kinase activity"; "transferase activity, transferring phosphorus-containing groups"
Glyma.20G065900	2.561	1.50108e-55	ATP binding
Glyma.04G040400	2.55959	4.96109e-18	transferase activity; "transferase activity, transferring acyl groups other than amino-acyl groups"
Glyma.20G099100	2.55891	1.142e-13	nucleic acid binding; "sequence-specific DNA binding transcription factor activity"; "zinc ion binding"
Glyma.07G015600	2.55776	2.77664e-08	histidine phosphotransfer kinase activity; "signal transducer activity"; "transferase activity, transferring phosphorus-containing groups"
Glyma.13G248900	2.55741	3.50302e-06	ATP binding; "carbohydrate binding"; "kinase activity"; "protein kinase activity"; "protein serine/threonine kinase activity"; "transferase activity, transferring phosphorus-containing groups"; "transmembrane receptor protein serine/threonine kinase activity"; "ubiquitin protein ligase binding"
Glyma.01G043400	2.55652	6.5477e-07	NA
Glyma.02G149300	2.55638	0.00058202	carbohydrate transmembrane transporter activity; "sugar:hydrogen symporter activity"; "transmembrane transporter activity"
Glyma.08G198500	2.55509	1.49219e-05	ATP binding; "kinase activity"; "protein kinase activity"; "transferase activity, transferring phosphorus-containing groups"
Glyma.18G293200	2.54771	8.1684e-11	antiporter activity; "drug transmembrane transporter activity"; "transporter activity"
Glyma.18G268200	2.54603	1.85147e-09	O-malonyltransferase activity; "transferase activity"; "transferase activity, transferring acyl groups other than amino-acyl groups"
Glyma.10G046500	2.53996	0.00128502	NA
Glyma.19G133500	2.53972	2.84825e-23	NA
Glyma.18G193400	2.53939	7.5784e-44	copper ion binding; "hydroquinone:oxygen oxidoreductase activity"; "oxidoreductase activity"
Glyma.11G247500	2.53594	2.2163e-20	molecular function
Glyma.18G293500	2.53498	2.22759e-05	NA
Glyma.16G148700	2.53255	0.000573733	DNA binding; "sequence-specific DNA binding transcription factor activity"
Glyma.18G287800	2.5299	3.96288e-31	ATP binding; "ubiquitin protein ligase binding"
Glyma.09G163700	2.52912	2.09204e-10	endopeptidase inhibitor activity
Glyma.10G286800	2.52463	1.9883e-10	molecular function
Glyma.08G138900	2.52424	6.8351e-05	copper ion binding; "oxidoreductase activity"
Glyma.15G085800	2.52279	0.00205369	molecular function
Glyma.06G141600	2.52175	7.00059e-17	molecular function
Glyma.08G025700	2.52003	7.01898e-95	ATP binding
Glyma.10G217900	2.51877	1.84324e-23	carbohydrate transmembrane transporter activity; "sucrose:hydrogen symporter activity"; "sucrose transmembrane transporter activity"; "sugar:hydrogen symporter activity"
Glyma.08G198800	2.51579	0.000123832	ATP binding; "kinase activity"; "protein kinase activity"; "transferase activity, transferring phosphorus-containing groups"
Glyma.05G011200	2.51531	0.000138923	NA
Glyma.01G171300	2.51347	1.54434e-27	ATP binding; "ATPase activity"; "nucleoside-triphosphatase activity"; "nucleotide binding"
Glyma.19G086000	2.51213	0.000132111	manganese ion binding; "nutrient reservoir activity"
Glyma.18G055500	2.51144	2.41896e-07	heme binding; "peroxidase activity"; "protein binding"
Glyma.15G237200	2.51008	1.49454e-07	ATP binding; "protein kinase activity"; "protein serine/threonine kinase activity"; "protein tyrosine kinase activity"; "transferase activity, transferring phosphorus-containing groups"
Glyma.18G273200	2.50964	1.96245e-08	oxidoreductase activity; "oxidoreductase activity, acting on paired donors, with incorporation or reduction of molecular oxygen, 2-oxoglutarate as one donor, and incorporation of one atom each of oxygen into both donors"
Glyma.10G253600	2.50342	0.000806024	ATP binding; "kinase activity"; "protein kinase activity"; "protein serine/threonine kinase activity"; "transferase activity, transferring phosphorus-containing groups"
Glyma.01G241700	2.5017	5.32731e-16	molecular function
Glyma.04G109100	2.50101	4.88061e-07	NA
Glyma.20G144300	2.5008	0.000883508	carbohydrate transmembrane transporter activity; "hexose:hydrogen symporter activity"; "high-affinity hydrogen:glucose symporter activity"; "monosaccharide transmembrane transporter activity"; "sugar:hydrogen symporter activity"
Glyma.09G092100	2.49682	5.67544e-27	molecular function
Glyma.05G151300	2.49653	3.96491e-08	selenium binding
Glyma.02G008200	2.49619	1.37476e-06	DNA binding; "sequence-specific DNA binding transcription factor activity"
Glyma.08G277100	2.49356	1.62002e-20	1-deoxy-D-xylulose-5-phosphate synthase activity; "catalytic activity"; "oxidoreductase activity, acting on the aldehyde or oxo group of donors, disulfide as acceptor"
Glyma.09G126200	2.4918	1.25694e-14	catalytic activity; "cation binding"; "hydrolase activity, hydrolyzing O-glycosyl compounds"
Glyma.09G281800	2.4876	4.06958e-05	caffeate O-methyltransferase activity; "luteolin O-methyltransferase activity"; "myricetin 3'-O-methyltransferase activity"; "quercetin 3-O-methyltransferase activity"
Glyma.04G003100	2.48743	7.7897e-06	molecular function
Glyma.03G026600	2.48727	9.89573e-05	molecular function
Glyma.19G145200	2.48629	3.68961e-10	polygalacturonase inhibitor activity
Glyma.14G206200	2.48391	1.60925e-30	ATP binding; "protein kinase activity"; "protein serine/threonine kinase activity"; "protein tyrosine kinase activity"; "transferase activity, transferring phosphorus-containing groups"
Glyma.17G214100	2.48297	0.000508032	ATP binding; "kinase activity"; "protein kinase activity"; "protein serine/threonine kinase activity"; "transferase activity, transferring phosphorus-containing groups"
Glyma.12G121400	2.48025	5.61892e-11	ubiquitin-protein ligase activity; "zinc ion binding"
Glyma.01G219400	2.48023	9.75802e-13	glutathione peroxidase activity
Glyma.08G023200	2.47984	2.42135e-06	molecular function
Glyma.01G211800	2.47961	3.52502e-12	nucleotide binding; "phenylcoumaran benzylic ether reductase activity"
Glyma.03G176300	2.47895	7.766e-30	NA
Glyma.09G052800	2.4788	0.000978175	DNA binding; "sequence-specific DNA binding transcription factor activity"
Glyma.01G080300	2.47777	0.00247744	GTP binding; "kinase binding"
Glyma.01G137700	2.47738	1.45924e-15	enzyme inhibitor activity; "pectinesterase activity"
Glyma.15G232200	2.47585	7.97004e-07	protein binding
Glyma.16G060800	2.47352	7.6324e-13	manganese ion binding; "nutrient reservoir activity"
Glyma.02G163900	2.47199	0.00125783	nickel cation binding
Glyma.19G014600	2.47051	0.00117085	electron carrier activity; "heme binding"; "iron ion binding"; "monooxygenase activity"; "oxidoreductase activity, acting on paired donors, with incorporation or reduction of molecular oxygen"; "oxygen binding"
Glyma.U034800	2.47015	2.00704e-22	NA
Glyma.16G169400	2.46463	1.88152e-13	kinase activity
Glyma.20G120100	2.46433	1.78735e-10	ATP binding; "kinase activity"; "protein kinase activity"; "protein serine/threonine kinase activity"; "transferase activity, transferring phosphorus-containing groups"
Glyma.09G110700	2.46254	8.78979e-11	ATP binding; "carbohydrate binding"; "kinase activity"; "protein kinase activity"; "protein serine/threonine kinase activity"; "transferase activity, transferring phosphorus-containing groups"
Glyma.09G003100	2.46189	2.63761e-07	ATP binding; "carbohydrate binding"; "kinase activity"; "protein kinase activity"; "protein serine/threonine kinase activity"; "protein tyrosine kinase activity"; "transferase activity, transferring phosphorus-containing groups"
Glyma.08G180100	2.46109	3.62711e-05	heat shock protein binding
Glyma.18G071600	2.4591	1.75878e-09	DNA binding; "sequence-specific DNA binding"; "sequence-specific DNA binding transcription factor activity"
Glyma.01G230000	2.45749	2.54611e-08	aspartic-type endopeptidase activity
Glyma.15G156200	2.45429	2.84244e-32	serine-type carboxypeptidase activity
Glyma.15G062500	2.45334	2.81588e-13	molecular function
Glyma.02G155900	2.44849	3.23718e-05	NA
Glyma.09G061500	2.44353	2.37012e-23	NA
Glyma.06G297700	2.44237	0.00200323	auxin:hydrogen symporter activity
Glyma.U024800	2.43783	2.47945e-08	ATP binding; "kinase activity"; "protein kinase activity"; "protein tyrosine kinase activity"; "transferase activity, transferring phosphorus-containing groups"
Glyma.02G187200	2.43504	2.03498e-29	glutathione transferase activity
Glyma.15G270100	2.43282	6.58552e-09	NA
Glyma.19G005700	2.4325	4.51042e-06	ATP binding; "kinase activity"; "protein kinase activity"; "protein serine/threonine kinase activity"; "transferase activity, transferring phosphorus-containing groups"
Glyma.07G156200	2.43131	1.51847e-05	DNA binding; "protein binding"; "sequence-specific DNA binding transcription factor activity"
Glyma.08G338800	2.42454	0.00125855	UDP-glucosyltransferase activity; "UDP-glycosyltransferase activity"; "transferase activity, transferring glycosyl groups"; "transferase activity, transferring hexosyl groups"
Glyma.08G211100	2.4231	4.43831e-07	lactoylglutathione lyase activity
Glyma.07G253600	2.42271	1.87828e-05	molecular function
Glyma.16G171500	2.41908	0.00319574	NA
Glyma.03G094700	2.41822	0.000189662	DNA binding; "protein binding"; "sequence-specific DNA binding transcription factor activity"
Glyma.17G032000	2.4178	3.19903e-71	GTP binding
Glyma.11G091400	2.41692	1.88106e-14	metal ion binding; "protein binding"
Glyma.18G082500	2.41666	0.00320737	NA
Glyma.02G019400	2.41579	4.14326e-44	UDP-glucose transmembrane transporter activity; "pyrimidine nucleotide-sugar transmembrane transporter activity"
Glyma.09G054600	2.41504	3.11096e-11	NA
Glyma.05G008900	2.41459	0.00141989	molecular function
Glyma.20G214200	2.41372	1.25127e-22	heme binding; "peroxidase activity"
Glyma.07G108200	2.41235	1.35116e-06	ATP binding; "carbohydrate binding"; "protein kinase activity"; "protein serine/threonine kinase activity"; "transferase activity, transferring phosphorus-containing groups"
Glyma.19G242300	2.41096	2.9808e-57	catalytic activity; "cysteine synthase activity"; "protein binding"; "pyridoxal phosphate binding"
Glyma.07G144000	2.41087	2.91692e-13	NA
Glyma.03G045900	2.40973	0.000592577	NA
Glyma.16G201900	2.40912	0.00133301	ATP binding; "kinase activity"; "protein kinase activity"; "protein serine/threonine kinase activity"; "transferase activity, transferring phosphorus-containing groups"
Glyma.18G085400	2.40852	1.2728e-30	glycerophosphodiester phosphodiesterase activity; "phosphoric diester hydrolase activity"
Glyma.04G246900	2.408	5.47899e-12	molecular function
Glyma.05G170600	2.40493	0.00153899	ATP binding; "kinase activity"; "protein kinase activity"; "protein serine/threonine kinase activity"; "transferase activity, transferring phosphorus-containing groups"
Glyma.07G140000	2.40448	7.68301e-11	glutathione transferase activity
Glyma.02G213500	2.40434	4.3264e-23	NA
Glyma.14G153800	2.39981	0.00157783	ATP binding; "aminoacyl-tRNA ligase activity"; "nucleotide binding"; "proline-tRNA ligase activity"
Glyma.06G114800	2.39921	1.99784e-53	electron carrier activity; "isomerase activity"; "protein disulfide isomerase activity"; "protein disulfide oxidoreductase activity"
Glyma.07G108400	2.39845	2.43243e-14	ATP binding; "carbohydrate binding"; "protein kinase activity"; "protein serine/threonine kinase activity"; "transferase activity, transferring phosphorus-containing groups"
Glyma.18G220600	2.39544	1.00006e-21	catalytic activity; "coenzyme binding"; "nucleotide binding"; "oxidoreductase activity, acting on CH-OH group of donors"
Glyma.08G316000	2.39538	1.84533e-09	molecular function
Glyma.03G031400	2.39295	4.44031e-06	electron carrier activity; "heme binding"; "iron ion binding"; "oxidoreductase activity, acting on paired donors, with incorporation or reduction of molecular oxygen"; "oxidoreductase activity, acting on paired donors, with incorporation or reduction of molecular oxygen, NAD(P)H as one donor, and incorporation of one atom of oxygen"; "oxygen binding"
Glyma.15G079900	2.3911	3.21477e-08	ubiquitin-protein ligase activity; "zinc ion binding"
Glyma.03G168000	2.38722	0.000608428	ATP binding; "ATPase activity"; "ATPase activity, coupled to transmembrane movement of substances"; "nucleoside-triphosphatase activity"; "nucleotide binding"
Glyma.07G089800	2.38516	4.78172e-09	electron carrier activity; "heme binding"; "iron ion binding"; "oxidoreductase activity, acting on paired donors, with incorporation or reduction of molecular oxygen"; "oxygen binding"
Glyma.17G155000	2.3832	4.13954e-10	molecular function
Glyma.03G131600	2.38249	9.63467e-18	NA
Glyma.18G052600	2.37873	5.71637e-56	lipid binding
Glyma.12G013100	2.37778	2.95334e-25	molecular function
Glyma.08G319700	2.37681	6.91747e-09	NA
Glyma.01G202100	2.37676	5.51379e-05	NA
Glyma.20G207600	2.3759	1.35004e-05	catalytic activity; "protein serine/threonine phosphatase activity"
Glyma.13G095300	2.37528	2.89259e-13	hydrolase activity, acting on glycosyl bonds; "hydrolase activity, hydrolyzing O-glycosyl compounds"; "xyloglucan:xyloglucosyl transferase activity"
Glyma.20G158500	2.3748	0.000235981	molecular function
Glyma.03G007600	2.37221	0.00383333	DNA binding; "sequence-specific DNA binding"; "sequence-specific DNA binding transcription factor activity"
Glyma.03G002300	2.36982	0.00177293	sequence-specific DNA binding; "sequence-specific DNA binding transcription factor activity"
Glyma.16G170900	2.36759	3.57596e-13	NA
Glyma.02G029400	2.36741	1.74332e-11	sequence-specific DNA binding transcription factor activity; "zinc ion binding"
Glyma.06G297600	2.36228	0.00395452	molecular function
Glyma.04G009900	2.36145	0.000150092	molecular function
Glyma.20G080700	2.36026	2.22451e-07	NA
Glyma.20G201800	2.35896	0.000225224	NA
Glyma.14G035600	2.35706	2.01431e-13	NA
Glyma.09G018900	2.35541	2.30781e-68	ATP binding; "kinase activity"; "protein kinase activity"; "protein serine/threonine kinase activity"; "transferase activity, transferring phosphorus-containing groups"
Glyma.10G253900	2.3524	1.97945e-41	ATP binding; "kinase activity"; "protein kinase activity"; "protein serine/threonine kinase activity"; "protein tyrosine kinase activity"; "transferase activity, transferring phosphorus-containing groups"
Glyma.14G128400	2.35161	0.00219305	gibberellin 3-beta-dioxygenase activity; "iron ion binding"; "oxidoreductase activity"; "oxidoreductase activity, acting on paired donors, with incorporation or reduction of molecular oxygen, 2-oxoglutarate as one donor, and incorporation of one atom each of oxygen into both donors"; "transcription factor binding"
Glyma.10G201700	2.35136	1.13812e-18	mannan synthase activity; "transferase activity, transferring glycosyl groups"
Glyma.19G052900	2.35101	7.67215e-08	NA
Glyma.18G073300	2.35078	0.00309036	DNA binding; "sequence-specific DNA binding transcription factor activity"
Glyma.01G061800	2.34912	2.15973e-13	NA
Glyma.01G141900	2.34633	1.5981e-07	molecular function
Glyma.03G038700	2.34557	4.70642e-18	heme binding; "peroxidase activity"; "protein binding"
Glyma.09G094000	2.34489	2.49401e-29	N,N-dimethylaniline monooxygenase activity; "NADP binding"; "flavin adenine dinucleotide binding"; "monooxygenase activity"; "oxidoreductase activity"
Glyma.13G191200	2.3447	2.14558e-09	calcium-dependent phospholipid binding; "calcium ion binding"
Glyma.06G249100	2.3438	1.63275e-10	DNA binding; "sequence-specific DNA binding transcription factor activity"
Glyma.16G121700	2.34355	4.75269e-05	L-ascorbic acid binding; "iron ion binding"; "oxidoreductase activity"; "oxidoreductase activity, acting on paired donors, with incorporation or reduction of molecular oxygen"; "oxidoreductase activity, acting on paired donors, with incorporation or reduction of molecular oxygen, 2-oxoglutarate as one donor, and incorporation of one atom each of oxygen into both donors"
Glyma.06G215100	2.34283	6.72186e-06	electron carrier activity; "isomerase activity"; "protein disulfide isomerase activity"; "protein disulfide oxidoreductase activity"
Glyma.09G115200	2.33851	3.11281e-06	transferase activity, transferring glycosyl groups
Glyma.16G133600	2.3377	2.398e-07	ATP binding; "ATPase activity"; "nucleoside-triphosphatase activity"; "nucleotide binding"
Glyma.10G193500	2.33758	0.000524334	protein binding; "superoxide dismutase activity"
Glyma.03G067100	2.33668	0.0010543	molecular function
Glyma.14G034700	2.33622	4.26899e-05	molecular function
Glyma.15G198900	2.3338	6.62194e-15	molecular function
Glyma.06G036000	2.3322	1.45597e-07	structural constituent of cell wall
Glyma.07G039500	2.33165	1.90702e-05	NA
Glyma.08G064400	2.33139	3.06762e-07	NA
Glyma.16G080800	2.33104	3.19251e-39	molecular function
Glyma.04G097900	2.33068	6.57968e-07	antiporter activity; "drug transmembrane transporter activity"; "transporter activity"
Glyma.18G254500	2.32734	6.22712e-06	ATP binding; "kinase activity"; "protein kinase activity"; "protein tyrosine kinase activity"; "transferase activity, transferring phosphorus-containing groups"
Glyma.09G039900	2.32412	6.18604e-05	molecular function
Glyma.11G067900	2.32399	4.52921e-12	molecular function
Glyma.13G330800	2.31899	1.34084e-07	NA
Glyma.04G052600	2.31474	1.75532e-17	protein homodimerization activity
Glyma.11G070500	2.31469	8.58682e-32	nucleotide binding; "phenylcoumaran benzylic ether reductase activity"
Glyma.18G080600	2.31429	3.38539e-06	electron carrier activity; "heme binding"; "iron ion binding"; "oxidoreductase activity, acting on paired donors, with incorporation or reduction of molecular oxygen"; "oxygen binding"
Glyma.11G063600	2.31372	8.47979e-21	molecular function
Glyma.02G028700	2.31343	0.00040707	metalloendopeptidase activity; "metallopeptidase activity"; "zinc ion binding"
Glyma.06G073500	2.31152	0.000542211	NA
Glyma.19G034500	2.30965	0.000127452	DNA binding; "protein binding"; "protein dimerization activity"; "sequence-specific DNA binding transcription factor activity"
Glyma.04G105200	2.30835	4.02803e-06	secondary active sulfate transmembrane transporter activity; "sulfate transmembrane transporter activity"; "transporter activity"
Glyma.19G246700	2.3072	1.37839e-05	NA
Glyma.13G068900	2.30684	4.71164e-38	NA
Glyma.04G109200	2.30671	9.97228e-05	glucuronosyltransferase activity; "transferase activity, transferring glycosyl groups"; "transferase activity, transferring hexosyl groups"
Glyma.06G054500	2.30266	0.00429769	sequence-specific DNA binding; "sequence-specific DNA binding transcription factor activity"
Glyma.11G207500	2.29988	2.68559e-16	ATP binding; "kinase activity"; "protein kinase activity"; "protein serine/threonine kinase activity"; "transferase activity, transferring phosphorus-containing groups"
Glyma.04G004500	2.29962	3.40296e-39	NA
Glyma.02G172200	2.29839	8.18651e-12	ATP binding; "carbohydrate binding"; "kinase activity"; "protein kinase activity"; "protein serine/threonine kinase activity"; "transferase activity, transferring phosphorus-containing groups"
Glyma.03G020400	2.29737	6.81531e-07	electron carrier activity; "heme binding"; "iron ion binding"; "oxidoreductase activity, acting on paired donors, with incorporation or reduction of molecular oxygen"; "oxygen binding"
Glyma.18G284900	2.29563	1.25556e-06	chaperone binding
Glyma.07G140700	2.29451	1.17839e-09	glutathione transferase activity
Glyma.07G142600	2.29304	1.02569e-15	copper ion binding; "hydroquinone:oxygen oxidoreductase activity"; "oxidoreductase activity"
Glyma.15G264300	2.29304	2.75013e-08	carboxylesterase activity; "hydrolase activity, acting on ester bonds"; "lipase activity"
Glyma.05G198000	2.29303	0.00430949	peptidase inhibitor activity
Glyma.20G130100	2.29084	9.8175e-05	NA
Glyma.13G327700	2.28955	0.00218339	SNAP receptor activity; "protein transporter activity"
Glyma.11G011500	2.28824	4.31602e-13	catalytic activity; "naringenin-chalcone synthase activity"; "protein binding"; "transferase activity, transferring acyl groups"; "transferase activity, transferring acyl groups other than amino-acyl groups"
Glyma.06G177500	2.28805	2.94799e-13	NA
Glyma.06G273600	2.28791	0.00135304	cysteine-type peptidase activity
Glyma.17G244500	2.28451	2.93818e-06	molecular function
Glyma.17G227900	2.28313	5.16244e-19	hydrolase activity, hydrolyzing O-glycosyl compounds; "inulinase activity"; "levanase activity"
Glyma.16G188800	2.28156	2.36505e-05	lipid binding
Glyma.01G152800	2.28072	0.00295401	NA
Glyma.04G121700	2.27954	0.000967228	NA
Glyma.08G078900	2.2776	5.7037e-07	polygalacturonase inhibitor activity
Glyma.09G052900	2.27403	0.00033349	DNA binding; "sequence-specific DNA binding transcription factor activity"
Glyma.07G083900	2.27123	1.23708e-09	catalytic activity
Glyma.06G262000	2.26818	5.35125e-05	ATP binding; "carbohydrate binding"; "kinase activity"; "protein kinase activity"; "protein serine/threonine kinase activity"; "transferase activity, transferring phosphorus-containing groups"; "transmembrane receptor protein serine/threonine kinase activity"; "ubiquitin protein ligase binding"
Glyma.18G054100	2.26778	2.64739e-31	ATP binding; "kinase activity"; "protein kinase activity"; "protein serine/threonine kinase activity"; "transferase activity, transferring phosphorus-containing groups"
Glyma.15G145700	2.26598	3.63611e-12	NA
Glyma.10G109500	2.26441	1.82166e-14	amino acid transmembrane transporter activity
Glyma.08G201100	2.26392	3.44118e-06	histidine phosphotransfer kinase activity; "signal transducer activity"; "transferase activity, transferring phosphorus-containing groups"
Glyma.14G145800	2.26341	7.82564e-05	Ran GTPase binding; "chromatin binding"
Glyma.04G068500	2.26304	1.3468e-14	carboxylesterase activity; "hydrolase activity"
Glyma.03G250600	2.26228	4.24382e-08	DNA binding; "sequence-specific DNA binding transcription factor activity"
Glyma.15G194600	2.26183	1.72154e-19	carbohydrate transmembrane transporter activity; "myo-inositol:hydrogen symporter activity"; "substrate-specific transmembrane transporter activity"; "sugar:hydrogen symporter activity"; "transmembrane transporter activity"; "transporter activity"
Glyma.20G178000	2.25958	2.45493e-05	molecular function
Glyma.08G273600	2.2576	6.18275e-29	molecular function
Glyma.14G113200	2.25729	0.00300856	ATP binding; "kinase activity"; "protein kinase activity"; "protein serine/threonine kinase activity"; "transferase activity, transferring phosphorus-containing groups"; "transmembrane receptor protein serine/threonine kinase activity"
Glyma.20G118700	2.25673	3.09579e-05	ATP binding; "kinase activity"; "protein kinase activity"; "protein serine/threonine kinase activity"; "transferase activity, transferring phosphorus-containing groups"
Glyma.15G071000	2.25631	2.03028e-15	NA
Glyma.03G090200	2.25444	8.75133e-13	ATP binding; "carbohydrate binding"; "kinase activity"; "protein kinase activity"; "protein serine/threonine kinase activity"; "protein tyrosine kinase activity"; "transferase activity, transferring phosphorus-containing groups"
Glyma.16G031300	2.25175	0.0038092	molecular function
Glyma.19G257300	2.24843	1.29012e-12	NA
Glyma.10G061800	2.24798	0.00316811	molecular function
Glyma.19G000700	2.24795	2.56219e-57	catalytic activity; "magnesium ion binding"; "potassium ion binding"; "pyruvate kinase activity"
Glyma.10G007100	2.24647	0.000140662	DNA binding; "sequence-specific DNA binding transcription factor activity"
Glyma.14G158600	2.24619	6.28272e-05	ATP binding; "calcium ion binding"; "kinase activity"; "protein kinase activity"; "protein serine/threonine kinase activity"; "transferase activity, transferring phosphorus-containing groups"
Glyma.16G173000	2.24558	2.08249e-10	catalytic activity; "cation binding"; "hydrolase activity, hydrolyzing O-glycosyl compounds"
Glyma.01G143500	2.24458	0.000107503	DNA binding; "sequence-specific DNA binding"; "sequence-specific DNA binding transcription factor activity"
Glyma.09G179000	2.24402	1.79881e-41	antiporter activity; "drug transmembrane transporter activity"; "transporter activity"
Glyma.18G220500	2.2432	1.65149e-41	catalytic activity; "coenzyme binding"; "nucleotide binding"; "oxidoreductase activity, acting on CH-OH group of donors"
Glyma.06G080700	2.24252	0.00388084	heme binding; "iron ion binding"; "oxygen binding"; "oxygen transporter activity"
Glyma.18G096700	2.24245	0.000126427	molecular function
Glyma.01G036300	2.24123	0.000148225	NA
Glyma.17G076100	2.24102	1.29269e-11	catalytic activity; "cation binding"; "chitinase activity"; "endochitinase activity"; "exochitinase activity"; "hydrolase activity, hydrolyzing O-glycosyl compounds"
Glyma.19G259400	2.23993	0.00505454	D-arabinono-1,4-lactone oxidase activity; "UDP-N-acetylmuramate dehydrogenase activity"; "catalytic activity"; "flavin adenine dinucleotide binding"; "oxidoreductase activity"; "oxidoreductase activity, acting on CH-OH group of donors"
Glyma.05G114800	2.23927	1.10706e-06	NA
Glyma.11G089300	2.23891	7.86365e-18	oxidoreductase activity; "oxidoreductase activity, acting on paired donors, with incorporation or reduction of molecular oxygen, 2-oxoglutarate as one donor, and incorporation of one atom each of oxygen into both donors"
Glyma.07G013900	2.23878	6.89076e-33	inositol oxygenase activity; "iron ion binding"; "oxidoreductase activity"
Glyma.05G157000	2.23852	3.16219e-14	DNA binding; "protein heterodimerization activity"; "sequence-specific DNA binding"; "sequence-specific DNA binding transcription factor activity"
Glyma.19G025200	2.23701	5.70209e-09	UDP-glucose:4-aminobenzoate acylglucosyltransferase activity; "UDP-glucosyltransferase activity"; "UDP-glycosyltransferase activity"; "benzoic acid glucosyltransferase activity"; "quercetin 4'-O-glucosyltransferase activity"; "quercetin 7-O-glucosyltransferase activity"; "salicylic acid glucosyltransferase (glucoside-forming) activity"; "transferase activity, transferring glycosyl groups"; "trans…
Glyma.02G270500	2.2366	1.25914e-05	molecular function
Glyma.19G029300	2.23416	2.61078e-08	UDP-glycosyltransferase activity; "transferase activity, transferring glycosyl groups"; "transferase activity, transferring hexosyl groups"
Glyma.09G050600	2.234	1.0758e-16	L-glutamate transmembrane transporter activity; "L-lysine transmembrane transporter activity"; "amino acid transmembrane transporter activity"; "arginine transmembrane transporter activity"; "cationic amino acid transmembrane transporter activity"
Glyma.10G165800	2.2337	6.40432e-17	DNA binding; "sequence-specific DNA binding transcription factor activity"
Glyma.10G070200	2.23227	1.14175e-24	homogentisate phytyltransferase activity; "prenyltransferase activity"
Glyma.01G021700	2.22675	0.00669834	glucuronosyltransferase activity; "transferase activity, transferring glycosyl groups"; "transferase activity, transferring hexosyl groups"
Glyma.16G185300	2.22675	0.00669834	NA
Glyma.10G088900	2.22497	0.00674162	polygalacturonase activity
Glyma.15G270000	2.22373	1.95397e-10	NA
Glyma.07G179900	2.22318	1.25269e-18	iron ion binding; "oxidoreductase activity"; "oxidoreductase activity, acting on paired donors, with incorporation or reduction of molecular oxygen, 2-oxoglutarate as one donor, and incorporation of one atom each of oxygen into both donors"
Glyma.13G097900	2.22147	1.02145e-12	ATP binding; "ATPase activity"; "ATPase activity, coupled to transmembrane movement of ions, phosphorylative mechanism"; "catalytic activity"; "hydrogen-exporting ATPase activity, phosphorylative mechanism"; "magnesium ion binding"; "metal ion binding"; "nucleotide binding"; "protein binding"
Glyma.13G369400	2.21944	0.000117521	DNA binding; "sequence-specific DNA binding transcription factor activity"
Glyma.03G162500	2.2183	0.00328413	DNA binding; "sequence-specific DNA binding transcription factor activity"
Glyma.11G093100	2.21529	3.99881e-11	electron carrier activity; "heme binding"; "iron ion binding"; "oxidoreductase activity, acting on paired donors, with incorporation or reduction of molecular oxygen"; "oxygen binding"
Glyma.18G058000	2.21366	0.000774483	DNA binding
Glyma.04G079200	2.21295	1.09298e-11	heme binding; "iron ion binding"; "oxygen binding"; "oxygen transporter activity"
Glyma.04G241500	2.21214	0.00396053	NA
Glyma.16G050700	2.21096	5.95479e-13	molecular function
Glyma.13G208000	2.20944	2.07718e-08	aspartic-type endopeptidase activity
Glyma.04G042100	2.20901	0.00106105	asparaginase activity; "hydrolase activity"
Glyma.18G158400	2.20735	0.000645731	ATP binding; "ATPase activity"; "ATPase activity, coupled to transmembrane movement of substances"; "chlorophyll catabolite transmembrane transporter activity"; "glutathione S-conjugate-exporting ATPase activity"; "nucleoside-triphosphatase activity"; "nucleotide binding"
Glyma.11G227800	2.20704	0.00604117	sequence-specific DNA binding; "sequence-specific DNA binding transcription factor activity"
Glyma.13G285300	2.20674	1.20467e-06	electron carrier activity; "heme binding"; "iron ion binding"; "monooxygenase activity"; "oxidoreductase activity, acting on paired donors, with incorporation or reduction of molecular oxygen"; "oxygen binding"
Glyma.19G018500	2.20655	1.01959e-05	NA
Glyma.06G269700	2.20524	2.6455e-13	protein homodimerization activity; "zinc ion binding"
Glyma.12G200000	2.20447	2.97856e-05	transferase activity; "transferase activity, transferring acyl groups other than amino-acyl groups"
Glyma.07G188000	2.20419	2.4634e-06	molecular function
Glyma.05G124800	2.20377	1.83798e-08	UDP-N-acetylmuramate dehydrogenase activity; "catalytic activity"; "electron carrier activity"; "flavin adenine dinucleotide binding"; "oxidoreductase activity"; "oxidoreductase activity, acting on CH-OH group of donors"
Glyma.02G256900	2.20331	0.00102761	molecular function
Glyma.11G123300	2.20159	2.40397e-42	molecular function
Glyma.06G303100	2.20156	7.4956e-31	DNA binding; "protein binding"; "sequence-specific DNA binding transcription factor activity"
Glyma.18G071700	2.20155	1.48934e-05	amino acid transmembrane transporter activity
Glyma.06G162600	2.2011	5.85209e-61	calcium ion binding; "unfolded protein binding"
Glyma.19G180600	2.20079	6.19804e-30	heat shock protein binding
Glyma.17G082400	2.20044	1.15476e-05	NA
Glyma.07G087300	2.19883	0.00241166	molecular function
Glyma.01G217700	2.1966	7.19383e-23	NA
Glyma.19G239000	2.19337	4.24523e-22	carbohydrate transmembrane transporter activity; "substrate-specific transmembrane transporter activity"; "sugar:hydrogen symporter activity"; "transmembrane transporter activity"; "transporter activity"
Glyma.16G146700	2.18886	1.61673e-05	NA
Glyma.17G064900	2.18862	6.21609e-13	hydrolase activity, acting on glycosyl bonds; "hydrolase activity, hydrolyzing O-glycosyl compounds"; "xyloglucan:xyloglucosyl transferase activity"
Glyma.06G306200	2.18791	3.89232e-10	molecular function
Glyma.16G062500	2.1847	3.69224e-28	amino acid transmembrane transporter activity
Glyma.18G103700	2.18271	2.53569e-05	cobalt ion binding; "cysteine-type endopeptidase inhibitor activity"
Glyma.16G064900	2.18118	2.79196e-05	ATP binding; "kinase activity"; "protein kinase activity"; "protein tyrosine kinase activity"; "transferase activity, transferring phosphorus-containing groups"
Glyma.07G178500	2.17584	1.62771e-06	DNA binding; "sequence-specific DNA binding transcription factor activity"
Glyma.07G013700	2.17258	6.53139e-06	ATP binding; "kinase activity"; "protein kinase activity"; "protein serine/threonine kinase activity"; "transferase activity, transferring phosphorus-containing groups"
Glyma.16G044100	2.17258	0.00813359	phosphatidylethanolamine binding; "protein binding"
Glyma.11G010600	2.16977	0.00823598	nucleic acid binding; "nucleotide binding"
Glyma.11G010500	2.16862	2.08991e-26	4-coumarate-CoA ligase activity; "catalytic activity"
Glyma.02G265900	2.16831	1.66977e-07	calcium ion binding
Glyma.07G039700	2.1675	2.37929e-24	ATP binding; "kinase activity"; "protein kinase activity"; "protein serine/threonine kinase activity"; "transferase activity, transferring phosphorus-containing groups"
Glyma.17G153300	2.16714	1.73552e-08	nitrate transmembrane transporter activity; "transporter activity"
Glyma.12G119300	2.16705	0.0074664	calmodulin binding
Glyma.19G137800	2.16688	2.0116e-12	DNA binding; "sequence-specific DNA binding"; "sequence-specific DNA binding transcription factor activity"
Glyma.06G004200	2.16577	0.00676375	molecular function
Glyma.12G130000	2.16471	6.79265e-06	heat shock protein binding; "iron-sulfur cluster binding"; "unfolded protein binding"
Glyma.05G126900	2.16438	4.21856e-07	molecular function
Glyma.04G247900	2.16381	4.40856e-49	electron carrier activity; "isomerase activity"; "protein disulfide isomerase activity"; "protein disulfide oxidoreductase activity"
Glyma.16G210000	2.15975	0.00853089	transporter activity; "water channel activity"
Glyma.12G132500	2.15837	2.5914e-06	transferase activity, transferring glycosyl groups; "transferase activity, transferring hexosyl groups"
Glyma.02G184200	2.15747	1.02846e-11	UDP-glycosyltransferase activity; "transferase activity, transferring glycosyl groups"; "transferase activity, transferring hexosyl groups"
Glyma.19G164300	2.15745	8.71888e-20	arsenate ion transmembrane transporter activity; "carbohydrate transmembrane transporter activity"; "phosphate ion transmembrane transporter activity"; "sugar:hydrogen symporter activity"
Glyma.08G339400	2.15484	1.84639e-10	NA
Glyma.02G190700	2.15483	3.72092e-28	UDP-N-acetylglucosamine-dolichyl-phosphate N-acetylglucosaminephosphotransferase activity; "phospho-N-acetylmuramoyl-pentapeptide-transferase activity"
Glyma.18G138700	2.15277	0.00801591	ATP binding; "protein kinase activity"; "protein serine/threonine kinase activity"; "transferase activity, transferring phosphorus-containing groups"
Glyma.04G113400	2.15153	3.42785e-07	UDP-N-acetylmuramate dehydrogenase activity; "catalytic activity"; "electron carrier activity"; "flavin adenine dinucleotide binding"; "oxidoreductase activity"; "oxidoreductase activity, acting on CH-OH group of donors"
Glyma.16G126100	2.1514	0.00470188	kinase activity
Glyma.16G042000	2.14973	1.25739e-17	nucleotide binding; "oxidoreductase activity"
Glyma.03G160400	2.14957	5.51797e-05	NA
Glyma.19G229500	2.14718	3.29979e-16	calmodulin binding
Glyma.17G221000	2.14709	1.15347e-09	NA
Glyma.05G190100	2.14569	2.94341e-10	molecular function
Glyma.15G234700	2.14555	1.84638e-09	glucuronosyltransferase activity; "transferase activity, transferring glycosyl groups"; "transferase activity, transferring hexosyl groups"
Glyma.14G049600	2.14513	3.30971e-18	phosphatase activity; "phosphoprotein phosphatase activity"; "protein tyrosine phosphatase activity"
Glyma.16G172600	2.14489	5.94216e-19	ATP binding; "ATPase activity"; "ATPase activity, coupled to transmembrane movement of substances"; "nucleoside-triphosphatase activity"; "nucleotide binding"
Glyma.18G256400	2.14397	4.45129e-11	cysteamine dioxygenase activity
Glyma.08G336600	2.14381	0.00399658	amino acid transmembrane transporter activity
Glyma.15G112500	2.1406	4.22492e-09	protein binding; "structural molecule activity"
Glyma.04G061400	2.14048	6.0342e-09	protein binding; "sequence-specific DNA binding"; "sequence-specific DNA binding transcription factor activity"
Glyma.12G140400	2.13846	1.82692e-06	ATP binding; "kinase activity"; "protein kinase activity"; "protein serine/threonine kinase activity"; "transferase activity, transferring phosphorus-containing groups"
Glyma.04G013400	2.13817	1.26643e-08	molecular function
Glyma.18G254100	2.13696	1.2239e-13	ATP binding; "ATPase activity"; "nucleoside-triphosphatase activity"; "nucleotide binding"
Glyma.02G108700	2.13679	0.00500663	calcium ion binding
Glyma.15G065100	2.1346	1.90717e-13	ATP binding; "carbohydrate binding"; "kinase activity"; "protein kinase activity"; "protein serine/threonine kinase activity"; "transferase activity, transferring phosphorus-containing groups"; "transmembrane receptor protein serine/threonine kinase activity"; "ubiquitin protein ligase binding"
Glyma.07G122600	2.13396	0.00150925	copper ion binding
Glyma.12G141900	2.13292	7.02344e-09	FMN binding; "oxidoreductase activity"; "oxidoreductase activity, acting on NAD(P)H, quinone or similar compound as acceptor"
Glyma.15G004200	2.1328	1.98616e-05	DNA binding; "sequence-specific DNA binding transcription factor activity"
Glyma.02G098200	2.13186	0.00942438	amino acid transmembrane transporter activity
Glyma.19G015000	2.12926	2.78977e-21	electron carrier activity; "heme binding"; "iron ion binding"; "monooxygenase activity"; "oxidoreductase activity, acting on paired donors, with incorporation or reduction of molecular oxygen"; "oxygen binding"
Glyma.11G113200	2.12903	0.00028704	NA
Glyma.07G143500	2.12875	2.57136e-16	NA
Glyma.08G100400	2.12849	1.24025e-07	phosphatidylcholine 1-acylhydrolase activity; "triglyceride lipase activity"
Glyma.20G003500	2.12781	1.97128e-31	caffeate O-methyltransferase activity; "luteolin O-methyltransferase activity"; "myricetin 3'-O-methyltransferase activity"; "quercetin 3-O-methyltransferase activity"
Glyma.11G207000	2.12347	9.83607e-84	ATP binding; "kinase activity"; "protein kinase activity"; "protein serine/threonine kinase activity"; "transferase activity, transferring phosphorus-containing groups"
Glyma.16G132500	2.1228	6.74045e-13	catalytic activity; "epoxide hydrolase activity"
Glyma.06G299000	2.11966	6.00488e-10	molecular function
Glyma.20G137200	2.11959	0.00306899	ATP binding; "kinase activity"; "protein kinase activity"; "protein serine/threonine kinase activity"; "transferase activity, transferring phosphorus-containing groups"
Glyma.07G073400	2.11925	3.33574e-14	molecular function
Glyma.16G108700	2.11904	0.00982649	molecular function
Glyma.16G170700	2.11846	0.0064288	kinase activity
Glyma.14G096800	2.11845	0.000107443	DNA binding; "protein binding"; "sequence-specific DNA binding"; "sequence-specific DNA binding transcription factor activity"
Glyma.01G078700	2.11645	0.00996271	NA
Glyma.13G186600	2.11571	4.22393e-17	potassium ion antiporter activity
Glyma.13G033700	2.11497	0.00993736	DNA-directed DNA polymerase activity; "DNA binding"; "nucleic acid binding"; "nucleotide binding"; "zinc ion binding"
Glyma.14G145900	2.11327	7.03871e-07	Ran GTPase binding; "chromatin binding"
Glyma.15G238100	2.11013	7.63073e-08	NA
Glyma.05G142900	2.10888	2.76858e-07	NA
Glyma.16G218900	2.10847	8.52346e-09	DNA binding; "sequence-specific DNA binding transcription factor activity"
Glyma.15G181200	2.10843	0.00515084	ATP-dependent helicase activity; "ATP binding"; "helicase activity"; "nucleic acid binding"
Glyma.19G052700	2.10753	4.00619e-06	NA
Glyma.18G219700	2.10741	9.10067e-11	ATP binding; "carbohydrate binding"; "kinase activity"; "protein kinase activity"; "protein serine/threonine kinase activity"; "protein tyrosine kinase activity"; "transferase activity, transferring phosphorus-containing groups"
Glyma.20G002800	2.10435	1.20187e-09	molecular function
Glyma.20G205800	2.10359	0.00147498	serine-type endopeptidase inhibitor activity
Glyma.14G208000	2.10347	3.61022e-12	molecular function
Glyma.13G186200	2.10034	4.24929e-05	12-oxophytodienoate reductase activity; "FMN binding"; "catalytic activity"; "oxidoreductase activity"
Glyma.08G133100	2.09773	5.51937e-09	NA
Glyma.17G061800	2.09761	7.94591e-20	ATP binding; "ATPase activity"; "ATPase activity, coupled to transmembrane movement of ions, phosphorylative mechanism"; "catalytic activity"; "hydrogen-exporting ATPase activity, phosphorylative mechanism"; "magnesium ion binding"; "metal ion binding"; "nucleotide binding"; "protein binding"
Glyma.19G164000	2.09717	0.00791861	NA
Glyma.08G261600	2.09677	0.0087801	molecular function
Glyma.07G194300	2.09626	6.0427e-05	electron carrier activity; "heme binding"; "iron ion binding"; "oxidoreductase activity, acting on paired donors, with incorporation or reduction of molecular oxygen"; "oxygen binding"
Glyma.20G222000	2.09396	3.12379e-17	molecular function
Glyma.12G054000	2.0912	7.41188e-10	catalytic activity; "cation binding"; "hydrolase activity, hydrolyzing O-glycosyl compounds"
Glyma.03G147900	2.09111	2.75707e-16	molecular function
Glyma.08G339600	2.09086	1.29057e-12	NA
Glyma.01G228700	2.09033	2.69151e-12	catalytic activity; "naringenin-chalcone synthase activity"; "protein binding"; "transferase activity, transferring acyl groups"; "transferase activity, transferring acyl groups other than amino-acyl groups"
Glyma.05G029200	2.08935	6.53504e-09	1-pyrroline-5-carboxylate dehydrogenase activity; "3-chloroallyl aldehyde dehydrogenase activity"; "cobalt ion binding"; "oxidoreductase activity"; "zinc ion binding"
Glyma.18G266100	2.08891	3.55088e-05	UDP-glycosyltransferase activity; "transferase activity, transferring glycosyl groups"; "transferase activity, transferring hexosyl groups"
Glyma.08G285900	2.08748	3.37194e-07	antioxidant activity; "oxidoreductase activity"; "protein-disulfide reductase activity"
Glyma.02G024700	2.08724	0.000118859	glutathione transferase activity
Glyma.01G179400	2.08531	1.09133e-21	electron carrier activity; "heme binding"; "iron ion binding"; "oxidoreductase activity, acting on paired donors, with incorporation or reduction of molecular oxygen"; "oxygen binding"
Glyma.08G249500	2.08439	5.7319e-18	transferase activity; "transferase activity, transferring acyl groups other than amino-acyl groups"
Glyma.18G156000	2.08243	0.0061852	molecular function
Glyma.08G089400	2.08194	1.18198e-06	electron carrier activity; "heme binding"; "iron ion binding"; "oxidoreductase activity, acting on paired donors, with incorporation or reduction of molecular oxygen"; "oxygen binding"
Glyma.08G198900	2.08167	1.49437e-11	ATP binding; "kinase activity"; "protein kinase activity"; "protein serine/threonine kinase activity"; "transferase activity, transferring phosphorus-containing groups"
Glyma.04G238200	2.07946	1.51974e-05	DNA-directed RNA polymerase activity; "DNA binding"; "plastid sigma factor activity"; "sequence-specific DNA binding transcription factor activity"; "sigma factor activity"
Glyma.12G235600	2.0794	0.0112303	molecular function
Glyma.06G298600	2.07678	4.07174e-25	molecular function
Glyma.03G051500	2.07651	0.000213213	NA
Glyma.18G205000	2.07496	1.95436e-11	ATP binding; "kinase activity"; "protein kinase activity"; "protein serine/threonine kinase activity"; "transferase activity, transferring phosphorus-containing groups"
Glyma.04G030900	2.07264	1.76072e-10	molecular function
Glyma.04G121600	2.07196	0.00816585	vacuolar sorting signal binding
Glyma.06G194600	2.07173	3.73401e-07	molecular function
Glyma.20G023200	2.07093	0.00285837	polygalacturonase activity
Glyma.03G014500	2.06982	1.48294e-24	nucleotide binding; "oxidoreductase activity"
Glyma.02G270700	2.06821	7.10725e-12	chitin binding; "chitosan binding"; "kinase activity"; "protein binding"; "protein homodimerization activity"; "protein serine/threonine kinase activity"; "transmembrane receptor protein kinase activity"
Glyma.01G127200	2.06778	2.97431e-23	molecular function
Glyma.13G086700	2.06695	0.0113814	L-glutamate transmembrane transporter activity; "malate transmembrane transporter activity"; "oxaloacetate transmembrane transporter activity"; "oxoglutarate:malate antiporter activity"
Glyma.19G168500	2.06688	2.00746e-16	protein binding; "sequence-specific DNA binding transcription factor activity"
Glyma.12G235800	2.0668	0.0117026	molecular function
Glyma.04G086700	2.06608	4.54523e-11	ATP binding; "kinase activity"; "protein kinase activity"; "protein serine/threonine kinase activity"; "transferase activity, transferring phosphorus-containing groups"
Glyma.18G223000	2.06475	0.000138431	electron carrier activity; "heme binding"; "iron ion binding"; "oxidoreductase activity, acting on paired donors, with incorporation or reduction of molecular oxygen"; "oxygen binding"
Glyma.13G053300	2.06307	0.000266363	molecular function
Glyma.01G003700	2.063	1.37165e-44	NA
Glyma.08G140600	2.06037	0.00530095	electron carrier activity; "ferulate 5-hydroxylase activity"; "heme binding"; "iron ion binding"; "monooxygenase activity"; "oxidoreductase activity, acting on paired donors, with incorporation or reduction of molecular oxygen"
Glyma.07G098700	2.05997	2.82571e-06	NA
Glyma.15G028400	2.05977	2.71991e-09	molecular function
Glyma.20G204100	2.05918	0.000260089	carbohydrate transmembrane transporter activity; "inorganic phosphate transmembrane transporter activity"; "phosphate ion transmembrane transporter activity"; "sugar:hydrogen symporter activity"; "transmembrane transporter activity"
Glyma.08G278900	2.05886	1.97148e-05	NA
Glyma.02G083700	2.05824	2.87309e-22	NA
Glyma.13G166900	2.05823	4.77455e-10	ATP binding; "carbohydrate binding"; "kinase activity"; "protein kinase activity"; "protein serine/threonine kinase activity"; "transferase activity, transferring phosphorus-containing groups"
Glyma.15G219400	2.05787	8.41603e-14	protein binding
Glyma.14G219700	2.05641	4.15209e-40	ATP binding; "unfolded protein binding"
Glyma.17G140200	2.05631	1.72803e-11	lipid binding
Glyma.03G218300	2.0562	2.96533e-29	heat shock protein binding; "unfolded protein binding"
Glyma.09G198900	2.05511	2.2242e-37	molecular function
Glyma.03G233100	2.05327	0.000796344	ATP binding; "ATPase activity"; "microtubule binding"; "microtubule motor activity"; "protein binding"
Glyma.05G121900	2.05248	0.000561083	NA
Glyma.04G139100	2.05066	7.50475e-14	ATP binding; "carbohydrate binding"; "protein kinase activity"; "protein serine/threonine kinase activity"; "protein tyrosine kinase activity"; "transferase activity, transferring phosphorus-containing groups"
Glyma.16G212600	2.04981	3.75809e-17	molecular function
Glyma.20G117000	2.04892	0.000241256	DNA binding; "sequence-specific DNA binding transcription factor activity"
Glyma.17G234800	2.04847	3.94449e-06	NA
Glyma.17G258700	2.04827	1.34139e-49	ATP binding; "unfolded protein binding"
Glyma.U014000	2.04775	0.0115044	GTP binding; "kinase binding"
Glyma.09G128300	2.04599	9.32554e-09	UDP-glycosyltransferase activity; "quercetin 3'-O-glucosyltransferase activity"; "quercetin 3-O-glucosyltransferase activity"; "quercetin 4'-O-glucosyltransferase activity"; "quercetin 7-O-glucosyltransferase activity"; "transferase activity, transferring glycosyl groups"; "transferase activity, transferring hexosyl groups"
Glyma.09G278700	2.04529	2.85935e-06	nucleotide binding; "protein binding"
Glyma.18G127400	2.0449	3.56402e-24	electron carrier activity; "oxidoreductase activity, acting on a sulfur group of donors, disulfide as acceptor"; "protein disulfide oxidoreductase activity"
Glyma.03G112000	2.0429	0.011474	DNA binding; "sequence-specific DNA binding transcription factor activity"
Glyma.15G079200	2.04256	1.64051e-06	DNA binding; "sequence-specific DNA binding transcription factor activity"
Glyma.07G200700	2.0421	0.0124701	NA
Glyma.20G128100	2.04169	8.46799e-13	UDP-glucosyltransferase activity; "UDP-glycosyltransferase activity"; "sinapate 1-glucosyltransferase activity"; "transferase activity, transferring glycosyl groups"; "transferase activity, transferring hexosyl groups"
Glyma.12G054300	2.04114	0.000589144	catalytic activity; "cation binding"; "hydrolase activity, hydrolyzing O-glycosyl compounds"
Glyma.02G305300	2.04105	3.83804e-06	ATP binding; "ATPase activity, coupled to transmembrane movement of ions, phosphorylative mechanism"; "calcium-transporting ATPase activity"; "calmodulin binding"; "catalytic activity"; "metal ion binding"; "nucleotide binding"
Glyma.14G043600	2.04096	1.00417e-17	UDP-glucosyltransferase activity; "UDP-glycosyltransferase activity"; "cis-zeatin O-beta-D-glucosyltransferase activity"; "trans-zeatin O-beta-D-glucosyltransferase activity"; "transferase activity, transferring glycosyl groups"; "transferase activity, transferring hexosyl groups"
Glyma.16G110100	2.04082	1.67099e-12	ATP binding; "ATPase activity"; "ATPase activity, coupled to transmembrane movement of substances"; "nucleoside-triphosphatase activity"; "nucleotide binding"
Glyma.15G018600	2.03993	0.01287	NA
Glyma.13G246600	2.03964	8.92198e-05	calcium ion binding; "disulfide oxidoreductase activity"; "flavin adenine dinucleotide binding"; "oxidoreductase activity"
Glyma.11G201800	2.03909	3.45815e-17	adenosine 5'-monophosphoramidase activity; "adenylylsulfatase activity"; "bis(5'-adenosyl)-triphosphatase activity"; "catalytic activity"
Glyma.19G046300	2.03842	2.64995e-10	NA
Glyma.17G158100	2.0378	0.00798689	1-aminocyclopropane-1-carboxylate synthase activity; "catalytic activity"; "identical protein binding"; "protein binding"; "pyridoxal phosphate binding"; "transferase activity"
Glyma.15G026300	2.03598	0.000742802	lipoxygenase activity
Glyma.13G052200	2.03541	0.00872107	NA
Glyma.16G200600	2.03515	3.76366e-33	kinase activity; "phosphotransferase activity, alcohol group as acceptor"; "ribokinase activity"
Glyma.16G103900	2.03406	1.11641e-10	nucleotide binding; "pinoresinol reductase activity"
Glyma.04G134200	2.03382	4.13802e-20	protein binding
Glyma.04G102800	2.03378	1.8807e-14	carbohydrate transmembrane transporter activity; "substrate-specific transmembrane transporter activity"; "sugar:hydrogen symporter activity"; "transmembrane transporter activity"; "transporter activity"
Glyma.01G041100	2.03119	0.000312712	electron carrier activity; "protein disulfide oxidoreductase activity"
Glyma.19G212800	2.03108	4.05652e-25	UDP-glycosyltransferase activity; "sucrose synthase activity"; "transferase activity, transferring glycosyl groups"
Glyma.16G207700	2.02997	5.89196e-20	ferrous iron binding; "oxidoreductase activity"; "oxidoreductase activity, acting on single donors with incorporation of molecular oxygen"; "zinc ion binding"
Glyma.14G005700	2.02873	1.45147e-11	oxidoreductase activity
Glyma.18G041600	2.02864	6.45298e-12	carbon-sulfur lyase activity
Glyma.17G064200	2.02849	0.000308046	galactosyltransferase activity; "transferase activity, transferring glycosyl groups"
Glyma.11G085900	2.02754	1.96216e-16	molecular function
Glyma.20G025800	2.02704	2.97731e-08	(1->3)-beta-D-glucan binding; "polysaccharide binding"
Glyma.03G231600	2.02704	1.3643e-10	NA
Glyma.13G064400	2.02698	0.0133787	NA
Glyma.16G169100	2.02687	7.60728e-18	kinase activity
Glyma.03G032800	2.02684	4.50594e-10	transferase activity, transferring glycosyl groups; "transferase activity, transferring hexosyl groups"
Glyma.19G082300	2.02614	4.85391e-25	NADP binding; "glucose-6-phosphate dehydrogenase activity"; "nucleotide binding"
Glyma.13G200400	2.02457	9.19917e-17	N,N-dimethylaniline monooxygenase activity; "NADP binding"; "flavin adenine dinucleotide binding"; "monooxygenase activity"
Glyma.06G145300	2.02247	2.34799e-13	heme binding; "peroxidase activity"; "protein binding"
Glyma.14G147800	2.02036	1.82823e-19	protein transmembrane transporter activity
Glyma.16G162400	2.02011	0.0106428	carbon-sulfur lyase activity; "catalytic activity"; "pyridoxal phosphate binding"
Glyma.15G053100	2.01986	8.92297e-11	RNA binding; "mRNA binding"
Glyma.03G130400	2.01843	0.000844792	DNA binding; "protein binding"; "sequence-specific DNA binding transcription factor activity"
Glyma.02G298500	2.018	9.20382e-10	ATP binding; "ATPase activity"; "ATPase activity, coupled to transmembrane movement of substances"; "chlorophyll catabolite transmembrane transporter activity"; "glutathione S-conjugate-exporting ATPase activity"; "nucleoside-triphosphatase activity"; "nucleotide binding"
Glyma.01G045900	2.01578	0.0139687	molecular function
Glyma.08G321200	2.01542	1.98311e-05	DNA binding; "aspartic-type endopeptidase activity"
Glyma.06G005100	2.01509	1.1663e-07	peptidyl-prolyl cis-trans isomerase activity
Glyma.15G225200	2.01446	0.0140321	ADP binding; "protein binding"
Glyma.20G008300	2.01279	1.09345e-10	molecular function
Glyma.04G054200	2.01191	5.82151e-05	sequence-specific DNA binding; "sequence-specific DNA binding transcription factor activity"
Glyma.10G092300	2.01163	0.0136136	transporter activity
Glyma.16G014700	2.01128	3.68071e-17	zinc ion binding
Glyma.12G218600	2.01038	0.00459341	NA
Glyma.06G044400	2.00948	0.0131187	molecular function
Glyma.06G285900	2.00851	1.10298e-06	molecular function
Glyma.08G034000	2.00747	0.0142417	zinc ion binding
Glyma.14G048900	2.00601	2.23313e-05	1-aminocyclopropane-1-carboxylate oxidase activity; "oxidoreductase activity"; "oxidoreductase activity, acting on paired donors, with incorporation or reduction of molecular oxygen, 2-oxoglutarate as one donor, and incorporation of one atom each of oxygen into both donors"
Glyma.09G004900	2.00545	0.00231381	molecular function
Glyma.19G177200	2.00524	3.5744e-32	NA
Glyma.01G239600	2.00398	2.52176e-12	hydrolase activity
Glyma.04G064000	2.0034	0.00284981	NA
Glyma.07G048900	2.00189	1.58902e-29	caffeate O-methyltransferase activity; "luteolin O-methyltransferase activity"; "myricetin 3'-O-methyltransferase activity"; "quercetin 3-O-methyltransferase activity"
Glyma.18G253100	2.00178	3.87247e-07	palmitoyl-(protein) hydrolase activity
Glyma.08G235400	2.00123	0.00323161	endopeptidase inhibitor activity
Glyma.09G240100	2.00034	2.33642e-19	cysteamine dioxygenase activity
Glyma.20G068300	2.00023	3.00647e-18	iron-nicotianamine transmembrane transporter activity; "oligopeptide transporter activity"
Glyma.05G219600	1.99938	6.75691e-39	ATP binding
Glyma.16G065000	1.99877	0.0135706	ATP binding; "kinase activity"; "protein kinase activity"; "protein tyrosine kinase activity"; "transferase activity, transferring phosphorus-containing groups"
Glyma.13G064300	1.99739	2.07327e-29	cysteamine dioxygenase activity
Glyma.09G159000	1.99735	1.86802e-13	molecular function
Glyma.18G219600	1.99643	0.00791745	ATP binding; "kinase activity"; "protein kinase activity"; "protein serine/threonine kinase activity"; "transferase activity, transferring phosphorus-containing groups"
Glyma.U013600	1.99643	3.84997e-26	electron carrier activity; "heme binding"; "iron ion binding"; "oxidoreductase activity, acting on paired donors, with incorporation or reduction of molecular oxygen"; "oxidoreductase activity, acting on paired donors, with incorporation or reduction of molecular oxygen, NAD(P)H as one donor, and incorporation of one atom of oxygen"; "oxygen binding"
Glyma.03G216000	1.99498	0.000161309	enzyme inhibitor activity; "pectinesterase activity"
Glyma.17G059500	1.99494	1.53806e-05	1-phosphatidylinositol binding; "clathrin binding"; "phospholipid binding"
Glyma.01G098700	1.99457	6.28605e-17	catalytic activity; "hydrolase activity"
Glyma.03G165800	1.99418	4.2986e-12	ATP binding; "kinase activity"; "protein kinase activity"; "protein tyrosine kinase activity"; "transferase activity, transferring phosphorus-containing groups"
Glyma.07G226400	1.99242	1.72163e-08	extracellular-glutamate-gated ion channel activity; "intracellular ligand-gated ion channel activity"; "ionotropic glutamate receptor activity"; "transporter activity"
Glyma.04G249800	1.99154	0.00120321	molecular function
Glyma.01G202000	1.99153	2.03652e-34	catalytic activity; "hydrolase activity"
Glyma.11G051800	1.99104	0.00461167	electron carrier activity; "heme binding"; "iron ion binding"; "oxidoreductase activity, acting on paired donors, with incorporation or reduction of molecular oxygen"; "oxygen binding"
Glyma.16G065700	1.991	0.000232868	ATP binding; "kinase activity"; "protein kinase activity"; "protein tyrosine kinase activity"; "transferase activity, transferring phosphorus-containing groups"
Glyma.18G000400	1.9899	0.00162687	calmodulin binding
Glyma.10G212900	1.98861	2.2638e-06	GTP binding; "GTPase activity"; "calmodulin binding"; "translation elongation factor activity"
Glyma.13G056800	1.98773	0.00777011	UDP-glycosyltransferase activity; "transferase activity, transferring glycosyl groups"; "transferase activity, transferring hexosyl groups"
Glyma.01G155400	1.98726	2.37333e-15	oxidoreductase activity; "oxidoreductase activity, acting on paired donors, with incorporation or reduction of molecular oxygen, 2-oxoglutarate as one donor, and incorporation of one atom each of oxygen into both donors"
Glyma.19G198700	1.98656	1.57484e-10	molecular function
Glyma.03G024700	1.98544	0.0122936	secondary active sulfate transmembrane transporter activity; "sulfate transmembrane transporter activity"; "transporter activity"
Glyma.08G235800	1.98508	0.00438876	ATP binding; "protein kinase activity"; "protein serine/threonine kinase activity"; "protein tyrosine kinase activity"; "transferase activity, transferring phosphorus-containing groups"
Glyma.12G037600	1.98398	0.0004679	NA
Glyma.01G187700	1.98292	2.16227e-18	O-methyltransferase activity; "caffeoyl-CoA O-methyltransferase activity"
Glyma.06G111800	1.98286	0.0140282	NA
Glyma.08G338700	1.98051	3.97888e-05	UDP-glucosyltransferase activity; "UDP-glycosyltransferase activity"; "transferase activity, transferring glycosyl groups"; "transferase activity, transferring hexosyl groups"
Glyma.04G230400	1.98005	6.46064e-07	NA
Glyma.11G095200	1.97995	2.18717e-07	catalytic activity; "cation binding"; "hydrolase activity, hydrolyzing O-glycosyl compounds"
Glyma.16G019900	1.97969	3.28816e-06	D-arabinono-1,4-lactone oxidase activity; "UDP-N-acetylmuramate dehydrogenase activity"; "catalytic activity"; "flavin adenine dinucleotide binding"; "oxidoreductase activity"; "oxidoreductase activity, acting on CH-OH group of donors"
Glyma.13G111200	1.97866	0.000331913	NA
Glyma.05G174800	1.97724	1.18106e-05	transferase activity, transferring glycosyl groups
Glyma.03G262000	1.97642	0.00979731	inorganic diphosphatase activity; "magnesium ion binding"; "pyrophosphatase activity"
Glyma.13G223300	1.97609	0.0147377	DNA binding; "protein binding"; "sequence-specific DNA binding transcription factor activity"
Glyma.03G239700	1.9754	0.000102847	aspartic-type endopeptidase activity
Glyma.08G244800	1.97431	0.00423844	UDP-glycosyltransferase activity; "transferase activity, transferring glycosyl groups"; "transferase activity, transferring hexosyl groups"
Glyma.09G183400	1.97378	0.00386033	DNA binding; "sequence-specific DNA binding transcription factor activity"
Glyma.16G172200	1.97374	1.33259e-05	NA
Glyma.10G287100	1.97335	0.000812124	molecular function
Glyma.11G203000	1.97333	5.70834e-12	molecular function
Glyma.13G087400	1.97266	8.38189e-17	NA
Glyma.10G060800	1.97219	0.0158975	molecular function
Glyma.14G184800	1.97174	1.64032e-16	NA
Glyma.11G206700	1.97138	1.52109e-19	ATP binding; "kinase activity"; "protein kinase activity"; "protein serine/threonine kinase activity"; "transferase activity, transferring phosphorus-containing groups"
Glyma.07G202300	1.96809	5.21495e-15	electron carrier activity; "heme binding"; "iron ion binding"; "oxidoreductase activity, acting on paired donors, with incorporation or reduction of molecular oxygen"; "oxygen binding"
Glyma.02G262400	1.96785	0.0162674	DNA binding
Glyma.09G070500	1.9673	2.94036e-33	strictosidine synthase activity
Glyma.05G200200	1.96668	0.0121223	NA
Glyma.13G305800	1.96647	3.60601e-06	molecular function
Glyma.13G303400	1.96627	1.1446e-09	ATP binding; "carbohydrate binding"; "protein kinase activity"; "protein serine/threonine kinase activity"; "transferase activity, transferring phosphorus-containing groups"
Glyma.16G151500	1.96427	1.17879e-10	DNA binding; "sequence-specific DNA binding transcription factor activity"
Glyma.09G168700	1.96409	1.85515e-19	calmodulin binding; "cyclic nucleotide binding"; "ion channel activity"
Glyma.07G168900	1.96371	1.11122e-08	molecular function
Glyma.14G010600	1.9633	2.92045e-09	heat shock protein binding; "unfolded protein binding"
Glyma.01G022400	1.96324	4.38327e-12	ATP binding; "kinase activity"; "protein kinase activity"; "protein serine/threonine kinase activity"; "protein tyrosine kinase activity"; "transferase activity, transferring phosphorus-containing groups"
Glyma.11G071100	1.96305	2.60695e-09	molecular function
Glyma.12G059200	1.96192	4.08905e-06	alcohol dehydrogenase (NAD) activity; "nucleotide binding"; "oxidoreductase activity"
Glyma.18G157500	1.96036	0.0166758	ATP binding; "catalytic activity"; "copper ion binding"; "ligase activity"; "metal ion binding"; "succinate-CoA ligase (GDP-forming) activity"
Glyma.15G222100	1.95999	0.0160908	zinc ion binding
Glyma.04G096500	1.95774	0.00276977	ATP binding; "kinase activity"
Glyma.11G234400	1.95705	2.69443e-08	molecular function
Glyma.04G004300	1.95593	1.52062e-05	peptidyl-prolyl cis-trans isomerase activity
Glyma.19G167400	1.95468	8.97243e-19	ATP binding; "kinase activity"; "protein kinase activity"; "protein tyrosine kinase activity"; "transferase activity, transferring phosphorus-containing groups"
Glyma.11G025900	1.95409	0.0163505	ATP binding; "hydrolase activity, acting on acid anhydrides, in phosphorus-containing anhydrides"
Glyma.13G229300	1.95122	0.00809221	protein binding
Glyma.19G162200	1.95101	0.000179949	NA
Glyma.03G248400	1.95085	8.23814e-19	oxidoreductase activity
Glyma.13G363300	1.95072	0.00252051	molecular function
Glyma.18G015400	1.95039	0.00743271	molecular function
Glyma.08G080200	1.94908	0.017159	UDP-N-acetylmuramate dehydrogenase activity; "catalytic activity"; "electron carrier activity"; "flavin adenine dinucleotide binding"; "oxidoreductase activity"; "oxidoreductase activity, acting on CH-OH group of donors"
Glyma.12G094100	1.94827	4.51793e-12	electron carrier activity; "flavin adenine dinucleotide binding"; "oxidoreductase activity"
Glyma.03G057500	1.94541	0.0178435	heat shock protein binding; "unfolded protein binding"
Glyma.02G018500	1.94394	8.12575e-15	NA
Glyma.17G036300	1.94323	1.30469e-18	enzyme inhibitor activity; "pectinesterase activity"; "pectinesterase inhibitor activity"
Glyma.02G006300	1.94287	0.00414436	DNA binding; "sequence-specific DNA binding transcription factor activity"
Glyma.18G254600	1.94249	0.00172587	ATP binding; "kinase activity"; "protein kinase activity"; "protein tyrosine kinase activity"; "transferase activity, transferring phosphorus-containing groups"
Glyma.15G049600	1.94247	2.41365e-23	molecular function
Glyma.15G025300	1.9416	0.000521337	calmodulin binding
Glyma.16G188700	1.94136	0.00122592	NA
Glyma.20G241500	1.94015	6.03945e-21	chalcone isomerase activity; "intramolecular lyase activity"; "protein binding"
Glyma.09G066800	1.93711	4.57976e-07	structural constituent of ribosome
Glyma.10G219000	1.93549	0.0179362	DNA binding; "sequence-specific DNA binding transcription factor activity"
Glyma.03G136400	1.93348	0.00785625	ADP binding; "protein binding"
Glyma.02G266900	1.93293	2.49645e-43	electron carrier activity; "isomerase activity"; "protein disulfide isomerase activity"; "protein disulfide oxidoreductase activity"
Glyma.12G014300	1.93147	1.04106e-57	methyltransferase activity; "tocopherol O-methyltransferase activity"
Glyma.10G153700	1.93055	0.015083	protein binding; "protein kinase activator activity"; "protein serine/threonine kinase activity"
Glyma.17G151700	1.92875	7.98578e-07	NA
Glyma.08G068700	1.92873	0.0037467	NA
Glyma.15G160800	1.92872	5.46546e-05	molecular function
Glyma.03G022800	1.9287	5.86278e-17	calcium ion binding
Glyma.19G262700	1.92331	5.62987e-05	DNA binding; "sequence-specific DNA binding transcription factor activity"
Glyma.06G297800	1.92289	0.00833519	molecular function
Glyma.04G108500	1.9227	7.16376e-05	NA
Glyma.20G220200	1.92258	6.47782e-27	carbohydrate binding
Glyma.10G229400	1.92173	5.5479e-19	ATP binding; "ATPase activity"; "nucleoside-triphosphatase activity"; "nucleotide binding"
Glyma.08G087400	1.92161	8.49948e-10	molecular function
Glyma.18G271500	1.91665	0.00336855	ATP binding; "kinase activity"; "protein kinase activity"; "protein serine/threonine kinase activity"; "transferase activity, transferring phosphorus-containing groups"
Glyma.11G124000	1.91504	0.000378312	DNA binding; "sequence-specific DNA binding transcription factor activity"
Glyma.11G025600	1.91458	4.24865e-06	NA
Glyma.07G064600	1.91452	2.55561e-15	3-methyl-2-oxobutanoate hydroxymethyltransferase activity; "catalytic activity"; "cobalt ion binding"; "zinc ion binding"
Glyma.13G277500	1.91335	2.68715e-23	NA
Glyma.11G083800	1.91324	3.63069e-07	AMP binding; "catalytic activity"
Glyma.07G074400	1.91281	4.55375e-15	(+)-neomenthol dehydrogenase activity; "(-)-menthol dehydrogenase activity"; "alcohol dehydrogenase (NADP+) activity"; "nucleotide binding"; "oxidoreductase activity"
Glyma.18G204300	1.91154	0.00052802	NA
Glyma.03G150500	1.91003	1.15121e-05	NA
Glyma.17G224300	1.90788	4.13319e-27	ATP binding; "kinase activity"; "protein kinase activity"; "protein serine/threonine kinase activity"; "transferase activity, transferring phosphorus-containing groups"
Glyma.01G079900	1.90767	0.000294744	nucleic acid binding; "sequence-specific DNA binding transcription factor activity"; "zinc ion binding"
Glyma.07G030500	1.90523	0.0143916	NA
Glyma.15G238200	1.90475	1.38923e-28	calcium-dependent phospholipid binding; "calcium ion binding"
Glyma.11G120900	1.90474	2.80813e-27	4-hydroxy-3-methylbut-2-en-1-yl diphosphate reductase activity; "4-hydroxy-3-methylbut-2-en-1-yl diphosphate synthase activity"
Glyma.11G198500	1.9042	0.0180478	glutathione binding; "glutathione transferase activity"
Glyma.10G184600	1.90299	0.00418472	serine-type endopeptidase inhibitor activity
Glyma.06G256600	1.90287	0.00858218	ATP binding; "carbohydrate binding"; "protein kinase activity"; "protein serine/threonine kinase activity"; "protein tyrosine kinase activity"; "transferase activity, transferring phosphorus-containing groups"
Glyma.20G220900	1.90077	2.10606e-10	manganese ion binding; "nutrient reservoir activity"
Glyma.18G204000	1.89962	5.24989e-09	heat shock protein binding; "oxidoreductase activity"; "unfolded protein binding"
Glyma.18G275800	1.8986	0.000330026	NA
Glyma.20G245000	1.89851	3.93843e-06	NA
Glyma.05G234600	1.89822	1.92328e-16	DNA binding; "sequence-specific DNA binding transcription factor activity"
Glyma.02G252400	1.89808	3.06576e-05	DNA binding; "sequence-specific DNA binding transcription factor activity"
Glyma.13G231700	1.8976	5.4671e-35	carboxy-lyase activity; "catalytic activity"; "magnesium ion binding"; "pyruvate decarboxylase activity"; "thiamine pyrophosphate binding"
Glyma.06G076800	1.89751	0.019974	NA
Glyma.17G019600	1.89751	0.019974	UDP-glycosyltransferase activity; "abscisic acid glucosyltransferase activity"; "quercetin 3-O-glucosyltransferase activity"; "quercetin 7-O-glucosyltransferase activity"; "transferase activity, transferring hexosyl groups"
Glyma.20G168500	1.89732	0.000793636	DNA binding; "sequence-specific DNA binding transcription factor activity"
Glyma.16G065400	1.89716	0.00926082	ATP binding; "kinase activity"; "protein kinase activity"; "protein tyrosine kinase activity"; "transferase activity, transferring phosphorus-containing groups"
Glyma.19G030500	1.89654	5.51824e-08	transferase activity; "transferase activity, transferring acyl groups other than amino-acyl groups"
Glyma.03G021600	1.89568	5.9519e-11	electron carrier activity; "heme binding"; "iron ion binding"; "oxidoreductase activity, acting on paired donors, with incorporation or reduction of molecular oxygen"; "oxygen binding"
Glyma.17G140100	1.8954	0.00729456	lipid binding
Glyma.08G307400	1.89536	4.79231e-08	ATP binding; "carbohydrate binding"; "kinase activity"; "protein kinase activity"; "protein serine/threonine kinase activity"; "protein tyrosine kinase activity"; "transferase activity, transferring phosphorus-containing groups"
Glyma.17G012600	1.89531	4.20149e-15	amino acid binding; "arogenate dehydratase activity"; "prephenate dehydratase activity"
Glyma.13G302600	1.89432	4.86682e-11	NA
Glyma.14G043300	1.89217	2.22013e-06	NA
Glyma.18G234600	1.89212	9.73698e-44	L-3-cyanoalanine synthase activity; "catalytic activity"; "copper ion binding"; "cysteine synthase activity"; "pyridoxal phosphate binding"
Glyma.04G222500	1.89194	1.17859e-14	molecular function
Glyma.13G270100	1.89171	1.61434e-07	carbohydrate binding
Glyma.10G251200	1.89145	0.00230678	protein binding; "zinc ion binding"
Glyma.12G019800	1.89129	1.61467e-17	alcohol dehydrogenase (NAD) activity; "catalytic activity"; "coenzyme binding"; "nucleotide binding"
Glyma.10G032700	1.89108	3.91129e-07	gamma-aminobutyric acid transmembrane transporter activity
Glyma.15G246100	1.89044	0.00469952	ADP binding
Glyma.20G073400	1.89036	0.000599146	ATP binding; "DNA-dependent ATPase activity"; "catalytic activity"; "damaged DNA binding"; "four-way junction DNA binding"; "guanine/thymine mispair binding"; "mismatched DNA binding"; "nuclease activity"; "single base insertion or deletion binding"
Glyma.16G169500	1.88973	0.000343193	kinase activity
Glyma.11G124500	1.88949	0.00011166	chitin binding; "chitinase activity"
Glyma.07G137600	1.88912	3.36135e-08	NA
Glyma.07G129300	1.88899	3.70595e-27	catalytic activity; "cytidine deaminase activity"; "hydrolase activity"; "zinc ion binding"
Glyma.05G057000	1.88675	4.87861e-07	lipid binding
Glyma.08G182300	1.88374	8.19787e-08	fructose 1,6-bisphosphate 1-phosphatase activity; "phosphoric ester hydrolase activity"
Glyma.05G159200	1.8814	5.85409e-09	ATP binding; "protein kinase activity"; "protein serine/threonine kinase activity"; "transferase activity, transferring phosphorus-containing groups"
Glyma.02G024600	1.88077	3.37409e-14	glutathione transferase activity
Glyma.13G252400	1.88025	0.0210912	molecular function
Glyma.10G286900	1.88009	1.42196e-12	molecular function
Glyma.16G061900	1.87981	0.0176928	NA
Glyma.15G220600	1.87929	0.0126691	molecular function; "protein binding"
Glyma.08G232400	1.87853	3.48877e-17	calcium ion binding
Glyma.10G261200	1.87852	2.49022e-15	NA
Glyma.15G038500	1.8776	9.87328e-10	NA
Glyma.12G100600	1.8775	4.65399e-12	DNA binding; "protein binding"; "sequence-specific DNA binding transcription factor activity"
Glyma.18G266000	1.87509	1.1775e-08	UDP-glycosyltransferase activity; "transferase activity, transferring glycosyl groups"; "transferase activity, transferring hexosyl groups"
Glyma.12G142300	1.87385	0.00397311	ATP binding; "carbohydrate binding"; "protein kinase activity"; "protein serine/threonine kinase activity"; "protein tyrosine kinase activity"; "transferase activity, transferring phosphorus-containing groups"
Glyma.14G192800	1.87322	5.60011e-15	UDP-glucosyltransferase activity; "quercetin 3-O-glucosyltransferase activity"; "quercetin 7-O-glucosyltransferase activity"; "transferase activity, transferring glycosyl groups"; "transferase activity, transferring hexosyl groups"
Glyma.03G101000	1.87316	1.90439e-40	ATP binding; "ATPase activity"; "ATPase activity, coupled to transmembrane movement of substances"; "nucleoside-triphosphatase activity"; "nucleotide binding"
Glyma.06G298700	1.87278	1.1928e-11	molecular function
Glyma.11G133000	1.8725	3.21285e-13	NA
Glyma.07G118000	1.87205	1.4718e-10	hydrolase activity, acting on ester bonds; "methyl indole-3-acetate esterase activity"; "methyl jasmonate esterase activity"
Glyma.02G156000	1.87046	9.46636e-05	electron carrier activity; "heme binding"; "iron ion binding"; "oxidoreductase activity, acting on paired donors, with incorporation or reduction of molecular oxygen"; "oxygen binding"
Glyma.03G054900	1.87031	1.1838e-22	ATP binding; "carbohydrate binding"; "protein kinase activity"; "protein serine/threonine kinase activity"; "protein tyrosine kinase activity"; "transferase activity, transferring phosphorus-containing groups"
Glyma.03G160300	1.87	0.00610752	electron carrier activity; "heme binding"; "iron ion binding"; "oxidoreductase activity, acting on paired donors, with incorporation or reduction of molecular oxygen"; "oxygen binding"
Glyma.14G091400	1.86945	0.0221176	RNA binding; "pseudouridine synthase activity"
Glyma.02G108300	1.86732	7.21877e-10	zinc ion binding
Glyma.08G055900	1.86647	4.60259e-06	sequence-specific DNA binding transcription factor activity; "zinc ion binding"
Glyma.16G063200	1.8658	2.64192e-23	NADP binding; "glucose-6-phosphate dehydrogenase activity"; "nucleotide binding"
Glyma.12G109600	1.86512	2.6103e-19	molecular function
Glyma.06G048500	1.86487	0.0169996	DNA binding; "protein dimerization activity"; "sequence-specific DNA binding"; "sequence-specific DNA binding transcription factor activity"
Glyma.02G217600	1.86449	2.42692e-26	molecular function
Glyma.06G124700	1.86358	3.68701e-06	ATP binding; "kinase activity"; "protein kinase activity"; "protein serine/threonine kinase activity"; "protein tyrosine kinase activity"; "transferase activity, transferring phosphorus-containing groups"
Glyma.02G041900	1.86258	7.08933e-18	O-phospho-L-serine:2-oxoglutarate aminotransferase activity; "catalytic activity"; "pyridoxal phosphate binding"
Glyma.19G081700	1.86146	0.00143866	molecular function; "protein binding"
Glyma.10G155600	1.86124	0.000105637	signal transducer activity
Glyma.01G004800	1.86099	6.40724e-15	ATP binding; "kinase activity"; "protein kinase activity"; "protein serine/threonine kinase activity"; "protein tyrosine kinase activity"; "transferase activity, transferring phosphorus-containing groups"
Glyma.11G130100	1.86007	9.44456e-06	catalytic activity; "cation binding"; "hydrolase activity, hydrolyzing O-glycosyl compounds"
Glyma.16G064800	1.85966	0.0140317	ATP binding; "kinase activity"; "protein kinase activity"; "protein tyrosine kinase activity"; "transferase activity, transferring phosphorus-containing groups"
Glyma.13G277800	1.85948	3.11944e-05	microtubule motor activity
Glyma.13G081400	1.85906	6.05004e-25	protein transmembrane transporter activity
Glyma.01G117200	1.85835	4.30015e-06	NA
Glyma.18G247600	1.8561	2.66704e-05	NA
Glyma.06G026300	1.85596	0.000296218	molecular function
Glyma.19G224900	1.85347	0.0169503	NA
Glyma.18G298000	1.85284	0.0227726	hydrolase activity
Glyma.06G254600	1.85202	0.0236379	molecular function
Glyma.05G099300	1.85026	0.000180048	molecular function
Glyma.08G352200	1.85003	7.25543e-17	ATP binding; "carbohydrate binding"; "kinase activity"; "protein kinase activity"; "protein serine/threonine kinase activity"; "protein tyrosine kinase activity"; "transferase activity, transferring phosphorus-containing groups"
Glyma.05G077700	1.84929	0.00916402	molecular function
Glyma.13G004400	1.84797	9.1483e-16	metal ion transmembrane transporter activity; "zinc ion transmembrane transporter activity"
Glyma.01G120100	1.8478	0.0230951	NA
Glyma.05G094900	1.84617	0.00684365	sequence-specific DNA binding transcription factor activity
Glyma.10G153900	1.84612	4.13784e-22	lipoxygenase activity
Glyma.04G044800	1.84608	3.47027e-07	NA
Glyma.18G110700	1.84604	9.03603e-12	DNA binding; "sequence-specific DNA binding transcription factor activity"
Glyma.03G032600	1.84585	0.000639559	transferase activity, transferring glycosyl groups; "transferase activity, transferring hexosyl groups"
Glyma.19G052500	1.84549	0.00224316	NA
Glyma.07G271500	1.84536	0.0236244	NA
Glyma.05G183800	1.84514	6.46684e-34	D-aminoacyl-tRNA deacylase activity; "hydrolase activity, acting on ester bonds"
Glyma.18G099700	1.84418	2.57407e-09	transporter activity
Glyma.18G244100	1.84377	1.23222e-16	calcium ion binding; "unfolded protein binding"
Glyma.08G164500	1.8432	7.28384e-10	molecular function
Glyma.18G180400	1.8417	0.010305	catalytic activity; "protein serine/threonine phosphatase activity"
Glyma.10G253800	1.84	0.00983477	ATP binding; "kinase activity"; "protein kinase activity"; "protein serine/threonine kinase activity"; "transferase activity, transferring phosphorus-containing groups"
Glyma.17G030200	1.83898	1.03125e-17	NA
Glyma.17G067200	1.83743	3.92912e-20	G-protein coupled receptor activity; "extracellular-glutamate-gated ion channel activity"; "intracellular ligand-gated ion channel activity"; "ionotropic glutamate receptor activity"; "transporter activity"
Glyma.20G013400	1.83731	5.79707e-09	molecular function
Glyma.19G104200	1.8369	3.98817e-08	DNA binding; "sequence-specific DNA binding transcription factor activity"
Glyma.12G185300	1.8368	0.0247655	NA
Glyma.08G284000	1.83608	2.21044e-09	nitrate transmembrane transporter activity
Glyma.13G305900	1.83464	0.00563552	molecular function
Glyma.03G056000	1.83395	0.0196749	molecular function
Glyma.20G103600	1.83381	0.000849957	NA
Glyma.01G179700	1.83354	0.0243304	electron carrier activity; "heme binding"; "iron ion binding"; "oxidoreductase activity, acting on paired donors, with incorporation or reduction of molecular oxygen"; "oxygen binding"
Glyma.15G131500	1.83271	7.60123e-06	ATP-dependent helicase activity; "ATP binding"; "RNA binding"; "double-stranded RNA binding"; "endoribonuclease activity, producing 5'-phosphomonoesters"; "helicase activity"; "nucleic acid binding"; "protein binding"; "ribonuclease III activity"
Glyma.06G244800	1.83235	4.79814e-07	NA
Glyma.13G210000	1.83197	1.11451e-13	hydrolase activity
Glyma.18G286800	1.83144	2.62238e-05	molecular function
Glyma.03G132900	1.83132	6.27316e-29	catalytic activity; "cation binding"; "hydrolase activity, hydrolyzing O-glycosyl compounds"
Glyma.11G225600	1.8294	5.23713e-19	UDP-glycosyltransferase activity; "transferase activity, transferring glycosyl groups"; "transferase activity, transferring hexosyl groups"
Glyma.09G276800	1.82916	0.000611323	purine nucleobase transmembrane transporter activity; "transmembrane transporter activity"; "transporter activity"
Glyma.02G252300	1.8289	0.00344592	identical protein binding; "serine-type endopeptidase activity"
Glyma.10G262500	1.82885	0.024853	molecular function
Glyma.06G276600	1.82869	0.00012241	NA
Glyma.15G223900	1.82796	0.0217422	12-oxophytodienoate reductase activity; "FMN binding"; "catalytic activity"; "oxidoreductase activity"
Glyma.09G210400	1.82766	9.9936e-08	ADP binding; "nucleotide binding"; "protein binding"
Glyma.12G019900	1.82749	4.15546e-22	alcohol dehydrogenase (NAD) activity; "catalytic activity"; "coenzyme binding"; "nucleotide binding"
Glyma.19G099400	1.82696	2.06714e-11	catalytic activity; "transferase activity, transferring acyl groups"; "transferase activity, transferring acyl groups other than amino-acyl groups"
Glyma.18G092200	1.82486	4.64087e-05	protein binding; "sequence-specific DNA binding"; "sequence-specific DNA binding transcription factor activity"; "transcription regulatory region DNA binding"
Glyma.18G129600	1.82401	0.0195189	molecular function
Glyma.18G094800	1.82231	0.0243418	molecular function
Glyma.11G000500	1.82227	1.09217e-09	UDP-glucosyltransferase activity; "UDP-glycosyltransferase activity"; "quercetin 3-O-glucosyltransferase activity"; "transferase activity, transferring hexosyl groups"
Glyma.13G151800	1.822	2.48377e-10	catalytic activity; "copper ion binding"; "fructose-bisphosphate aldolase activity"
Glyma.02G072200	1.82185	0.00121299	ATP binding; "cobalt ion binding"; "copper ion binding"; "glutamate dehydrogenase [NAD(P)+] activity"; "nucleotide binding"; "oxidoreductase activity"; "oxidoreductase activity, acting on the CH-NH2 group of donors, NAD or NADP as acceptor"; "zinc ion binding"
Glyma.11G170300	1.8215	3.33075e-11	asparagine synthase (glutamine-hydrolyzing) activity
Glyma.U013700	1.8213	1.11637e-15	electron carrier activity; "heme binding"; "iron ion binding"; "oxidoreductase activity, acting on paired donors, with incorporation or reduction of molecular oxygen"; "oxygen binding"
Glyma.06G320800	1.82091	4.41341e-31	UDP-glycosyltransferase activity; "quercetin 3'-O-glucosyltransferase activity"; "quercetin 3-O-glucosyltransferase activity"; "quercetin 4'-O-glucosyltransferase activity"; "quercetin 7-O-glucosyltransferase activity"; "transferase activity, transferring glycosyl groups"; "transferase activity, transferring hexosyl groups"
Glyma.06G050100	1.82074	1.39563e-12	branched-chain-amino-acid transaminase activity; "catalytic activity"
Glyma.15G067300	1.82018	0.00416946	calcium ion binding; "disulfide oxidoreductase activity"; "flavin adenine dinucleotide binding"; "oxidoreductase activity"
Glyma.04G208700	1.81959	0.0256335	molecular function
Glyma.07G079600	1.81957	5.80458e-05	molecular function
Glyma.07G136300	1.81912	2.82189e-05	NA
Glyma.13G365300	1.81885	0.000722921	NA
Glyma.15G079100	1.81792	1.30484e-06	DNA binding; "sequence-specific DNA binding transcription factor activity"
Glyma.13G326400	1.81721	4.0441e-36	4-hydroxy-3-methylbut-2-en-1-yl diphosphate synthase activity; "4 iron, 4 sulfur cluster binding"; "iron ion binding"
Glyma.19G236500	1.81437	1.05754e-41	peptidase activity
Glyma.13G233400	1.81349	2.91096e-12	extracellular-glutamate-gated ion channel activity; "intracellular ligand-gated ion channel activity"; "ionotropic glutamate receptor activity"; "transporter activity"
Glyma.03G099000	1.8128	1.01382e-12	nucleotide binding; "oxidoreductase activity"; "zinc ion binding"
Glyma.11G063200	1.81203	1.08886e-11	chitin binding; "kinase activity"
Glyma.07G061500	1.81151	0.00202599	calmodulin binding; "chaperone binding"
Glyma.19G147200	1.81137	0.000149665	molecular function
Glyma.09G049100	1.81021	1.72601e-15	electron carrier activity; "heme binding"; "iron ion binding"; "oxidoreductase activity, acting on paired donors, with incorporation or reduction of molecular oxygen"; "oxygen binding"
Glyma.07G005700	1.81	4.7851e-06	ATP binding; "carbohydrate binding"; "kinase activity"; "protein kinase activity"; "protein serine/threonine kinase activity"; "protein tyrosine kinase activity"; "transferase activity, transferring phosphorus-containing groups"
Glyma.10G147600	1.80997	1.86253e-40	calcium ion binding; "unfolded protein binding"
Glyma.06G156300	1.80949	8.011e-09	lipase activity; "protein binding"; "triglyceride lipase activity"
Glyma.19G223800	1.80913	0.00056317	molecular function
Glyma.20G018100	1.80874	0.00300111	molecular function
Glyma.16G037600	1.80845	5.55082e-17	cysteamine dioxygenase activity
Glyma.18G104100	1.80809	0.000662152	N-acyltransferase activity; "hydroxycinnamoyltransferase activity"; "spermidine:caffeoyl CoA N-acyltransferase activity"; "spermidine:coumaroyl CoA N-acyltransferase activity"; "spermidine:feruloyl CoA N-acyltransferase activity"; "spermidine:sinapoyl CoA N-acyltransferase activity"; "transferase activity, transferring acyl groups other than amino-acyl groups"
Glyma.07G199000	1.80635	6.44221e-08	DNA binding; "sequence-specific DNA binding transcription factor activity"
Glyma.12G058400	1.80471	1.45254e-11	molecular function
Glyma.01G240800	1.80465	7.95609e-08	ATP binding; "kinase activity"; "protein kinase activity"; "protein serine/threonine kinase activity"; "protein tyrosine kinase activity"; "transferase activity, transferring phosphorus-containing groups"
Glyma.01G172100	1.80437	3.66511e-06	molecular function
Glyma.15G136700	1.80431	1.16186e-14	polygalacturonase activity
Glyma.01G172700	1.80393	1.97248e-14	nucleotide binding
Glyma.15G070900	1.80364	0.0035989	NA
Glyma.10G180800	1.80349	2.56612e-13	DNA binding; "sequence-specific DNA binding transcription factor activity"
Glyma.05G199300	1.80229	0.0148836	molecular function
Glyma.01G206400	1.80199	0.00674466	ATP binding; "carbohydrate binding"; "kinase activity"; "protein kinase activity"; "protein serine/threonine kinase activity"; "protein tyrosine kinase activity"; "transferase activity, transferring phosphorus-containing groups"
Glyma.07G007500	1.79971	1.6488e-07	molecular function
Glyma.18G205100	1.79898	4.37184e-06	sequence-specific DNA binding transcription factor activity
Glyma.12G053900	1.79777	0.0223704	catalytic activity; "cation binding"; "hydrolase activity, hydrolyzing O-glycosyl compounds"
Glyma.09G277900	1.79765	4.39014e-09	heme binding; "peroxidase activity"; "protein binding"
Glyma.10G047700	1.79734	8.1492e-23	NA
Glyma.09G016400	1.79706	2.19792e-07	metal ion binding
Glyma.03G040900	1.7966	2.85462e-07	molecular function
Glyma.07G153100	1.79582	3.48786e-39	carboxy-lyase activity; "catalytic activity"; "magnesium ion binding"; "pyruvate decarboxylase activity"; "thiamine pyrophosphate binding"; "transferase activity"
Glyma.16G044600	1.79521	1.9851e-28	AMP binding; "acetate-CoA ligase activity"; "catalytic activity"
Glyma.08G118600	1.7943	7.73688e-05	NA
Glyma.17G214700	1.7933	6.02459e-10	ATP binding; "kinase activity"; "protein kinase activity"; "protein serine/threonine kinase activity"; "transferase activity, transferring phosphorus-containing groups"
Glyma.08G177300	1.79313	3.95025e-09	3,4-dihydroxy-2-butanone-4-phosphate synthase activity; "GTP cyclohydrolase II activity"
Glyma.08G182700	1.79292	7.66431e-16	NA
Glyma.14G015500	1.79259	0.000127632	NA
Glyma.16G060700	1.79247	0.000152448	manganese ion binding; "nutrient reservoir activity"
Glyma.04G218700	1.79176	5.76178e-09	sequence-specific DNA binding; "sequence-specific DNA binding transcription factor activity"
Glyma.07G095200	1.79151	4.53605e-10	ATP binding; "kinase activity"; "protein kinase activity"; "protein serine/threonine kinase activity"; "transferase activity, transferring phosphorus-containing groups"
Glyma.15G245900	1.78963	0.029269	ADP binding
Glyma.01G044200	1.7893	3.51461e-33	UDP-glucose transmembrane transporter activity; "pyrimidine nucleotide-sugar transmembrane transporter activity"
Glyma.20G236200	1.7888	8.81359e-14	NAD(P)H oxidase activity; "calcium ion binding"; "electron carrier activity"; "flavin adenine dinucleotide binding"; "iron ion binding"; "oxidoreductase activity"; "oxidoreductase activity, acting on NAD(P)H, oxygen as acceptor"; "peroxidase activity"
Glyma.13G195200	1.78811	7.19994e-20	protein binding; "protein kinase activity"; "protein self-association"; "ubiquitin-protein ligase activity"
Glyma.18G294500	1.78794	0.0107144	molecular function
Glyma.03G186900	1.78758	0.00117812	UDP-glycosyltransferase activity; "transferase activity, transferring glycosyl groups"; "transferase activity, transferring hexosyl groups"
Glyma.19G134700	1.78692	3.52688e-09	catalytic activity; "cation binding"; "hydrolase activity, hydrolyzing O-glycosyl compounds"
Glyma.01G195700	1.78517	2.64402e-05	growth factor activity
Glyma.16G164200	1.78457	2.74309e-08	heme binding; "peroxidase activity"
Glyma.12G039100	1.78376	0.010558	NA
Glyma.02G186900	1.78323	0.0235372	calcium ion binding
Glyma.14G017300	1.78316	0.0230656	NA
Glyma.02G205600	1.78304	0.0028526	ATP binding
Glyma.12G018300	1.78225	1.25964e-10	ATP binding; "aminoacyl-tRNA ligase activity"; "methionine-tRNA ligase activity"; "nucleotide binding"; "tRNA binding"
Glyma.17G224800	1.78005	0.00122122	sequence-specific DNA binding; "sequence-specific DNA binding transcription factor activity"
Glyma.18G152600	1.77853	3.77901e-07	molecular function
Glyma.11G171400	1.77836	7.83438e-48	asparagine synthase (glutamine-hydrolyzing) activity
Glyma.02G221200	1.77743	1.66451e-05	NA
Glyma.06G065600	1.77735	1.7653e-05	molecular function
Glyma.08G182600	1.77671	0.0221352	NA
Glyma.16G102000	1.77654	0.000175046	nucleic acid binding; "sequence-specific DNA binding transcription factor activity"; "zinc ion binding"
Glyma.16G187700	1.77547	0.0203935	NA
Glyma.11G140800	1.77325	1.98622e-07	molecular function
Glyma.04G153500	1.77306	0.00994598	zinc ion binding
Glyma.03G179200	1.77294	0.0303308	calmodulin binding
Glyma.01G049500	1.77199	0.026063	calcium ion binding
Glyma.08G058600	1.77147	1.03569e-07	calmodulin binding
Glyma.03G058500	1.77114	0.00050213	calcium:cation antiporter activity; "calcium:hydrogen antiporter activity"; "cation:cation antiporter activity"; "cation transmembrane transporter activity"; "protein binding"
Glyma.13G196500	1.77104	1.87978e-25	FMN reductase activity
Glyma.10G105900	1.77069	3.38973e-18	UDP-N-acetylglucosamine-dolichyl-phosphate N-acetylglucosaminephosphotransferase activity; "phospho-N-acetylmuramoyl-pentapeptide-transferase activity"
Glyma.03G102800	1.77063	6.41766e-13	GTP binding; "GTPase activity"
Glyma.11G060500	1.77007	2.79117e-08	molecular function
Glyma.10G253000	1.76992	2.28921e-29	ATP binding; "kinase activity"; "protein kinase activity"; "protein serine/threonine kinase activity"; "transferase activity, transferring phosphorus-containing groups"
Glyma.09G160500	1.76959	0.0293701	transporter activity; "water channel activity"
Glyma.17G204500	1.76833	0.00246738	NA
Glyma.10G078500	1.76798	0.000952259	carboxy-lyase activity
Glyma.19G052600	1.76758	0.0239157	NA
Glyma.17G233700	1.7672	2.30186e-06	molecular function
Glyma.17G019500	1.76713	4.88267e-10	UDP-glucosyltransferase activity; "UDP-glycosyltransferase activity"; "quercetin 3-O-glucosyltransferase activity"; "transferase activity, transferring hexosyl groups"
Glyma.16G187500	1.76691	0.00204696	ATP binding; "kinase activity"; "protein kinase activity"; "protein serine/threonine kinase activity"; "receptor serine/threonine kinase binding"; "transferase activity, transferring phosphorus-containing groups"
Glyma.07G227200	1.76658	3.73045e-08	sequence-specific DNA binding; "sequence-specific DNA binding transcription factor activity"
Glyma.07G206900	1.76631	0.0128876	nucleotide binding; "oxidoreductase activity"
Glyma.14G042000	1.76384	3.68664e-14	nucleotide binding; "oxidoreductase activity"; "zinc ion binding"
Glyma.17G080400	1.76343	9.68815e-19	ATP binding; "ATPase activity"; "ATPase activity, coupled to transmembrane movement of substances"; "nucleoside-triphosphatase activity"; "nucleotide binding"; "oligopeptide-transporting ATPase activity"; "transporter activity"
Glyma.13G176200	1.76289	9.12253e-08	NA
Glyma.02G076600	1.76261	0.0305401	NA
Glyma.15G054600	1.76249	5.88834e-23	molecular function
Glyma.06G265400	1.76249	1.3908e-05	ADP binding
Glyma.11G087300	1.76237	1.37485e-07	auxin:hydrogen symporter activity
Glyma.15G244400	1.76236	0.0285107	structural constituent of ribosome
Glyma.04G042500	1.7621	1.59383e-16	ATP binding; "carbohydrate binding"; "protein kinase activity"; "protein serine/threonine kinase activity"; "transferase activity, transferring phosphorus-containing groups"
Glyma.13G173900	1.76085	8.49716e-05	transferase activity, transferring hexosyl groups
Glyma.20G138500	1.76019	5.26193e-08	ATP binding; "kinase activity"; "protein kinase activity"; "protein serine/threonine kinase activity"; "transferase activity, transferring phosphorus-containing groups"
Glyma.07G045900	1.76014	2.11487e-32	1-aminocyclopropane-1-carboxylate synthase activity; "ATP binding"; "L-alanine:2-oxoglutarate aminotransferase activity"; "catalytic activity"; "copper ion binding"; "pyridoxal phosphate binding"; "transferase activity"
Glyma.19G081500	1.7596	1.79517e-18	molecular function; "protein binding"
Glyma.06G088600	1.75926	7.77245e-27	6-phosphofructokinase activity; "ATP binding"
Glyma.12G059100	1.75783	7.14591e-08	nucleotide binding; "oxidoreductase activity"
Glyma.07G096000	1.75687	1.09564e-09	ATP binding; "kinase activity"; "protein kinase activity"; "protein serine/threonine kinase activity"; "transferase activity, transferring phosphorus-containing groups"
Glyma.02G050800	1.75687	0.00678842	NA
Glyma.02G217800	1.75668	1.1757e-13	DNA binding; "sequence-specific DNA binding transcription factor activity"
Glyma.06G191400	1.75659	3.3759e-08	ATP binding; "ATPase activity"; "ATPase activity, coupled to transmembrane movement of substances"; "nucleoside-triphosphatase activity"; "nucleotide binding"; "transporter activity"
Glyma.18G013500	1.75657	0.00114501	alpha-galactosidase activity; "catalytic activity"; "hydrolase activity, hydrolyzing O-glycosyl compounds"
Glyma.U009600	1.75622	0.000677421	ubiquitin-protein ligase activity
Glyma.03G046500	1.75617	0.00393456	ADP binding; "protein binding"
Glyma.16G210500	1.75567	6.06211e-30	ATP binding; "kinase activity"; "protein kinase activity"; "protein serine/threonine kinase activity"; "transferase activity, transferring phosphorus-containing groups"
Glyma.20G214400	1.75524	0.0187284	ferrous iron binding; "oxidoreductase activity"; "oxidoreductase activity, acting on single donors with incorporation of molecular oxygen"; "zinc ion binding"
Glyma.03G232400	1.75497	7.31815e-09	calmodulin binding
Glyma.15G258400	1.75339	0.00292759	ATP binding; "carbohydrate binding"; "kinase activity"; "protein kinase activity"; "protein serine/threonine kinase activity"; "protein tyrosine kinase activity"; "transferase activity, transferring phosphorus-containing groups"
Glyma.19G098500	1.75276	4.59663e-13	glycerophosphodiester phosphodiesterase activity; "phosphoric diester hydrolase activity"
Glyma.18G111200	1.75232	9.17746e-44	copper ion binding; "glutathione binding"; "glutathione peroxidase activity"; "glutathione transferase activity"
Glyma.08G147700	1.7518	9.50728e-08	molecular function
Glyma.15G257300	1.75145	2.96857e-37	oxidoreductase activity; "oxidoreductase activity, acting on paired donors, with incorporation or reduction of molecular oxygen, 2-oxoglutarate as one donor, and incorporation of one atom each of oxygen into both donors"
Glyma.05G149800	1.75115	6.82691e-07	cysteine-type endopeptidase inhibitor activity
Glyma.15G026900	1.75096	6.88204e-05	molecular function
Glyma.10G147700	1.74956	2.49144e-12	molecular function
Glyma.03G066800	1.74847	3.00364e-12	oxidoreductase activity
Glyma.10G046000	1.74661	0.0134504	NA
Glyma.11G153700	1.74643	0.000177072	DNA binding; "zinc ion binding"
Glyma.19G094100	1.74629	5.39155e-16	sequence-specific DNA binding; "sequence-specific DNA binding transcription factor activity"
Glyma.13G104100	1.74606	0.0015265	oxidoreductase activity; "primary amine oxidase activity"
Glyma.20G008900	1.74576	0.0318886	structural constituent of cell wall
Glyma.13G054900	1.74292	0.000155533	NA
Glyma.10G107900	1.74208	5.26658e-08	UDP-glycosyltransferase activity; "transferase activity, transferring glycosyl groups"; "transferase activity, transferring hexosyl groups"
Glyma.16G061300	1.74187	0.0322655	manganese ion binding; "nutrient reservoir activity"
Glyma.07G267800	1.74023	8.6474e-15	oligopeptide transporter activity
Glyma.15G021700	1.73965	6.1995e-08	ATP binding; "kinase activity"; "protein kinase activity"; "protein serine/threonine kinase activity"; "transferase activity, transferring phosphorus-containing groups"
Glyma.01G022500	1.73902	1.44999e-08	DNA binding; "sequence-specific DNA binding transcription factor activity"
Glyma.01G005200	1.736	2.14853e-16	gamma-glutamyltransferase activity; "glutathione gamma-glutamylcysteinyltransferase activity"
Glyma.11G108300	1.73538	1.99047e-06	electron carrier activity; "heme binding"; "iron ion binding"; "oxidoreductase activity, acting on paired donors, with incorporation or reduction of molecular oxygen"
Glyma.01G122800	1.73526	0.00133195	calcium:cation antiporter activity; "calcium:hydrogen antiporter activity"; "cation:cation antiporter activity"; "cation transmembrane transporter activity"; "protein binding"
Glyma.04G202900	1.73498	4.40958e-43	calcium ion binding; "unfolded protein binding"
Glyma.19G231000	1.73436	1.56936e-05	carbohydrate binding
Glyma.19G184000	1.73405	0.0110316	structural constituent of ribosome
Glyma.02G072000	1.73282	4.08778e-11	protein binding
Glyma.05G039300	1.73213	0.0247789	molecular function
Glyma.15G074800	1.73212	2.27287e-08	molecular function
Glyma.06G105600	1.73151	5.39435e-05	catalytic activity; "intramolecular transferase activity, phosphotransferases"
Glyma.06G261900	1.7313	5.27458e-08	ATP binding; "carbohydrate binding"; "protein kinase activity"; "protein serine/threonine kinase activity"; "protein tyrosine kinase activity"; "transferase activity, transferring phosphorus-containing groups"
Glyma.13G098600	1.73118	0.032511	actin binding; "actin filament binding"
Glyma.03G065700	1.72932	0.0315496	sequence-specific DNA binding transcription factor activity
Glyma.07G152900	1.72659	2.01596e-12	heat shock protein binding; "oxidoreductase activity"; "unfolded protein binding"
Glyma.U025800	1.72649	0.00282241	DNA binding; "sequence-specific DNA binding transcription factor activity"
Glyma.12G100500	1.72502	0.000311575	catalytic activity; "isocitrate lyase activity"
Glyma.09G164800	1.72444	0.0350303	ADP binding
Glyma.05G199200	1.72391	1.27898e-61	calcium ion binding; "unfolded protein binding"
Glyma.20G056000	1.72325	0.00135257	oxidoreductase activity; "oxidoreductase activity, acting on paired donors, with incorporation or reduction of molecular oxygen, 2-oxoglutarate as one donor, and incorporation of one atom each of oxygen into both donors"
Glyma.18G002800	1.72138	2.27518e-44	selenium binding
Glyma.17G137300	1.72049	3.9389e-08	lipid binding
Glyma.01G007300	1.72035	5.28311e-09	ATP binding; "fructokinase activity"; "glucokinase activity"; "hexokinase activity"; "phosphotransferase activity, alcohol group as acceptor"
Glyma.18G299000	1.72005	0.0139947	phosphatidylethanolamine binding
Glyma.01G004900	1.71992	3.06177e-05	DNA binding; "sequence-specific DNA binding transcription factor activity"
Glyma.16G145200	1.71973	2.1615e-05	hydrolase activity, acting on ester bonds; "methyl indole-3-acetate esterase activity"; "methyl jasmonate esterase activity"; "methyl salicylate esterase activity"
Glyma.08G327100	1.71894	0.0260155	electron carrier activity; "heme binding"; "iron ion binding"; "oxidoreductase activity, acting on paired donors, with incorporation or reduction of molecular oxygen"; "oxygen binding"
Glyma.04G091200	1.71859	6.40605e-05	carbohydrate binding; "lyase activity"
Glyma.13G100400	1.71852	0.00744494	1-phosphatidylinositol binding; "clathrin binding"; "phospholipid binding"
Glyma.06G143000	1.71773	3.33613e-15	chalcone isomerase activity; "intramolecular lyase activity"
Glyma.06G043000	1.7175	0.000122617	asparaginase activity; "hydrolase activity"
Glyma.19G231800	1.71713	0.000447429	catalytic activity; "epoxide hydrolase activity"
Glyma.13G003700	1.71668	7.81144e-37	ATP binding
Glyma.06G235600	1.71571	0.0361345	NA
Glyma.18G082600	1.71503	0.0331108	molecular function
Glyma.05G173500	1.71486	2.03189e-06	zinc ion binding
Glyma.07G053100	1.71474	1.07315e-09	ATP binding; "ATPase activity, coupled to transmembrane movement of ions, phosphorylative mechanism"; "calcium-transporting ATPase activity"; "catalytic activity"; "hydrolase activity, acting on acid anhydrides, catalyzing transmembrane movement of substances"; "metal ion binding"; "nucleotide binding"
Glyma.10G019000	1.7131	2.16354e-13	ATP binding; "ATPase activity"; "ATPase activity, coupled to transmembrane movement of substances"; "folic acid transporter activity"; "nucleoside-triphosphatase activity"; "nucleotide binding"
Glyma.15G059700	1.71286	2.40931e-07	oligopeptide transporter activity
Glyma.06G010200	1.71271	3.56159e-22	DNA binding; "protein dimerization activity"; "protein heterodimerization activity"; "sequence-specific DNA binding"; "sequence-specific DNA binding transcription factor activity"
Glyma.06G303900	1.71241	1.55099e-08	molecular function
Glyma.19G160100	1.71213	7.50448e-06	calcium ion binding
Glyma.14G103100	1.71158	1.74092e-07	protein binding; "sequence-specific DNA binding"; "sequence-specific DNA binding transcription factor activity"
Glyma.04G061900	1.71042	2.04656e-34	molecular function
Glyma.06G264700	1.71035	0.00536237	NA
Glyma.19G128100	1.70994	1.2904e-16	serine-type carboxypeptidase activity
Glyma.02G086800	1.70975	0.0257531	pectinesterase activity
Glyma.19G144700	1.70941	8.89091e-18	electron carrier activity; "heme binding"; "iron ion binding"; "oxidoreductase activity, acting on paired donors, with incorporation or reduction of molecular oxygen"; "oxygen binding"
Glyma.03G185600	1.70885	0.0347142	carbonate dehydratase activity; "zinc ion binding"
Glyma.08G113600	1.70822	1.97245e-31	catalytic activity; "ligase activity"
Glyma.10G287300	1.70737	0.0323714	molecular function
Glyma.02G218400	1.70724	0.0235333	antiporter activity; "drug transmembrane transporter activity"; "transmembrane transporter activity"; "transporter activity"
Glyma.08G288200	1.7071	0.0312592	molecular function
Glyma.12G039000	1.70697	1.74208e-07	molecular function
Glyma.20G047400	1.70671	0.004042	catalytic activity; "metal ion binding"; "phosphoglycerate mutase activity"
Glyma.15G206800	1.70542	3.43542e-05	catalytic activity; "cation binding"; "chitinase activity"; "endochitinase activity"; "exochitinase activity"; "hydrolase activity, hydrolyzing O-glycosyl compounds"
Glyma.06G197600	1.7052	8.06895e-07	ATP binding; "protein kinase activity"; "protein serine/threonine kinase activity"; "transferase activity, transferring phosphorus-containing groups"
Glyma.14G045100	1.70492	2.70275e-33	2 iron, 2 sulfur cluster binding; "aldehyde oxidase activity"; "aryl-aldehyde oxidase activity"; "benzaldehyde dehydrogenase (NAD+) activity"; "catalytic activity"; "electron carrier activity"; "flavin adenine dinucleotide binding"; "iron-sulfur cluster binding"; "iron ion binding"; "metal ion binding"; "oxidoreductase activity"; "oxidoreductase activity, acting on CH-OH group of donors"
Glyma.19G121600	1.70379	1.08446e-21	NA
Glyma.04G012300	1.70354	4.20885e-26	nucleotide binding; "phenylcoumaran benzylic ether reductase activity"
Glyma.03G045600	1.70326	3.18015e-09	molecular function
Glyma.09G205700	1.70299	2.98104e-10	catalytic activity; "cinnamoyl-CoA reductase activity"; "coenzyme binding"; "nucleotide binding"
Glyma.13G068800	1.70277	0.0194867	electron carrier activity; "heme binding"; "iron ion binding"; "monooxygenase activity"; "oxidoreductase activity, acting on paired donors, with incorporation or reduction of molecular oxygen"; "oxygen binding"
Glyma.08G028800	1.70209	4.17622e-08	phospholipase A2 activity
Glyma.03G125400	1.7016	1.96882e-14	serine-type carboxypeptidase activity
Glyma.10G126600	1.70055	0.0010001	molecular function
Glyma.09G137600	1.70004	0.0314683	electron carrier activity; "heme binding"; "iron ion binding"; "oxidoreductase activity, acting on paired donors, with incorporation or reduction of molecular oxygen"; "oxygen binding"
Glyma.03G258700	1.69802	0.00223733	DNA binding; "sequence-specific DNA binding transcription factor activity"
Glyma.19G190900	1.6976	1.45903e-23	DNA binding; "copper ion binding"; "magnesium ion binding"; "phosphopyruvate hydratase activity"
Glyma.03G235200	1.69728	1.40025e-09	ATP binding; "ATPase activity"; "calmodulin binding"; "hydrolase activity"; "nucleoside-triphosphatase activity"; "nucleotide binding"
Glyma.07G037000	1.69565	6.90327e-12	ADP binding; "nucleoside-triphosphatase activity"; "nucleotide binding"
Glyma.08G345500	1.69488	0.0053297	ATP binding; "kinase activity"; "protein binding"; "protein kinase activity"; "protein kinase binding"; "protein serine/threonine kinase activity"; "transferase activity, transferring phosphorus-containing groups"
Glyma.16G178800	1.69462	2.50039e-07	ATP binding; "protein binding"; "unfolded protein binding"
Glyma.09G149000	1.69425	0.0183652	DNA binding; "protein binding"; "sequence-specific DNA binding transcription factor activity"
Glyma.20G148000	1.6938	0.00385827	electron carrier activity; "heme binding"; "iron ion binding"; "oxidoreductase activity, acting on paired donors, with incorporation or reduction of molecular oxygen"; "oxygen binding"
Glyma.01G217600	1.69253	0.00734288	NA
Glyma.15G105300	1.69249	1.69934e-07	NA
Glyma.18G049000	1.69215	7.02878e-14	adenosine 5'-monophosphoramidase activity; "adenylylsulfatase activity"; "bis(5'-adenosyl)-triphosphatase activity"; "catalytic activity"
Glyma.04G248000	1.69211	1.27156e-06	electron carrier activity; "isomerase activity"; "protein binding"; "protein disulfide isomerase activity"; "protein disulfide oxidoreductase activity"
Glyma.20G151500	1.6912	9.215e-19	sulfate adenylyltransferase (ATP) activity
Glyma.17G039200	1.689	1.0295e-21	ATP binding; "ATPase activity"; "ATPase activity, coupled to transmembrane movement of substances"; "nucleoside-triphosphatase activity"; "nucleotide binding"; "transporter activity"
Glyma.14G077900	1.68867	0.00258039	hydrolase activity; "phosphatidylinositol-3,4,5-trisphosphate 5-phosphatase activity"; "phosphatidylinositol-3,5-bisphosphate 5-phosphatase activity"; "phosphatidylinositol-4,5-bisphosphate 5-phosphatase activity"
Glyma.06G301800	1.68864	0.000797033	molecular function
Glyma.11G109600	1.68833	2.67952e-06	molecular function
Glyma.03G007700	1.68734	2.00409e-07	heme binding; "peroxidase activity"
Glyma.07G262600	1.68683	4.45943e-33	aspartic-type endopeptidase activity
Glyma.17G105600	1.68681	9.65578e-13	NA
Glyma.16G122700	1.68581	5.41623e-12	aspartic-type endopeptidase activity
Glyma.04G236900	1.68331	6.13527e-27	FMN binding; "catalytic activity"; "flavin adenine dinucleotide binding"; "glutamate synthase (NADH) activity"; "glutamate synthase activity"; "glutamate synthase activity, NAD(P)H as acceptor"; "iron-sulfur cluster binding"; "iron ion binding"; "nucleotide binding"; "oxidoreductase activity"; "oxidoreductase activity, acting on the CH-NH2 group of donors"; "oxidoreductase activity, acting on the…
Glyma.06G295700	1.68291	4.76115e-08	caffeate O-methyltransferase activity; "luteolin O-methyltransferase activity"; "myricetin 3'-O-methyltransferase activity"; "quercetin 3-O-methyltransferase activity"
Glyma.08G307300	1.68267	0.00158604	ATP binding; "carbohydrate binding"; "kinase activity"; "protein kinase activity"; "protein serine/threonine kinase activity"; "protein tyrosine kinase activity"; "transferase activity, transferring phosphorus-containing groups"
Glyma.04G010300	1.68093	1.44237e-24	DNA binding; "protein dimerization activity"; "protein heterodimerization activity"; "sequence-specific DNA binding"; "sequence-specific DNA binding transcription factor activity"
Glyma.14G042700	1.67982	4.32519e-06	NA
Glyma.09G139600	1.67982	0.0402127	molecular function
Glyma.08G282600	1.67957	4.1793e-05	antiporter activity; "drug transmembrane transporter activity"; "transporter activity"
Glyma.13G295000	1.67848	5.62532e-07	L-tyrosine:2-oxoglutarate aminotransferase activity; "transaminase activity"
Glyma.18G015000	1.67763	2.34045e-07	NA
Glyma.17G064600	1.67743	1.99761e-10	4-coumarate-CoA ligase activity; "catalytic activity"
Glyma.14G058600	1.6773	8.0886e-06	molecular function
Glyma.08G235300	1.67665	0.00068992	endopeptidase inhibitor activity
Glyma.01G133400	1.67652	6.0767e-22	protein transporter activity
Glyma.09G076200	1.67637	4.04381e-08	enzyme inhibitor activity; "pectinesterase activity"
Glyma.06G000400	1.67612	0.0406295	sequence-specific DNA binding transcription factor activity
Glyma.06G239900	1.67324	6.6664e-07	copper ion binding; "electron carrier activity"
Glyma.18G187300	1.67313	1.35613e-07	molecular function
Glyma.06G200200	1.6727	0.00319333	sugar transmembrane transporter activity
Glyma.10G228100	1.67257	0.00681128	NA
Glyma.05G192100	1.67149	0.00328568	ubiquitin-protein ligase activity
Glyma.16G217100	1.67101	3.08008e-16	molecular function
Glyma.09G051900	1.66978	2.1024e-07	molecular function
Glyma.09G127200	1.66895	4.35976e-05	UDP-glycosyltransferase activity; "quercetin 3'-O-glucosyltransferase activity"; "quercetin 3-O-glucosyltransferase activity"; "quercetin 4'-O-glucosyltransferase activity"; "quercetin 7-O-glucosyltransferase activity"; "transferase activity, transferring glycosyl groups"; "transferase activity, transferring hexosyl groups"
Glyma.06G250600	1.66851	0.0417103	molecular function
Glyma.09G255000	1.66833	0.000718587	1-aminocyclopropane-1-carboxylate synthase activity; "catalytic activity"; "pyridoxal phosphate binding"; "transferase activity"
Glyma.14G113100	1.66833	0.0222944	NA
Glyma.03G213900	1.668	0.0130128	NA
Glyma.08G330100	1.66504	6.68696e-08	ADP-ribose diphosphatase activity; "NAD binding"; "hydrolase activity"
Glyma.16G193900	1.66499	0.0307063	NA
Glyma.07G128200	1.66478	9.49651e-18	NA
Glyma.08G199300	1.66432	5.09361e-06	inositol oxygenase activity; "iron ion binding"; "oxidoreductase activity"
Glyma.16G061800	1.66392	2.71615e-14	G-protein coupled receptor activity; "extracellular-glutamate-gated ion channel activity"; "intracellular ligand-gated ion channel activity"; "ionotropic glutamate receptor activity"; "transporter activity"
Glyma.15G249800	1.66325	9.0477e-10	molecular function
Glyma.18G116500	1.66288	3.46274e-22	molecular function
Glyma.18G243300	1.66286	3.7009e-25	carbohydrate binding; "glutamine-fructose-6-phosphate transaminase (isomerizing) activity"; "transaminase activity"
Glyma.09G080000	1.66229	2.59475e-09	sequence-specific DNA binding; "sequence-specific DNA binding transcription factor activity"
Glyma.10G097700	1.6619	1.55119e-05	NA
Glyma.06G239500	1.66189	3.68863e-05	UDP-glycosyltransferase activity; "coniferyl-alcohol glucosyltransferase activity"; "transferase activity, transferring glycosyl groups"; "transferase activity, transferring hexosyl groups"
Glyma.06G088400	1.66186	0.000886815	ATP binding; "kinase activity"; "protein kinase activity"; "protein serine/threonine kinase activity"; "transferase activity, transferring phosphorus-containing groups"
Glyma.08G196600	1.66059	2.16662e-07	NA
Glyma.06G091900	1.65964	1.3114e-07	molecular function
Glyma.08G140700	1.65867	5.20216e-07	molecular function
Glyma.07G220000	1.65779	5.27009e-05	catalytic activity; "cation binding"; "hydrolase activity, hydrolyzing O-glycosyl compounds"
Glyma.07G117900	1.65732	0.00252032	hydrolase activity, acting on ester bonds; "methyl indole-3-acetate esterase activity"; "methyl jasmonate esterase activity"
Glyma.02G024800	1.65725	1.10539e-08	glutathione transferase activity
Glyma.13G181400	1.65711	1.81116e-10	ATP binding; "kinase activity"; "protein kinase activity"; "protein serine/threonine kinase activity"; "transferase activity, transferring phosphorus-containing groups"
Glyma.06G034700	1.65685	1.62656e-05	calcium ion binding
Glyma.13G052300	1.65684	0.0403595	NA
Glyma.08G194600	1.65565	1.60243e-40	ATP binding; "ATPase activity"; "ATPase activity, coupled to transmembrane movement of substances"; "nucleoside-triphosphatase activity"; "nucleotide binding"
Glyma.03G161500	1.65528	0.00883643	NA
Glyma.06G177800	1.65466	0.00196561	molecular function
Glyma.16G039600	1.65379	0.0237959	N-acyltransferase activity; "hydroxycinnamoyltransferase activity"; "spermidine:caffeoyl CoA N-acyltransferase activity"; "spermidine:coumaroyl CoA N-acyltransferase activity"; "spermidine:feruloyl CoA N-acyltransferase activity"; "spermidine:sinapoyl CoA N-acyltransferase activity"; "transferase activity, transferring acyl groups other than amino-acyl groups"
Glyma.14G175400	1.65347	0.000364906	UDP-glycosyltransferase activity; "glucuronosyltransferase activity"; "transferase activity, transferring glycosyl groups"; "transferase activity, transferring hexosyl groups"
Glyma.18G034600	1.65327	8.73989e-06	NA
Glyma.02G151900	1.65288	0.00163323	NA
Glyma.03G058600	1.6519	0.0409349	NA
Glyma.08G209800	1.65125	2.94987e-06	carboxylesterase activity; "hydrolase activity"
Glyma.04G178800	1.65117	0.0197383	nucleotide binding
Glyma.04G040000	1.65092	2.87783e-06	transferase activity; "transferase activity, transferring acyl groups other than amino-acyl groups"
Glyma.13G255300	1.64982	1.41619e-22	cofactor binding; "nucleotide binding"; "oxidoreductase activity"; "oxidoreductase activity, acting on the CH-OH group of donors, NAD or NADP as acceptor"; "zinc ion binding"
Glyma.01G097400	1.64977	0.0356604	ATP binding; "phosphoenolpyruvate carboxykinase (ATP) activity"; "phosphoenolpyruvate carboxykinase activity"; "purine nucleotide binding"
Glyma.13G190500	1.64954	0.042306	NA
Glyma.07G168500	1.64916	1.95052e-08	1-aminocyclopropane-1-carboxylate oxidase activity; "oxidoreductase activity"; "oxidoreductase activity, acting on paired donors, with incorporation or reduction of molecular oxygen, 2-oxoglutarate as one donor, and incorporation of one atom each of oxygen into both donors"
Glyma.07G242100	1.64853	4.07657e-23	AMP binding; "acetate-CoA ligase activity"; "butyrate-CoA ligase activity"; "catalytic activity"
Glyma.15G270200	1.64706	7.84457e-12	methyltransferase activity; "precorrin-2 dehydrogenase activity"; "uroporphyrin-III C-methyltransferase activity"
Glyma.13G129000	1.64705	2.15675e-15	glutathione transferase activity
Glyma.02G247900	1.64693	1.74674e-17	molecular function
Glyma.10G261000	1.64683	2.47533e-09	molecular function
Glyma.19G185900	1.64646	0.000299887	carbonate dehydratase activity; "zinc ion binding"
Glyma.07G060900	1.64626	6.39191e-19	RNA binding; "translation initiation factor activity"
Glyma.08G328000	1.64548	0.000118779	cation transmembrane transporter activity; "metal ion transmembrane transporter activity"
Glyma.07G023600	1.64528	2.36704e-07	cadmium ion transmembrane transporter activity; "inorganic anion transmembrane transporter activity"; "iron ion transmembrane transporter activity"; "manganese ion transmembrane transporter activity"; "metal ion transmembrane transporter activity"; "transporter activity"
Glyma.05G101700	1.645	5.47419e-09	inorganic anion transmembrane transporter activity; "manganese ion transmembrane transporter activity"; "metal ion transmembrane transporter activity"; "transporter activity"
Glyma.18G080000	1.64387	2.37084e-09	protein binding; "serine O-acetyltransferase activity"; "transferase activity"; "zinc ion binding"
Glyma.16G073400	1.6431	6.8933e-06	molecular function
Glyma.08G006500	1.64309	2.65115e-34	calcium ion binding; "unfolded protein binding"
Glyma.14G004900	1.64285	1.91275e-29	protein transmembrane transporter activity
Glyma.14G101600	1.64279	0.0407291	ATP binding; "ATPase activity"; "nucleoside-triphosphatase activity"; "nucleotide binding"
Glyma.18G219100	1.64257	1.2879e-39	2,3-bisphosphoglycerate-independent phosphoglycerate mutase activity; "catalytic activity"; "manganese ion binding"; "metal ion binding"; "phosphoglycerate mutase activity"
Glyma.06G123800	1.64209	6.29485e-37	molecular function
Glyma.09G173200	1.64114	4.20017e-13	catalytic activity; "copper ion binding"; "glutamate-ammonia ligase activity"; "protein binding"
Glyma.18G071500	1.64074	2.1582e-21	NA
Glyma.10G111700	1.63953	1.55042e-09	hydrolase activity
Glyma.19G115300	1.63841	3.07439e-14	cysteamine dioxygenase activity
Glyma.13G079100	1.63718	0.039669	ATP binding; "kinase activity"; "protein kinase activity"; "protein serine/threonine kinase activity"; "transferase activity, transferring phosphorus-containing groups"; "transmembrane receptor protein serine/threonine kinase activity"
Glyma.07G228100	1.63711	8.30747e-24	protein transmembrane transporter activity
Glyma.09G192800	1.63681	4.90171e-39	antioxidant activity; "oxidoreductase activity"
Glyma.02G287900	1.63658	0.0411769	molecular function
Glyma.06G004400	1.63623	2.69018e-07	catalytic activity; "cation binding"; "hydrolase activity, hydrolyzing O-glycosyl compounds"
Glyma.14G180300	1.63599	1.90693e-11	cyclin-dependent protein serine/threonine kinase regulator activity; "protein binding"
Glyma.10G267800	1.6355	7.67348e-18	antiporter activity; "drug transmembrane transporter activity"; "transporter activity"
Glyma.09G130900	1.63539	2.07451e-09	metal ion binding
Glyma.08G132100	1.63524	8.03105e-05	transferase activity, transferring glycosyl groups
Glyma.03G018400	1.63497	0.045828	molecular function
Glyma.02G058900	1.63457	0.00209727	DNA binding; "sequence-specific DNA binding"; "sequence-specific DNA binding transcription factor activity"; "transcription regulatory region sequence-specific DNA binding"
Glyma.09G202600	1.63353	9.64809e-10	molecular function
Glyma.08G352300	1.6335	1.43589e-08	ATP binding; "carbohydrate binding"; "kinase activity"; "protein kinase activity"; "protein serine/threonine kinase activity"; "protein tyrosine kinase activity"; "transferase activity, transferring phosphorus-containing groups"
Glyma.05G135200	1.63128	1.55958e-25	NA
Glyma.18G040500	1.63115	1.15684e-10	calmodulin binding; "carboxylesterase activity"; "triglyceride lipase activity"
Glyma.19G084100	1.63066	0.00649561	amine transmembrane transporter activity; "amino acid transmembrane transporter activity"
Glyma.08G142400	1.63012	3.87556e-10	sequence-specific DNA binding; "sequence-specific DNA binding transcription factor activity"
Glyma.19G247300	1.62911	0.00524082	NA
Glyma.13G036600	1.62828	5.1637e-09	ubiquitin-protein ligase activity
Glyma.11G223200	1.62822	1.08009e-08	ATP binding; "kinase activity"; "protein kinase activity"; "protein serine/threonine kinase activity"; "transferase activity, transferring phosphorus-containing groups"
Glyma.08G035300	1.62818	7.65202e-25	carbohydrate transmembrane transporter activity; "galactose transmembrane transporter activity"; "substrate-specific transmembrane transporter activity"; "sugar:hydrogen symporter activity"; "transmembrane transporter activity"; "transporter activity"
Glyma.03G233800	1.62817	1.29749e-07	carbohydrate binding
Glyma.03G082100	1.62774	5.82989e-06	copper ion binding; "metal ion binding"
Glyma.07G032700	1.62753	0.000109003	carboxylesterase activity; "hydrolase activity"
Glyma.03G242100	1.6274	0.000140076	calcium-dependent phospholipid binding
Glyma.18G231500	1.62638	0.000491989	NA
Glyma.20G241700	1.62587	1.04645e-07	chalcone isomerase activity; "intramolecular lyase activity"; "protein binding"
Glyma.12G218500	1.62569	3.56407e-11	ADP binding
Glyma.07G074100	1.62567	3.19467e-09	(+)-neomenthol dehydrogenase activity; "(-)-menthol dehydrogenase activity"; "alcohol dehydrogenase (NADP+) activity"; "nucleotide binding"; "oxidoreductase activity"
Glyma.07G031700	1.62429	4.14587e-09	lactoylglutathione lyase activity
Glyma.05G126800	1.6235	1.03517e-07	molecular function
Glyma.05G064700	1.62309	3.879e-28	protein binding
Glyma.06G244900	1.62249	1.77777e-13	NA
Glyma.11G223000	1.62224	1.36437e-05	NA
Glyma.13G267600	1.6209	0.0379446	protein binding; "sequence-specific DNA binding"; "sequence-specific DNA binding transcription factor activity"
Glyma.08G106100	1.62077	0.00292328	amidase activity; "carbon-nitrogen ligase activity, with glutamine as amido-N-donor"
Glyma.05G237300	1.62025	0.000501209	transferase activity, transferring glycosyl groups
Glyma.11G145200	1.62006	0.00074566	transferase activity, transferring glycosyl groups
Glyma.08G222200	1.62004	2.91701e-18	ATP binding; "ATPase activity, coupled to transmembrane movement of ions, phosphorylative mechanism"; "calcium-transporting ATPase activity"; "calmodulin binding"; "catalytic activity"; "metal ion binding"; "nucleotide binding"
Glyma.13G056100	1.62	1.58448e-13	transferase activity; "transferase activity, transferring acyl groups other than amino-acyl groups"
Glyma.06G277700	1.61979	8.54736e-08	RNA binding
Glyma.02G002100	1.61833	9.28197e-06	calcium ion binding
Glyma.04G212100	1.61812	3.75059e-06	3-methyl-2-oxobutanoate dehydrogenase (2-methylpropanoyl-transferring) activity; "oxidoreductase activity, acting on the aldehyde or oxo group of donors, disulfide as acceptor"
Glyma.17G222000	1.61717	0.00755043	molecular function
Glyma.10G194500	1.61696	2.78072e-10	nucleotide binding
Glyma.04G190800	1.61631	9.21595e-21	oxidoreductase activity, acting on a sulfur group of donors, disulfide as acceptor; "peptide-methionine (S)-S-oxide reductase activity"
Glyma.13G093300	1.61618	1.87717e-07	extracellular-glutamate-gated ion channel activity; "intracellular ligand-gated ion channel activity"; "ionotropic glutamate receptor activity"; "transporter activity"
Glyma.02G052300	1.61441	8.7002e-09	catalytic activity; "epoxide hydrolase activity"
Glyma.11G168100	1.61387	0.000256202	NA
Glyma.03G068100	1.61356	0.000172239	ADP binding; "ATP binding"; "enzyme regulator activity"; "ribulose-1,5-bisphosphate carboxylase/oxygenase activator activity"
Glyma.15G139000	1.61186	4.96804e-11	DNA binding; "sequence-specific DNA binding"; "sequence-specific DNA binding transcription factor activity"
Glyma.18G259900	1.61175	0.000120518	nitrate transmembrane transporter activity; "transporter activity"
Glyma.05G247800	1.6117	1.33505e-08	acid phosphatase activity; "hydrolase activity"; "protein serine/threonine phosphatase activity"
Glyma.12G200500	1.61086	5.46177e-14	molecular function
Glyma.09G005000	1.61036	0.0286957	NA
Glyma.18G287200	1.61033	6.68225e-06	nucleic acid binding; "sequence-specific DNA binding transcription factor activity"; "zinc ion binding"
Glyma.11G071700	1.61017	8.69707e-25	ATP binding; "ATPase activity"; "nucleoside-triphosphatase activity"; "nucleotide binding"
Glyma.10G185900	1.61011	0.049933	protein self-association
Glyma.10G051100	1.60934	7.83082e-10	NA
Glyma.03G239600	1.60906	6.45134e-17	peptidase activity
Glyma.13G237700	1.6088	0.0292599	NA
Glyma.13G134100	1.60854	0.0410325	NA
Glyma.02G239800	1.60839	5.3199e-07	molecular function
Glyma.16G013800	1.60736	0.00464388	DNA binding
Glyma.06G092000	1.60718	1.05681e-16	DNA binding; "sequence-specific DNA binding transcription factor activity"
Glyma.03G191900	1.60714	0.00213417	molecular function
Glyma.01G055700	1.60672	0.00255498	anion:anion antiporter activity; "borate efflux transmembrane transporter activity"; "inorganic anion exchanger activity"
Glyma.08G129600	1.60594	3.02092e-16	L-glutamate transmembrane transporter activity; "L-lysine transmembrane transporter activity"; "amino acid transmembrane transporter activity"; "arginine transmembrane transporter activity"; "cationic amino acid transmembrane transporter activity"
Glyma.16G005100	1.60563	0.0100081	molecular function
Glyma.03G135800	1.60522	1.39629e-08	DNA binding; "sequence-specific DNA binding"; "sequence-specific DNA binding transcription factor activity"
Glyma.01G007500	1.60496	1.24029e-05	ATP binding; "kinase activity"; "protein kinase activity"; "protein serine/threonine kinase activity"; "transferase activity, transferring phosphorus-containing groups"
Glyma.16G046300	1.60316	0.0449989	DNA binding; "sequence-specific DNA binding transcription factor activity"
Glyma.08G001600	1.60247	3.77555e-14	NA
Glyma.19G190000	1.60112	5.44905e-11	sequence-specific DNA binding transcription factor activity
Glyma.14G022500	1.60076	6.234e-06	carboxylesterase activity; "hydrolase activity, acting on ester bonds"; "lipase activity"
Glyma.16G180700	1.60063	1.15638e-07	citrate transmembrane transporter activity; "transporter activity"
Glyma.07G007800	1.60025	4.26641e-06	ADP binding
Glyma.19G247400	1.59924	0.00100781	histone-lysine N-methyltransferase activity; "zinc ion binding"
Glyma.08G212300	1.59858	0.00170301	NA
Glyma.10G287000	1.59849	0.0274012	NA
Glyma.06G119300	1.59816	1.21772e-12	ATP binding; "calcium ion binding"; "kinase activity"; "protein kinase activity"; "protein serine/threonine kinase activity"; "transferase activity, transferring phosphorus-containing groups"
Glyma.18G268300	1.59634	5.04883e-15	transferase activity; "transferase activity, transferring acyl groups other than amino-acyl groups"
Glyma.08G140500	1.59583	5.59102e-14	electron carrier activity; "flavonoid 3'-monooxygenase activity"; "heme binding"; "iron ion binding"; "oxidoreductase activity, acting on paired donors, with incorporation or reduction of molecular oxygen"; "oxygen binding"
Glyma.03G108000	1.5953	1.662e-14	NA
Glyma.19G012100	1.59403	0.0391362	NA
Glyma.11G214000	1.5935	0.0483306	lyase activity
Glyma.02G034000	1.59217	9.60108e-17	3-chloroallyl aldehyde dehydrogenase activity; "aldehyde dehydrogenase (NAD) activity"; "oxidoreductase activity"
Glyma.19G208900	1.59163	0.035016	nucleic acid binding; "sequence-specific DNA binding transcription factor activity"; "zinc ion binding"
Glyma.10G177400	1.59113	0.0357631	molecular function
Glyma.18G124700	1.59057	0.0109678	sequence-specific DNA binding; "sequence-specific DNA binding transcription factor activity"
Glyma.05G037700	1.58979	6.50316e-10	NAD+ ADP-ribosyltransferase activity
Glyma.12G059500	1.58912	0.048924	nucleic acid binding; "sequence-specific DNA binding transcription factor activity"; "zinc ion binding"
Glyma.14G118500	1.58892	1.03874e-13	molecular function
Glyma.05G197400	1.58844	8.98241e-11	cobalt ion binding; "nucleotide binding"; "oxidoreductase activity"; "zinc ion binding"
Glyma.03G191300	1.58667	5.41685e-16	carbohydrate binding
Glyma.13G095800	1.58598	6.12966e-05	galactosyltransferase activity; "transferase activity, transferring glycosyl groups"
Glyma.05G108200	1.58516	3.13373e-06	DNA binding; "protein dimerization activity"; "sequence-specific DNA binding"; "sequence-specific DNA binding transcription factor activity"
Glyma.04G167300	1.58495	2.08369e-13	molecular function
Glyma.17G096400	1.58441	2.36028e-13	glucosinolate:hydrogen symporter activity; "transporter activity"
Glyma.18G047800	1.58429	3.82431e-08	molecular function
Glyma.16G082100	1.58359	1.59435e-08	NA
Glyma.12G235300	1.58294	4.36734e-06	oxidoreductase activity; "oxidoreductase activity, acting on diphenols and related substances as donors, oxygen as acceptor"; "oxidoreductase activity, acting on paired donors, with incorporation or reduction of molecular oxygen, 2-oxoglutarate as one donor, and incorporation of one atom each of oxygen into both donors"
Glyma.18G158300	1.58239	1.39274e-06	molecular function
Glyma.19G183600	1.58084	0.0111356	NA
Glyma.20G031400	1.57966	2.4081e-23	protein transmembrane transporter activity
Glyma.15G170900	1.57817	2.23947e-05	molecular function
Glyma.17G232900	1.57675	3.11135e-08	NA
Glyma.09G182600	1.57658	1.72595e-15	zinc ion binding
Glyma.09G188700	1.57632	0.0155811	secondary active sulfate transmembrane transporter activity; "sulfate transmembrane transporter activity"; "transporter activity"
Glyma.08G079100	1.57631	1.03101e-07	polygalacturonase inhibitor activity
Glyma.02G215200	1.57619	0.0375498	DNA binding; "nuclease activity"
Glyma.03G129300	1.57399	4.39655e-10	methyltransferase activity
Glyma.03G044600	1.57369	0.0377118	NA
Glyma.12G101600	1.5733	0.0309389	transferase activity, transferring glycosyl groups
Glyma.08G336400	1.57325	6.51818e-29	NA
Glyma.13G102800	1.57319	1.22386e-05	DNA binding; "sequence-specific DNA binding"; "sequence-specific DNA binding transcription factor activity"
Glyma.05G237500	1.57314	1.49499e-12	zinc ion binding
Glyma.04G230000	1.57261	1.29387e-26	NA
Glyma.11G215500	1.57152	7.46117e-54	catalytic activity; "copper ion binding"; "glutamate-ammonia ligase activity"; "protein binding"
Glyma.15G099600	1.57132	0.0150521	carbohydrate transmembrane transporter activity; "substrate-specific transmembrane transporter activity"; "sugar:hydrogen symporter activity"; "transmembrane transporter activity"
Glyma.05G000700	1.57102	9.75643e-19	catalytic activity; "magnesium ion binding"; "potassium ion binding"; "pyruvate kinase activity"
Glyma.10G240200	1.57078	0.00025411	sequence-specific DNA binding transcription factor activity
Glyma.13G260200	1.56918	0.0258661	NA
Glyma.06G270300	1.56895	3.28798e-08	copper ion binding; "electron carrier activity"; "flavin adenine dinucleotide binding"
Glyma.03G179800	1.5679	4.92058e-19	heat shock protein binding
Glyma.06G321600	1.56699	0.000122779	UDP-N-acetylmuramate dehydrogenase activity; "catalytic activity"; "electron carrier activity"; "flavin adenine dinucleotide binding"; "oxidoreductase activity"; "oxidoreductase activity, acting on CH-OH group of donors"
Glyma.16G076900	1.56682	4.52391e-05	ATP binding; "ATPase activity"; "ATPase activity, coupled to transmembrane movement of substances"; "nucleoside-triphosphatase activity"; "nucleotide binding"
Glyma.18G135200	1.56599	0.0440029	NA
Glyma.04G183100	1.56596	1.87579e-07	NAD+ ADP-ribosyltransferase activity
Glyma.10G292200	1.56577	1.44242e-12	chalcone isomerase activity; "intramolecular lyase activity"; "protein binding"
Glyma.18G190700	1.5655	2.45708e-21	molecular function
Glyma.13G098800	1.56492	0.0344651	NA
Glyma.08G352500	1.564	2.74097e-16	NA
Glyma.01G089800	1.56303	9.83804e-05	oxidoreductase activity
Glyma.04G220100	1.56253	3.80685e-09	molecular function
Glyma.12G097200	1.56173	0.00299599	ATP binding; "kinase activity"; "protein kinase activity"; "protein serine/threonine kinase activity"; "transferase activity, transferring phosphorus-containing groups"
Glyma.17G031800	1.56149	5.37196e-14	AMP binding; "acetate-CoA ligase activity"; "butyrate-CoA ligase activity"; "catalytic activity"
Glyma.06G186200	1.56128	2.17987e-05	molecular function
Glyma.08G254800	1.56121	0.00147167	protein binding
Glyma.08G087100	1.56093	0.000534588	electron carrier activity; "oxidoreductase activity, acting on a sulfur group of donors, disulfide as acceptor"; "protein disulfide oxidoreductase activity"
Glyma.10G018700	1.56048	1.41719e-12	molecular function
Glyma.08G065900	1.5603	0.00467793	ATP binding; "kinase activity"; "protein kinase activity"; "protein serine/threonine kinase activity"; "transferase activity, transferring phosphorus-containing groups"
Glyma.06G141800	1.55901	0.00410845	molecular function
Glyma.12G187000	1.55829	0.000548648	molecular function
Glyma.03G098600	1.55801	1.98487e-08	2-alkenal reductase [NAD(P)] activity; "nucleotide binding"; "oxidoreductase activity"; "transferase activity, transferring acyl groups other than amino-acyl groups"; "zinc ion binding"
Glyma.06G302400	1.55773	0.000180855	transferase activity, transferring glycosyl groups
Glyma.03G187700	1.55764	5.94008e-13	UDP-glucosyltransferase activity; "UDP-glycosyltransferase activity"; "cis-zeatin O-beta-D-glucosyltransferase activity"; "trans-zeatin O-beta-D-glucosyltransferase activity"; "transferase activity, transferring glycosyl groups"; "transferase activity, transferring hexosyl groups"
Glyma.09G150500	1.55725	1.22947e-07	ATP binding; "kinase activity"; "protein kinase activity"; "protein serine/threonine kinase activity"; "transferase activity, transferring phosphorus-containing groups"
Glyma.17G006100	1.55444	2.83559e-09	oligopeptide transporter activity
Glyma.08G191900	1.55441	0.00265678	beta-fructofuranosidase activity; "hydrolase activity, hydrolyzing O-glycosyl compounds"
Glyma.04G010900	1.55401	0.00656919	S-adenosylmethionine-dependent methyltransferase activity; "methyltransferase activity"
Glyma.20G098400	1.55384	9.95141e-30	calcium ion binding; "unfolded protein binding"
Glyma.01G172600	1.55336	5.24407e-13	nucleotide binding; "phenylcoumaran benzylic ether reductase activity"
Glyma.13G301900	1.55304	9.80973e-06	molecular function
Glyma.14G050600	1.55293	1.38969e-21	electron carrier activity; "isomerase activity"; "protein disulfide isomerase activity"; "protein disulfide oxidoreductase activity"
Glyma.20G153100	1.5527	1.98519e-06	ATP binding; "kinase activity"; "protein kinase activity"; "protein tyrosine kinase activity"; "transferase activity, transferring phosphorus-containing groups"
Glyma.06G235700	1.55245	0.0465474	nucleic acid binding; "zinc ion binding"
Glyma.18G242300	1.55203	6.11861e-08	hydrolase activity; "isopentenyl-diphosphate delta-isomerase activity"
Glyma.09G162400	1.55195	3.42975e-22	UDP-glycosyltransferase activity; "abscisic acid glucosyltransferase activity"; "transferase activity, transferring glycosyl groups"; "transferase activity, transferring hexosyl groups"
Glyma.08G201700	1.55166	0.000510119	molecular function
Glyma.11G153600	1.55158	6.237e-05	calcium-dependent phospholipid binding; "calcium ion binding"
Glyma.17G256500	1.55154	5.06302e-07	identical protein binding; "protein binding"; "sequence-specific DNA binding transcription factor activity"; "transcription regulatory region DNA binding"
Glyma.01G169800	1.55143	3.33777e-17	(R)-2-hydroxyglutarate dehydrogenase activity; "UDP-N-acetylmuramate dehydrogenase activity"; "catalytic activity"; "electron carrier activity"; "flavin adenine dinucleotide binding"; "oxidoreductase activity"; "oxidoreductase activity, acting on CH-OH group of donors"
Glyma.15G055400	1.55138	0.0103439	molecular function
Glyma.06G317100	1.55114	3.29791e-09	carbohydrate transmembrane transporter activity; "substrate-specific transmembrane transporter activity"; "sugar:hydrogen symporter activity"; "transmembrane transporter activity"; "transporter activity"
Glyma.03G157800	1.55049	4.80173e-06	calcium ion binding
Glyma.18G164100	1.55009	7.23908e-20	oxidoreductase activity; "oxidoreductase activity, acting on paired donors, with incorporation or reduction of molecular oxygen, 2-oxoglutarate as one donor, and incorporation of one atom each of oxygen into both donors"
Glyma.05G151100	1.54969	4.08576e-17	NADP binding; "amino acid binding"; "aspartate kinase activity"; "homoserine dehydrogenase activity"; "nucleotide binding"; "oxidoreductase activity"
Glyma.20G139200	1.54764	0.00897776	ATP binding; "protein kinase activity"; "protein serine/threonine kinase activity"; "protein tyrosine kinase activity"; "transferase activity, transferring phosphorus-containing groups"
Glyma.01G102600	1.54704	3.88969e-11	NADP+ binding; "alcohol dehydrogenase (NADP+) activity"; "aldo-keto reductase (NADP) activity"; "oxidoreductase activity"; "steroid dehydrogenase activity"
Glyma.10G001700	1.54631	1.86489e-08	ATP binding; "kinase activity"; "protein binding"; "protein kinase activity"; "protein serine/threonine kinase activity"; "transferase activity, transferring phosphorus-containing groups"
Glyma.02G178400	1.54605	0.0102859	molecular function
Glyma.14G068400	1.54542	1.3521e-06	molecular function
Glyma.02G136300	1.54463	1.01545e-19	flavonol synthase activity; "iron ion binding"; "oxidoreductase activity"; "oxidoreductase activity, acting on paired donors, with incorporation or reduction of molecular oxygen, 2-oxoglutarate as one donor, and incorporation of one atom each of oxygen into both donors"
Glyma.02G124700	1.54421	2.11209e-16	oxidoreductase activity; "oxidoreductase activity, acting on diphenols and related substances as donors, oxygen as acceptor"; "oxidoreductase activity, acting on paired donors, with incorporation or reduction of molecular oxygen, 2-oxoglutarate as one donor, and incorporation of one atom each of oxygen into both donors"
Glyma.06G035300	1.54319	0.000133075	electron carrier activity; "heme binding"; "iron ion binding"; "monooxygenase activity"; "oxidoreductase activity, acting on paired donors, with incorporation or reduction of molecular oxygen"; "oxygen binding"
Glyma.09G046400	1.54312	7.61027e-09	oxidoreductase activity; "oxidoreductase activity, acting on paired donors, with incorporation or reduction of molecular oxygen, 2-oxoglutarate as one donor, and incorporation of one atom each of oxygen into both donors"
Glyma.16G174200	1.54208	0.0385725	ATP binding; "ATPase activity"; "nucleoside-triphosphatase activity"; "nucleotide binding"
Glyma.08G191300	1.54152	0.000265589	calmodulin binding
Glyma.12G182500	1.54093	0.00238514	cytochrome-c oxidase activity; "electron carrier activity"
Glyma.02G120800	1.54087	0.00816819	ATP binding; "protein kinase activity"; "protein serine/threonine kinase activity"; "transferase activity, transferring phosphorus-containing groups"
Glyma.10G072500	1.54005	3.49641e-06	ubiquitin-specific protease activity; "ubiquitin thiolesterase activity"
Glyma.12G129900	1.53952	5.05159e-07	molecular function
Glyma.03G066600	1.53949	1.67915e-38	NADP+ binding; "alcohol dehydrogenase (NADP+) activity"; "aldo-keto reductase (NADP) activity"; "oxidoreductase activity"; "steroid dehydrogenase activity"
Glyma.12G123400	1.53845	0.00746565	NA
Glyma.06G082400	1.53811	1.03401e-14	L-aspartate:2-oxoglutarate aminotransferase activity; "catalytic activity"; "pyridoxal phosphate binding"; "transaminase activity"; "transferase activity"
Glyma.18G283000	1.53786	0.0362673	RNA binding; "nucleic acid binding"; "nucleotide binding"
Glyma.19G084200	1.53782	0.00478727	amino acid transmembrane transporter activity
Glyma.18G298200	1.53778	6.64927e-25	nucleotide binding; "oxidoreductase activity"; "zinc ion binding"
Glyma.10G005200	1.53671	1.47114e-37	DNA binding; "cyanate hydratase activity"; "identical protein binding"
Glyma.19G236000	1.53666	0.0023063	NA
Glyma.20G017500	1.53574	1.89755e-10	phytanoyl-CoA dioxygenase activity
Glyma.01G036100	1.53526	0.035751	ADP binding; "protein binding"
Glyma.02G298600	1.53516	0.0259329	electron carrier activity; "heme binding"; "iron ion binding"; "oxidoreductase activity, acting on paired donors, with incorporation or reduction of molecular oxygen"; "oxygen binding"
Glyma.10G151300	1.53474	6.64651e-12	molecular function
Glyma.04G229900	1.53449	3.55483e-23	NA
Glyma.05G061800	1.53378	0.00698948	NA
Glyma.11G071800	1.53357	0.0396334	ATP binding; "ATPase activity"; "nucleoside-triphosphatase activity"; "nucleotide binding"
Glyma.10G220700	1.53291	0.00227131	ATP binding; "protein kinase activity"; "protein serine/threonine kinase activity"; "transferase activity, transferring phosphorus-containing groups"
Glyma.10G278900	1.53214	2.51525e-13	2 iron, 2 sulfur cluster binding; "electron carrier activity"; "iron-sulfur cluster binding"
Glyma.01G036600	1.5319	1.14276e-05	sequence-specific DNA binding transcription factor activity; "zinc ion binding"
Glyma.07G243900	1.53175	1.22377e-11	NA
Glyma.01G221200	1.53147	1.34719e-09	NA
Glyma.08G320200	1.53037	0.00378875	protein binding; "sequence-specific DNA binding"; "sequence-specific DNA binding transcription factor activity"; "transcription regulatory region DNA binding"
Glyma.04G079400	1.52972	3.35453e-09	NA
Glyma.18G153800	1.52964	6.49343e-10	molecular function
Glyma.14G071600	1.52938	1.2241e-05	transferase activity; "transferase activity, transferring acyl groups other than amino-acyl groups"
Glyma.17G019400	1.52933	3.07291e-12	UDP-glucosyltransferase activity; "UDP-glycosyltransferase activity"; "quercetin 3-O-glucosyltransferase activity"; "quercetin 7-O-glucosyltransferase activity"; "transferase activity, transferring glycosyl groups"; "transferase activity, transferring hexosyl groups"
Glyma.18G270600	1.52776	0.00030309	ATP binding; "kinase activity"; "protein kinase activity"; "protein serine/threonine kinase activity"; "transferase activity, transferring phosphorus-containing groups"
Glyma.13G283100	1.52681	0.000171794	ATP binding; "carbohydrate binding"; "protein kinase activity"; "protein serine/threonine kinase activity"; "protein tyrosine kinase activity"; "transferase activity, transferring phosphorus-containing groups"
Glyma.02G197300	1.52667	1.3084e-05	NA
Glyma.06G079500	1.52515	7.63352e-07	molecular function
Glyma.14G211000	1.52459	3.31223e-18	NAD binding; "copper ion binding"; "isocitrate dehydrogenase (NADP+) activity"; "magnesium ion binding"; "oxidoreductase activity, acting on the CH-OH group of donors, NAD or NADP as acceptor"
Glyma.20G001400	1.5226	0.0478725	heme binding; "peroxidase activity"
Glyma.16G047600	1.52242	1.03405e-08	DNA binding; "sequence-specific DNA binding transcription factor activity"
Glyma.06G054700	1.52225	2.21603e-05	NA
Glyma.04G244000	1.52201	2.27648e-05	ATP binding; "calcium ion binding"; "protein kinase activity"; "protein serine/threonine kinase activity"; "transferase activity, transferring phosphorus-containing groups"
Glyma.06G300400	1.5218	0.0273471	DNA binding; "sequence-specific DNA binding transcription factor activity"
Glyma.05G005100	1.52167	7.88313e-05	ATP binding; "kinase activity"; "protein kinase activity"; "protein serine/threonine kinase activity"; "transferase activity, transferring phosphorus-containing groups"
Glyma.19G017200	1.52166	2.57493e-14	glucose-6-phosphate isomerase activity
Glyma.20G036300	1.5216	8.57104e-05	amino acid transmembrane transporter activity
Glyma.08G092800	1.52117	2.7557e-07	oxidoreductase activity; "oxidoreductase activity, acting on diphenols and related substances as donors, oxygen as acceptor"; "oxidoreductase activity, acting on paired donors, with incorporation or reduction of molecular oxygen, 2-oxoglutarate as one donor, and incorporation of one atom each of oxygen into both donors"
Glyma.05G029000	1.52048	3.32974e-06	sequence-specific DNA binding; "sequence-specific DNA binding transcription factor activity"
Glyma.18G044800	1.51992	4.88452e-07	NA
Glyma.19G192000	1.51978	2.54712e-07	carbohydrate binding
Glyma.09G017800	1.51781	0.000238398	NA
Glyma.17G086400	1.51774	0.0449236	molecular function
Glyma.17G058300	1.51751	0.00301359	2-acylglycerol O-acyltransferase activity; "hydrolase activity"; "lysophospholipase activity"
Glyma.16G065600	1.5162	2.3649e-06	ATP binding; "protein kinase activity"; "protein serine/threonine kinase activity"; "protein tyrosine kinase activity"; "transferase activity, transferring phosphorus-containing groups"
Glyma.09G092700	1.51583	2.11495e-07	NA
Glyma.02G000400	1.51583	1.18044e-12	chitin binding; "kinase activity"
Glyma.06G099800	1.51557	6.19352e-05	zinc ion binding
Glyma.13G227500	1.51507	1.77275e-06	molecular function
Glyma.08G306800	1.5149	1.81137e-10	copper ion binding; "glutathione binding"; "glutathione peroxidase activity"; "glutathione transferase activity"
Glyma.09G025100	1.51474	5.61967e-05	3-hydroxyisobutyrate dehydrogenase activity; "NAD binding"; "coenzyme binding"; "nucleotide binding"; "oxidoreductase activity"; "oxidoreductase activity, acting on the CH-OH group of donors, NAD or NADP as acceptor"; "phosphogluconate dehydrogenase (decarboxylating) activity"
Glyma.06G126300	1.51463	0.000768923	catalytic activity; "trehalose-phosphatase activity"
Glyma.02G308100	1.51429	1.36904e-23	protein transmembrane transporter activity
Glyma.02G102400	1.51299	4.63161e-17	electron carrier activity; "enzyme activator activity"; "protein disulfide oxidoreductase activity"
Glyma.12G131200	1.51294	0.000108857	cysteine-type peptidase activity
Glyma.06G314800	1.51269	0.0282427	NA
Glyma.13G323600	1.51184	1.37704e-30	ATP binding; "ATPase activity"; "hydrolase activity"; "nucleoside-triphosphatase activity"; "nucleotide binding"; "protein binding"
Glyma.18G254000	1.51	0.000446511	ATP binding; "kinase activity"; "protein kinase activity"; "protein tyrosine kinase activity"; "transferase activity, transferring phosphorus-containing groups"
Glyma.20G004900	1.50985	9.48372e-08	catalytic activity
Glyma.13G303300	1.50954	0.0454807	NA
Glyma.19G263300	1.50906	0.000734464	lipoxygenase activity
Glyma.07G183100	1.50835	2.50357e-09	NA
Glyma.10G250300	1.50832	9.35637e-11	hydrolase activity
Glyma.01G183900	1.50789	0.00115047	NA
Glyma.14G101500	1.50657	8.80188e-23	ATP binding; "aminoacyl-tRNA ligase activity"; "aspartate-tRNA ligase activity"; "nucleic acid binding"; "nucleotide binding"
Glyma.10G287200	1.50634	0.026517	molecular function
Glyma.19G215100	1.50589	5.62571e-20	heat shock protein binding; "unfolded protein binding"
Glyma.05G179700	1.50575	1.37856e-10	molecular function
Glyma.20G005300	1.50519	7.46581e-05	electron carrier activity; "protein disulfide oxidoreductase activity"
Glyma.01G098300	1.50347	0.0213376	NA
Glyma.05G052800	1.50276	0.000119981	molecular function
Glyma.15G062100	1.50256	0.0112513	molecular function
Glyma.20G152500	1.50229	0.0357728	catalytic activity; "fatty acid elongase activity"; "transferase activity, transferring acyl groups other than amino-acyl groups"
Glyma.04G058500	1.5022	0.00784718	NA
Glyma.14G223600	1.50132	1.41154e-05	12-oxophytodienoate reductase activity; "FMN binding"; "catalytic activity"; "oxidoreductase activity"
Glyma.17G166600	1.50079	0.000405796	molecular function
Glyma.16G156100	1.50025	6.08273e-13	ATP binding; "protein kinase activity"; "transferase activity, transferring phosphorus-containing groups"
Glyma.20G119900	1.49953	0.00155982	NA
Glyma.20G140300	1.4991	1.96753e-23	ATP binding; "kinase activity"; "protein kinase activity"; "protein serine/threonine kinase activity"; "transferase activity, transferring phosphorus-containing groups"
Glyma.06G127400	1.49891	2.3668e-38	FMN binding; "catalytic activity"; "flavin adenine dinucleotide binding"; "glutamate synthase (NADH) activity"; "glutamate synthase activity"; "glutamate synthase activity, NAD(P)H as acceptor"; "iron-sulfur cluster binding"; "iron ion binding"; "nucleotide binding"; "oxidoreductase activity"; "oxidoreductase activity, acting on the CH-NH2 group of donors"; "oxidoreductase activity, acting on the…
Glyma.14G193000	1.49837	0.00424876	dehydrodolichyl diphosphate synthase activity; "transferase activity, transferring alkyl or aryl (other than methyl) groups"
Glyma.12G173200	1.49832	1.24597e-22	4-hydroxy-3-methylbut-2-en-1-yl diphosphate synthase activity; "4 iron, 4 sulfur cluster binding"; "iron ion binding"
Glyma.08G339300	1.49817	3.9726e-05	NA
Glyma.14G208300	1.49682	4.23456e-13	catalytic activity
Glyma.03G054800	1.49652	0.0379436	NA
Glyma.12G013500	1.49651	0.0185877	DNA binding; "DNA topoisomerase type II (ATP-hydrolyzing) activity"; "DNA topoisomerase type I activity"; "chromatin DNA binding"; "protein binding"
Glyma.14G081300	1.49633	0.0227011	lipase activity; "nutrient reservoir activity"
Glyma.01G187600	1.49605	0.00234692	DNA binding; "protein binding"; "sequence-specific DNA binding transcription factor activity"
Glyma.08G328400	1.49471	1.2319e-09	purine nucleobase transmembrane transporter activity
Glyma.08G260200	1.49468	1.52832e-11	molecular function
Glyma.04G053100	1.49421	0.0118568	ATP binding; "kinase activity"; "protein kinase activity"; "protein serine/threonine kinase activity"; "transferase activity, transferring phosphorus-containing groups"
Glyma.17G089600	1.49406	8.11664e-22	1-deoxy-D-xylulose-5-phosphate reductoisomerase activity; "NADPH binding"; "metal ion binding"; "nucleotide binding"
Glyma.08G119000	1.49403	0.000692189	ADP binding; "GTP binding"; "nucleoside-triphosphatase activity"; "nucleotide binding"
Glyma.20G140000	1.49383	4.74071e-10	protein kinase activity
Glyma.17G230500	1.49379	2.07928e-17	copper ion binding; "metal ion binding"
Glyma.06G317500	1.49088	3.82627e-10	NA
Glyma.01G074600	1.49075	3.00767e-11	UDP-glucosyltransferase activity; "UDP-glycosyltransferase activity"; "transferase activity, transferring glycosyl groups"; "transferase activity, transferring hexosyl groups"
Glyma.07G211000	1.49058	8.05887e-11	hydrolase activity
Glyma.02G148400	1.49007	3.33836e-14	catalytic activity
Glyma.06G255900	1.48858	7.3565e-17	ATP binding; "carbohydrate binding"; "kinase activity"; "protein kinase activity"; "protein serine/threonine kinase activity"; "transferase activity, transferring phosphorus-containing groups"; "transmembrane receptor protein serine/threonine kinase activity"; "ubiquitin protein ligase binding"
Glyma.11G054900	1.48847	4.38624e-09	phospholipase C activity; "phosphoric diester hydrolase activity"
Glyma.02G309300	1.48808	2.08495e-06	ammonia-lyase activity; "catalytic activity"; "phenylalanine ammonia-lyase activity"
Glyma.10G141500	1.48598	5.51494e-32	ATP binding; "aminoacyl-tRNA ligase activity"; "glutamate-tRNA ligase activity"; "ligase activity, forming aminoacyl-tRNA and related compounds"; "nucleotide binding"
Glyma.03G238600	1.48542	0.00262164	NA
Glyma.03G121300	1.48495	0.00965824	beta-amyrin synthase activity; "catalytic activity"; "intramolecular transferase activity"
Glyma.10G196900	1.48491	1.39806e-05	molecular function
Glyma.06G142900	1.48487	5.62452e-15	molecular function
Glyma.17G256600	1.48478	7.41173e-05	NA
Glyma.10G183700	1.48467	1.05084e-12	calmodulin binding
Glyma.04G086300	1.48423	0.000525517	NAD binding; "malate dehydrogenase (oxaloacetate-decarboxylating) (NADP+) activity"; "malate dehydrogenase (oxaloacetate-decarboxylating) activity"; "malic enzyme activity"; "metal ion binding"; "nucleotide binding"; "oxidoreductase activity"; "oxidoreductase activity, acting on NAD(P)H, NAD(P) as acceptor"; "oxidoreductase activity, acting on the CH-OH group of donors, NAD or NADP as acceptor"
Glyma.10G182400	1.48315	0.00962684	catalytic activity; "protein serine/threonine phosphatase activity"
Glyma.18G186000	1.48305	0.04036	nucleic acid binding; "sequence-specific DNA binding transcription factor activity"; "zinc ion binding"
Glyma.12G150500	1.48252	0.000199678	protein binding
Glyma.13G301400	1.48207	2.12262e-09	molecular function
Glyma.18G255800	1.4815	0.0462628	auxin:hydrogen symporter activity; "transporter activity"
Glyma.15G071200	1.4807	0.000155082	NA
Glyma.03G236800	1.47952	0.0403037	molecular function
Glyma.08G049800	1.47947	0.045615	molecular function
Glyma.16G115600	1.47904	6.81065e-07	molecular function
Glyma.09G265600	1.47885	1.08845e-10	zinc ion binding
Glyma.18G266900	1.47768	7.43843e-09	hydrolase activity, acting on glycosyl bonds
Glyma.20G163900	1.47728	4.90808e-10	ATP binding; "ATPase activity"; "nucleoside-triphosphatase activity"; "nucleotide binding"
Glyma.07G120900	1.47657	6.3194e-08	GTP binding; "GTPase activity"
Glyma.04G121000	1.47574	2.04946e-13	molecular function
Glyma.06G062900	1.47536	4.20131e-29	molecular function
Glyma.02G190800	1.47486	0.0149958	NA
Glyma.19G182400	1.47469	7.76726e-16	adenosine kinase activity; "copper ion binding"; "kinase activity"; "phosphotransferase activity, alcohol group as acceptor"
Glyma.10G109200	1.47414	5.0232e-09	ATP binding; "kinase activity"; "protein kinase activity"; "protein serine/threonine kinase activity"; "transferase activity, transferring phosphorus-containing groups"
Glyma.19G183400	1.47395	2.32611e-21	ATP binding; "ATPase activity"; "hydrolase activity"; "nucleoside-triphosphatase activity"; "nucleotide binding"; "protein binding"
Glyma.07G246300	1.47379	1.89838e-32	3-hydroxyacyl-CoA dehydrogenase activity; "catalytic activity"; "coenzyme binding"; "enoyl-CoA hydratase activity"; "long-chain-enoyl-CoA hydratase activity"; "nucleotide binding"; "oxidoreductase activity"; "oxidoreductase activity, acting on the CH-OH group of donors, NAD or NADP as acceptor"
Glyma.09G024100	1.47274	5.47956e-24	NADP binding; "copper ion binding"; "ferredoxin-NADP+ reductase activity"; "flavin adenine dinucleotide binding"; "oxidoreductase activity"
Glyma.04G238100	1.4725	0.000989955	sugar transmembrane transporter activity
Glyma.U019900	1.47214	7.99011e-16	ATP binding; "acyl-CoA dehydrogenase activity"; "flavin adenine dinucleotide binding"; "isovaleryl-CoA dehydrogenase activity"; "oxidoreductase activity, acting on the CH-CH group of donors"
Glyma.13G140200	1.47192	4.51997e-11	molecular function
Glyma.14G123900	1.47125	3.26885e-05	DNA binding; "protein binding"; "sequence-specific DNA binding transcription factor activity"
Glyma.14G216400	1.46925	4.36477e-06	molecular function
Glyma.U032300	1.46836	1.51252e-16	protein binding
Glyma.14G207700	1.46697	8.06165e-10	catalytic activity; "magnesium ion binding"; "pyruvate decarboxylase activity"; "thiamine pyrophosphate binding"; "transferase activity"
Glyma.09G070300	1.46676	8.11327e-21	3-chloroallyl aldehyde dehydrogenase activity; "oxidoreductase activity"
Glyma.15G161700	1.46671	1.41129e-08	ATP binding; "kinase activity"; "protein kinase activity"; "protein serine/threonine kinase activity"; "protein tyrosine kinase activity"; "transferase activity, transferring phosphorus-containing groups"
Glyma.10G006000	1.46619	3.02091e-08	NA
Glyma.10G141600	1.46565	0.00257556	catalytic activity; "magnesium ion binding"; "potassium ion binding"; "pyruvate kinase activity"
Glyma.07G103800	1.4656	9.80557e-05	molecular function
Glyma.15G276400	1.46546	3.00515e-10	copper ion binding; "primary amine oxidase activity"; "quinone binding"
Glyma.20G139600	1.46537	1.09907e-08	ATP binding; "carbohydrate binding"; "kinase activity"; "protein kinase activity"; "protein serine/threonine kinase activity"; "transferase activity, transferring phosphorus-containing groups"; "ubiquitin protein ligase binding"
Glyma.16G135900	1.46407	0.0028997	ADP binding
Glyma.03G171500	1.46209	0.000661964	monovalent cation:hydrogen antiporter activity; "sodium:hydrogen antiporter activity"; "solute:hydrogen antiporter activity"
Glyma.20G138100	1.46201	6.81837e-13	ATP binding; "kinase activity"; "protein kinase activity"; "protein serine/threonine kinase activity"; "transferase activity, transferring phosphorus-containing groups"
Glyma.19G106500	1.46175	1.6331e-06	molecular function
Glyma.03G087400	1.46168	0.0294956	kinase activity
Glyma.09G236300	1.46137	0.032118	acyl-CoA hydrolase activity; "hydrolase activity, acting on ester bonds"
Glyma.01G105400	1.46116	0.0024705	NA
Glyma.03G084600	1.46107	1.9741e-08	ER retention sequence binding; "receptor activity"
[truncated: 1,243 more rows]
