# Supplementary material for: The NAC family transcription factor GmNAC42–1 regulates biosynthesis of the anticancer and neuroprotective glyceollins in soybean
Source: BMC Genomics. 2019 Feb 20;20:149. doi: 10.1186/s12864-019-5524-5 (PMC6381636; doi:10.1186/s12864-019-5524-5)
Supplement: Supplementary file 4 — Table S4. Genes downregulated by dehydration in Harosoy 63 soybean seedlings compared to the control at 6 days after treatment. (XLSX 503 kb) [file 12864_2019_5524_MOESM4_ESM.xlsx]

## Sheet: SigDown>2fold, P<0.05
Additional file 4: Table S4. Genes downregulated by dehydration in Harosoy 63 soybean seedlings compared to the control at 6 days after treatment.
Wm82.a2 (Glyma 2.0)	log2FoldChange	pvalue	Gene Ontology Molecular Function IDs
Glyma.02G215700	-7.27947	1.23703e-36	metalloendopeptidase activity; "metallopeptidase activity"; "zinc ion binding"
Glyma.16G174300	-7.18623	4.28651e-19	NA
Glyma.09G053700	-7.13481	5.68497e-22	NA
Glyma.11G074700	-6.68201	4.65365e-32	transferase activity; "transferase activity, transferring acyl groups other than amino-acyl groups"
Glyma.15G223600	-6.62972	2.33202e-14	catalytic activity; "cycloartenol synthase activity"; "intramolecular transferase activity"
Glyma.06G022500	-6.545	3.548e-15	identical protein binding; "serine-type endopeptidase activity"
Glyma.08G180600	-6.50727	4.10558e-20	L,L-diaminopimelate aminotransferase activity; "catalytic activity"; "pyridoxal phosphate binding"; "transaminase activity"; "transferase activity"
Glyma.03G007700	-6.29174	1.03651e-22	heme binding; "peroxidase activity"
Glyma.20G192700	-6.05994	1.34762e-29	catalytic activity; "cycloartenol synthase activity"; "intramolecular transferase activity"
Glyma.16G175000	-5.93104	2.11186e-09	kinase activity
Glyma.06G235900	-5.84647	8.31021e-21	L-tyrosine:2-oxoglutarate aminotransferase activity; "transaminase activity"
Glyma.08G169100	-5.84073	5.34365e-11	oxidoreductase activity; "oxidoreductase activity, acting on paired donors, with incorporation or reduction of molecular oxygen, 2-oxoglutarate as one donor, and incorporation of one atom each of oxygen into both donors"
Glyma.02G028100	-5.81518	8.78991e-22	metalloendopeptidase activity; "metallopeptidase activity"; "zinc ion binding"
Glyma.09G277800	-5.81225	2.46391e-18	heme binding; "peroxidase activity"; "protein binding"
Glyma.16G175100	-5.80324	3.33854e-11	kinase activity
Glyma.13G322300	-5.79777	2.42217e-25	molecular function
Glyma.19G008300	-5.77012	9.80562e-36	2-alkenal reductase (NADP+) activity; "enone reductase activity"; "nucleotide binding"; "oxidoreductase activity"; "zinc ion binding"
Glyma.05G220500	-5.73042	1.79144e-21	electron carrier activity; "heme binding"; "iron ion binding"; "oxidoreductase activity, acting on paired donors, with incorporation or reduction of molecular oxygen"; "oxygen binding"
Glyma.03G132700	-5.70092	1.256e-24	catalytic activity; "cation binding"; "hydrolase activity, hydrolyzing O-glycosyl compounds"
Glyma.10G137200	-5.66022	2.49048e-09	DNA binding; "sequence-specific DNA binding transcription factor activity"
Glyma.06G293900	-5.63697	1.18663e-10	molecular function
Glyma.07G096100	-5.63672	5.86269e-14	ATP binding; "kinase activity"; "protein kinase activity"; "protein serine/threonine kinase activity"; "protein tyrosine kinase activity"; "transferase activity, transferring phosphorus-containing groups"
Glyma.09G014400	-5.60282	1.71383e-34	lipid binding
Glyma.10G108200	-5.57843	1.42389e-08	molecular function
Glyma.13G036200	-5.57039	3.73116e-08	oxidoreductase activity; "oxidoreductase activity, acting on paired donors, with incorporation or reduction of molecular oxygen, 2-oxoglutarate as one donor, and incorporation of one atom each of oxygen into both donors"
Glyma.02G252200	-5.56768	1.34233e-28	identical protein binding; "serine-type endopeptidase activity"
Glyma.09G277900	-5.56441	1.18705e-10	heme binding; "peroxidase activity"; "protein binding"
Glyma.10G114600	-5.5566	1.24591e-15	electron carrier activity; "heme binding"; "iron ion binding"; "oxidoreductase activity, acting on paired donors, with incorporation or reduction of molecular oxygen"; "oxygen binding"
Glyma.11G224600	-5.55182	6.72985e-23	identical protein binding; "serine-type endopeptidase activity"
Glyma.01G004900	-5.52496	1.13636e-10	DNA binding; "sequence-specific DNA binding transcription factor activity"
Glyma.03G249100	-5.5214	1.84447e-28	protein binding
Glyma.08G321200	-5.52097	1.81196e-18	DNA binding; "aspartic-type endopeptidase activity"
Glyma.15G002300	-5.51336	1.93869e-12	aspartic-type endopeptidase activity
Glyma.U014500	-5.50809	2.17816e-14	NA
Glyma.07G048800	-5.4904	4.00931e-08	caffeate O-methyltransferase activity; "luteolin O-methyltransferase activity"; "myricetin 3'-O-methyltransferase activity"; "quercetin 3-O-methyltransferase activity"
Glyma.03G184500	-5.48775	6.04955e-27	hydrolase activity, acting on glycosyl bonds; "hydrolase activity, hydrolyzing O-glycosyl compounds"; "xyloglucan:xyloglucosyl transferase activity"
Glyma.05G057200	-5.48234	1.35954e-17	lipid binding
Glyma.11G227600	-5.4582	4.42184e-10	transferase activity; "transferase activity, transferring acyl groups other than amino-acyl groups"
Glyma.16G119200	-5.45802	1.30584e-18	chitin binding; "chitinase activity"
Glyma.20G193200	-5.42106	1.07478e-07	molecular function
Glyma.17G139900	-5.4178	1.54947e-35	lipid binding
Glyma.16G168700	-5.40845	1.66446e-16	kinase activity
Glyma.02G064300	-5.38643	1.51641e-09	RNA binding; "endoribonuclease activity"; "ribonuclease T2 activity"; "ribonuclease activity"
Glyma.13G338300	-5.3704	5.05315e-16	copper ion transmembrane transporter activity; "metal ion transmembrane transporter activity"; "transferase activity, transferring glycosyl groups"; "zinc ion transmembrane transporter activity"
Glyma.16G170900	-5.36889	1.33342e-16	NA
Glyma.03G005700	-5.36632	1.93617e-21	2-isopropylmalate synthase activity; "catalytic activity"; "transferase activity, transferring acyl groups, acyl groups converted into alkyl on transfer"
Glyma.08G179700	-5.36567	1.21621e-19	heme binding; "peroxidase activity"
Glyma.13G267100	-5.36541	5.39236e-11	NA
Glyma.02G156100	-5.3614	2.90368e-17	electron carrier activity; "heme binding"; "iron ion binding"; "oxidoreductase activity, acting on paired donors, with incorporation or reduction of molecular oxygen"; "oxygen binding"
Glyma.18G237900	-5.35149	1.31209e-13	ATP binding; "kinase activity"; "protein kinase activity"; "protein serine/threonine kinase activity"; "transferase activity, transferring phosphorus-containing groups"
Glyma.09G076200	-5.34379	1.19157e-15	enzyme inhibitor activity; "pectinesterase activity"
Glyma.05G121900	-5.33936	2.52583e-07	NA
Glyma.16G065600	-5.32008	8.85718e-19	ATP binding; "protein kinase activity"; "protein serine/threonine kinase activity"; "protein tyrosine kinase activity"; "transferase activity, transferring phosphorus-containing groups"
Glyma.12G199800	-5.29975	1.71435e-07	transferase activity; "transferase activity, transferring acyl groups other than amino-acyl groups"
Glyma.09G046400	-5.29419	2.07356e-49	oxidoreductase activity; "oxidoreductase activity, acting on paired donors, with incorporation or reduction of molecular oxygen, 2-oxoglutarate as one donor, and incorporation of one atom each of oxygen into both donors"
Glyma.16G180800	-5.28672	4.99651e-14	citrate transmembrane transporter activity; "transporter activity"
Glyma.06G306200	-5.28443	9.59587e-12	molecular function
Glyma.06G261100	-5.2624	6.56896e-18	ATP binding; "carbohydrate binding"; "protein kinase activity"; "protein serine/threonine kinase activity"; "protein tyrosine kinase activity"; "transferase activity, transferring phosphorus-containing groups"
Glyma.20G193700	-5.24368	2.48579e-11	molecular function
Glyma.02G135100	-5.2341	7.8555e-28	heme binding; "peroxidase activity"
Glyma.07G016900	-5.23103	2.18292e-15	NA
Glyma.06G272900	-5.22668	9.35944e-13	cysteine-type peptidase activity
Glyma.11G049600	-5.2261	2.09702e-21	heme binding; "peroxidase activity"; "protein binding"
Glyma.15G119100	-5.22298	5.43489e-18	lipid binding
Glyma.18G029900	-5.21728	1.9605e-13	transferase activity; "transferase activity, transferring acyl groups other than amino-acyl groups"
Glyma.01G116300	-5.21142	8.54579e-16	nucleotide binding; "oxidoreductase activity"; "zinc ion binding"
Glyma.18G191800	-5.2052	1.66584e-35	lipid binding
Glyma.19G015000	-5.20077	1.82143e-15	electron carrier activity; "heme binding"; "iron ion binding"; "monooxygenase activity"; "oxidoreductase activity, acting on paired donors, with incorporation or reduction of molecular oxygen"; "oxygen binding"
Glyma.12G233300	-5.19691	1.54596e-10	ATP binding; "protein kinase activity"; "protein serine/threonine kinase activity"; "transferase activity, transferring phosphorus-containing groups"
Glyma.08G321400	-5.17491	1.2193e-42	DNA binding; "aspartic-type endopeptidase activity"
Glyma.02G183300	-5.17394	1.85579e-13	ATP binding; "protein kinase activity"; "protein serine/threonine kinase activity"; "protein tyrosine kinase activity"; "transferase activity, transferring phosphorus-containing groups"
Glyma.20G137900	-5.16156	2.17334e-26	ATP binding; "kinase activity"; "protein kinase activity"; "protein serine/threonine kinase activity"; "transferase activity, transferring phosphorus-containing groups"
Glyma.05G136900	-5.15652	6.1499e-09	ATP binding; "protein binding"; "protein kinase activity"; "protein serine/threonine kinase activity"; "protein tyrosine kinase activity"; "transferase activity, transferring phosphorus-containing groups"; "transmembrane receptor protein serine/threonine kinase activity"
Glyma.20G137800	-5.15608	3.42521e-09	NA
Glyma.20G142100	-5.15522	2.81877e-15	protein binding
Glyma.18G055800	-5.12739	2.74915e-10	NA
Glyma.13G267500	-5.12253	5.67432e-09	protein binding; "sequence-specific DNA binding"; "sequence-specific DNA binding transcription factor activity"
Glyma.06G303900	-5.11039	2.68996e-12	molecular function
Glyma.16G169200	-5.10965	3.64681e-15	kinase activity
Glyma.16G174700	-5.10751	7.98926e-25	NA
Glyma.14G103100	-5.10387	2.66636e-19	protein binding; "sequence-specific DNA binding"; "sequence-specific DNA binding transcription factor activity"
Glyma.06G084200	-5.1019	8.42968e-16	catalytic activity
Glyma.09G036900	-5.0868	8.26168e-07	NA
Glyma.06G167500	-5.08381	6.59749e-13	molecular function
Glyma.07G013700	-5.07637	4.43688e-07	ATP binding; "kinase activity"; "protein kinase activity"; "protein serine/threonine kinase activity"; "transferase activity, transferring phosphorus-containing groups"
Glyma.08G220600	-5.05531	2.59336e-10	aspartic-type endopeptidase activity
Glyma.01G116700	-5.047	7.17877e-07	nucleotide binding; "oxidoreductase activity"; "zinc ion binding"
Glyma.17G139500	-5.04473	4.23036e-23	lipid binding
Glyma.13G035900	-5.02853	5.80349e-37	ATP binding; "calcium ion binding"; "kinase activity"; "protein kinase activity"; "protein serine/threonine kinase activity"; "transferase activity, transferring phosphorus-containing groups"
Glyma.17G139600	-5.02804	5.93034e-07	NA
Glyma.15G200600	-5.02575	2.76549e-18	N,N-dimethylaniline monooxygenase activity; "NADP binding"; "flavin adenine dinucleotide binding"; "monooxygenase activity"; "oxidoreductase activity"
Glyma.09G054100	-5.01624	7.81392e-07	NA
Glyma.08G159900	-5.00416	4.46651e-25	ATP binding; "ATP citrate synthase activity"; "ligase activity"
Glyma.02G124900	-5.00403	4.55993e-23	oxidoreductase activity; "oxidoreductase activity, acting on diphenols and related substances as donors, oxygen as acceptor"; "oxidoreductase activity, acting on paired donors, with incorporation or reduction of molecular oxygen, 2-oxoglutarate as one donor, and incorporation of one atom each of oxygen into both donors"
Glyma.20G005100	-5.00181	7.15733e-07	signal transducer activity
Glyma.06G137000	-4.99794	8.93961e-40	oxidoreductase activity; "oxidoreductase activity, acting on paired donors, with incorporation or reduction of molecular oxygen, 2-oxoglutarate as one donor, and incorporation of one atom each of oxygen into both donors"
Glyma.20G118700	-4.99748	7.42073e-07	ATP binding; "kinase activity"; "protein kinase activity"; "protein serine/threonine kinase activity"; "transferase activity, transferring phosphorus-containing groups"
Glyma.05G023700	-4.98782	9.03233e-16	N,N-dimethylaniline monooxygenase activity; "NADP binding"; "flavin adenine dinucleotide binding"; "monooxygenase activity"
Glyma.07G205200	-4.9829	3.93003e-20	NA
Glyma.01G036300	-4.98099	4.35757e-10	NA
Glyma.03G038700	-4.98056	6.9084e-15	heme binding; "peroxidase activity"; "protein binding"
Glyma.19G173800	-4.97087	2.4139e-08	NA
Glyma.19G188100	-4.96994	6.74791e-17	oxidoreductase activity; "oxidoreductase activity, acting on paired donors, with incorporation or reduction of molecular oxygen, 2-oxoglutarate as one donor, and incorporation of one atom each of oxygen into both donors"
Glyma.06G294100	-4.95599	4.20684e-27	molecular function
Glyma.02G252300	-4.94412	9.52509e-07	identical protein binding; "serine-type endopeptidase activity"
Glyma.18G270100	-4.94199	1.69095e-17	ATP binding; "kinase activity"; "protein kinase activity"; "protein serine/threonine kinase activity"; "transferase activity, transferring phosphorus-containing groups"
Glyma.08G074700	-4.94115	7.2563e-21	hydrolase activity, hydrolyzing O-glycosyl compounds; "xylan 1,4-beta-xylosidase activity"
Glyma.17G139700	-4.94086	1.05026e-15	lipid binding
Glyma.01G221200	-4.92532	2.52439e-12	NA
Glyma.10G137300	-4.91806	7.6223e-10	NA
Glyma.12G080100	-4.90925	8.46842e-15	hydrolase activity, acting on glycosyl bonds; "hydrolase activity, hydrolyzing O-glycosyl compounds"; "xyloglucan:xyloglucosyl transferase activity"
Glyma.04G191100	-4.90867	2.68792e-14	lyase activity; "pectate lyase activity"
Glyma.05G103600	-4.90833	9.59336e-23	heme binding; "peroxidase activity"
Glyma.19G246700	-4.89652	1.30249e-06	NA
Glyma.18G218600	-4.8959	8.42547e-12	electron carrier activity; "heme binding"; "iron ion binding"; "oxidoreductase activity, acting on paired donors, with incorporation or reduction of molecular oxygen"; "oxygen binding"
Glyma.15G070200	-4.89357	1.04232e-12	serine-type carboxypeptidase activity
Glyma.16G065700	-4.88639	1.39169e-06	ATP binding; "kinase activity"; "protein kinase activity"; "protein tyrosine kinase activity"; "transferase activity, transferring phosphorus-containing groups"
Glyma.16G064900	-4.88365	1.50932e-06	ATP binding; "kinase activity"; "protein kinase activity"; "protein tyrosine kinase activity"; "transferase activity, transferring phosphorus-containing groups"
Glyma.07G142600	-4.87444	7.78115e-25	copper ion binding; "hydroquinone:oxygen oxidoreductase activity"; "oxidoreductase activity"
Glyma.11G222300	-4.87282	1.16183e-34	nucleotide binding; "oxidoreductase activity"
Glyma.19G255500	-4.86718	8.29429e-47	calmodulin binding; "cation channel activity"; "cyclic nucleotide binding"; "intracellular cyclic nucleotide activated cation channel activity"; "inward rectifier potassium channel activity"; "ion channel activity"
Glyma.13G183700	-4.8639	3.7624e-13	serine-type carboxypeptidase activity
Glyma.02G064400	-4.85664	3.05479e-06	RNA binding; "endoribonuclease activity"; "ribonuclease T2 activity"; "ribonuclease activity"
Glyma.01G162500	-4.85535	1.59601e-24	molecular function
Glyma.15G052700	-4.848	7.07354e-22	heme binding; "peroxidase activity"
Glyma.09G241600	-4.84719	2.90059e-06	ATP binding; "ATPase activity"; "nucleoside-triphosphatase activity"; "nucleotide binding"
Glyma.10G157200	-4.8388	2.87486e-16	carboxylesterase activity; "hydrolase activity, acting on ester bonds"
Glyma.19G006200	-4.83595	3.88649e-16	polygalacturonase activity
Glyma.13G262400	-4.82359	6.19295e-08	molecular function
Glyma.18G030700	-4.81718	4.99675e-12	catalytic activity; "cellulase activity"; "hydrolase activity, hydrolyzing O-glycosyl compounds"
Glyma.17G052900	-4.8164	9.8834e-08	heme binding; "peroxidase activity"
Glyma.13G029200	-4.81477	1.74145e-17	serine-type carboxypeptidase activity
Glyma.19G134700	-4.81404	3.03642e-09	catalytic activity; "cation binding"; "hydrolase activity, hydrolyzing O-glycosyl compounds"
Glyma.07G205400	-4.81198	7.41341e-07	cysteine-type peptidase activity
Glyma.01G012100	-4.80915	2.36226e-22	carboxylesterase activity; "triglyceride lipase activity"
Glyma.01G115500	-4.7978	6.61411e-13	NA
Glyma.02G028700	-4.79629	1.59224e-11	metalloendopeptidase activity; "metallopeptidase activity"; "zinc ion binding"
Glyma.19G221600	-4.79601	8.51943e-08	polygalacturonase activity
Glyma.14G201700	-4.78583	5.97599e-15	heme binding; "peroxidase activity"; "protein binding"
Glyma.02G081900	-4.78426	3.39945e-06	NA
Glyma.02G064100	-4.78011	1.20536e-07	RNA binding; "endoribonuclease activity"; "ribonuclease T2 activity"; "ribonuclease activity"
Glyma.01G085800	-4.77389	1.6957e-11	UDP-glycosyltransferase activity; "transferase activity, transferring glycosyl groups"; "transferase activity, transferring hexosyl groups"
Glyma.05G057100	-4.77203	5.40101e-13	lipid binding
Glyma.19G134800	-4.77035	1.63717e-09	catalytic activity; "cation binding"; "hydrolase activity, hydrolyzing O-glycosyl compounds"
Glyma.14G051700	-4.76713	3.70474e-19	NA
Glyma.03G104700	-4.76354	4.8345e-11	UDP-glucosyltransferase activity; "UDP-glycosyltransferase activity"; "transferase activity, transferring glycosyl groups"; "transferase activity, transferring hexosyl groups"
Glyma.01G005600	-4.75872	1.18219e-07	NA
Glyma.15G242400	-4.75496	2.32294e-07	molecular function
Glyma.04G153500	-4.74558	6.85954e-09	zinc ion binding
Glyma.08G198900	-4.73726	8.18186e-10	ATP binding; "kinase activity"; "protein kinase activity"; "protein serine/threonine kinase activity"; "transferase activity, transferring phosphorus-containing groups"
Glyma.16G104800	-4.73588	3.73035e-06	NA
Glyma.11G147600	-4.73254	3.61436e-06	molecular function
Glyma.08G202200	-4.73033	1.62007e-08	NA
Glyma.11G083500	-4.72472	1.77261e-07	NA
Glyma.11G066500	-4.7244	2.94797e-11	carbohydrate transmembrane transporter activity; "substrate-specific transmembrane transporter activity"; "sugar:hydrogen symporter activity"; "transmembrane transporter activity"; "transporter activity"
Glyma.10G292200	-4.72015	4.799e-46	chalcone isomerase activity; "intramolecular lyase activity"; "protein binding"
Glyma.13G321100	-4.71205	1.70281e-07	(E)-beta-ocimene synthase activity; "alpha-farnesene synthase activity"; "lyase activity"; "magnesium ion binding"; "myrcene synthase activity"; "terpene synthase activity"
Glyma.14G064200	-4.71139	3.51383e-13	identical protein binding; "serine-type endopeptidase activity"
Glyma.18G018300	-4.70486	7.98778e-13	molecular function
Glyma.06G200300	-4.69492	4.30089e-06	NA
Glyma.01G089800	-4.69481	2.22766e-07	oxidoreductase activity
Glyma.12G198100	-4.67841	9.36432e-24	ATP binding; "carbohydrate binding"; "kinase activity"; "protein kinase activity"; "protein serine/threonine kinase activity"; "protein tyrosine kinase activity"; "transferase activity, transferring phosphorus-containing groups"
Glyma.07G209900	-4.67738	1.88181e-25	heme binding; "peroxidase activity"
Glyma.03G153600	-4.67733	3.1308e-07	molecular function
Glyma.07G143900	-4.677	1.62744e-19	NA
Glyma.16G202200	-4.67634	4.89919e-06	ATP binding; "kinase activity"; "protein kinase activity"; "protein serine/threonine kinase activity"; "transferase activity, transferring phosphorus-containing groups"
Glyma.09G205400	-4.67103	7.05141e-19	molecular function
Glyma.16G091100	-4.66871	3.01515e-07	strictosidine synthase activity
Glyma.03G084200	-4.6643	3.00228e-13	iron ion transmembrane transporter activity; "manganese ion transmembrane transporter activity"; "protein binding"
Glyma.08G098500	-4.66105	1.12481e-11	carbohydrate transmembrane transporter activity; "myo-inositol:hydrogen symporter activity"; "substrate-specific transmembrane transporter activity"; "sugar:hydrogen symporter activity"; "transmembrane transporter activity"; "transporter activity"
Glyma.12G103500	-4.6592	1.20928e-13	indole-3-acetic acid amido synthetase activity
Glyma.20G193300	-4.6585	2.88701e-14	ADP binding
Glyma.13G005500	-4.64953	6.81719e-17	NA
Glyma.13G303800	-4.64866	1.88084e-27	ATP binding; "carbohydrate binding"; "kinase activity"; "protein kinase activity"; "protein serine/threonine kinase activity"; "protein tyrosine kinase activity"; "transferase activity, transferring phosphorus-containing groups"
Glyma.05G107500	-4.64642	4.40648e-12	molecular function
Glyma.18G148700	-4.63275	4.02791e-24	1-deoxy-D-xylulose-5-phosphate synthase activity; "catalytic activity"; "oxidoreductase activity, acting on the aldehyde or oxo group of donors, disulfide as acceptor"
Glyma.15G260800	-4.62427	7.88162e-06	NA
Glyma.14G111600	-4.62427	1.29192e-05	DNA binding; "sequence-specific DNA binding transcription factor activity"
Glyma.04G190400	-4.61868	5.17614e-45	ATP binding; "kinase activity"; "protein kinase activity"; "protein serine/threonine kinase activity"; "protein tyrosine kinase activity"; "transferase activity, transferring phosphorus-containing groups"
Glyma.16G169000	-4.61821	3.54166e-07	NA
Glyma.17G140000	-4.61779	5.33682e-13	lipid binding
Glyma.09G246200	-4.61727	2.54213e-20	actin binding
Glyma.04G058100	-4.61078	2.17686e-23	N-acyltransferase activity; "hydroxycinnamoyltransferase activity"; "spermidine:caffeoyl CoA N-acyltransferase activity"; "spermidine:coumaroyl CoA N-acyltransferase activity"; "spermidine:feruloyl CoA N-acyltransferase activity"; "spermidine:sinapoyl CoA N-acyltransferase activity"; "transferase activity, transferring acyl groups other than amino-acyl groups"
Glyma.12G007000	-4.60074	3.74662e-09	ATP binding; "kinase activity"; "protein kinase activity"; "protein tyrosine kinase activity"; "transferase activity, transferring phosphorus-containing groups"
Glyma.03G240000	-4.59967	2.3226e-23	DNA binding; "sequence-specific DNA binding transcription factor activity"
Glyma.07G141500	-4.59492	2.69114e-15	lipid binding
Glyma.02G156000	-4.59231	5.64451e-07	electron carrier activity; "heme binding"; "iron ion binding"; "oxidoreductase activity, acting on paired donors, with incorporation or reduction of molecular oxygen"; "oxygen binding"
Glyma.09G022800	-4.5862	3.50583e-11	heme binding; "peroxidase activity"
Glyma.05G208900	-4.58553	5.66208e-12	alkane 1-monooxygenase activity; "electron carrier activity"; "heme binding"; "iron ion binding"; "oxidoreductase activity, acting on paired donors, with incorporation or reduction of molecular oxygen"; "oxygen binding"
Glyma.19G013200	-4.58354	9.25839e-20	carboxylesterase activity; "triglyceride lipase activity"
Glyma.19G096200	-4.58096	7.73755e-12	molecular function
Glyma.18G287800	-4.577	2.34626e-26	ATP binding; "ubiquitin protein ligase binding"
Glyma.17G049800	-4.57414	1.04837e-23	manganese ion binding; "nutrient reservoir activity"
Glyma.14G051600	-4.56681	2.54655e-12	metal ion binding
Glyma.20G118600	-4.5634	1.08226e-08	ATP binding; "kinase activity"; "protein kinase activity"; "protein serine/threonine kinase activity"; "protein tyrosine kinase activity"; "transferase activity, transferring phosphorus-containing groups"
Glyma.15G139600	-4.56269	8.84986e-18	carboxylesterase activity; "hydrolase activity, acting on ester bonds"
Glyma.13G214500	-4.5611	4.32833e-10	NA
Glyma.06G149100	-4.55937	5.72696e-35	NA
Glyma.18G191600	-4.55417	1.61546e-17	lipid binding
Glyma.09G236200	-4.5505	2.96372e-12	NA
Glyma.05G057500	-4.54907	1.359e-14	lipid binding
Glyma.16G204700	-4.54022	5.87172e-19	molecular function
Glyma.17G229000	-4.53068	1.16392e-05	NA
Glyma.12G233700	-4.52752	1.36104e-06	NA
Glyma.08G134200	-4.52177	9.65451e-18	molecular function
Glyma.13G252600	-4.51857	2.73688e-08	molecular function
Glyma.20G137700	-4.51567	4.48304e-22	ATP binding; "kinase activity"; "protein kinase activity"; "protein serine/threonine kinase activity"; "transferase activity, transferring phosphorus-containing groups"
Glyma.08G339600	-4.51382	2.75085e-11	NA
Glyma.08G015600	-4.51115	8.92153e-11	alkane 1-monooxygenase activity; "electron carrier activity"; "heme binding"; "iron ion binding"; "oxidoreductase activity, acting on paired donors, with incorporation or reduction of molecular oxygen"; "oxygen binding"
Glyma.04G198100	-4.50622	1.34173e-05	molecular function
Glyma.09G179900	-4.50369	2.04327e-17	NA
Glyma.02G016500	-4.50008	2.84586e-16	enzyme inhibitor activity; "pectinesterase activity"
Glyma.15G156200	-4.49658	8.91863e-22	serine-type carboxypeptidase activity
Glyma.U035800	-4.49599	7.06416e-07	DNA binding; "sequence-specific DNA binding transcription factor activity"
Glyma.12G224000	-4.48582	6.9998e-20	NA
Glyma.15G021400	-4.48271	6.41593e-17	ATP binding; "protein kinase activity"; "protein serine/threonine kinase activity"; "transferase activity, transferring phosphorus-containing groups"
Glyma.16G172100	-4.47899	6.72958e-08	NA
Glyma.06G276600	-4.47648	1.33807e-06	NA
Glyma.15G076200	-4.47554	1.47167e-05	DNA binding; "sequence-specific DNA binding transcription factor activity"
Glyma.05G184500	-4.47523	1.25145e-20	sequence-specific DNA binding; "sequence-specific DNA binding transcription factor activity"
Glyma.20G118500	-4.46681	3.42099e-08	ATP binding; "kinase activity"; "protein kinase activity"; "protein serine/threonine kinase activity"; "transferase activity, transferring phosphorus-containing groups"
Glyma.16G033600	-4.46539	1.15354e-06	transferase activity; "transferase activity, transferring acyl groups other than amino-acyl groups"
Glyma.03G260600	-4.46427	5.19447e-10	D-arabinono-1,4-lactone oxidase activity; "UDP-N-acetylmuramate dehydrogenase activity"; "catalytic activity"; "flavin adenine dinucleotide binding"; "oxidoreductase activity"; "oxidoreductase activity, acting on CH-OH group of donors"
Glyma.03G040500	-4.46042	1.24093e-11	NA
Glyma.08G044000	-4.4588	1.08899e-07	enzyme inhibitor activity; "pectinesterase activity"
Glyma.05G005800	-4.45702	1.77977e-10	polygalacturonase activity
Glyma.03G223600	-4.45556	7.40617e-14	DNA binding; "sequence-specific DNA binding transcription factor activity"
Glyma.01G225500	-4.45334	1.67792e-10	molecular function
Glyma.03G172900	-4.45317	4.54979e-10	NA
Glyma.15G215600	-4.44975	6.37622e-16	ATP binding; "protein kinase activity"; "protein serine/threonine kinase activity"; "transferase activity, transferring phosphorus-containing groups"
Glyma.16G090000	-4.44722	1.82363e-22	electron carrier activity; "heme binding"; "iron ion binding"; "monooxygenase activity"; "oxidoreductase activity, acting on paired donors, with incorporation or reduction of molecular oxygen"; "oxygen binding"
Glyma.16G062500	-4.44655	2.2216e-18	amino acid transmembrane transporter activity
Glyma.06G004400	-4.44634	1.73579e-06	catalytic activity; "cation binding"; "hydrolase activity, hydrolyzing O-glycosyl compounds"
Glyma.15G142200	-4.44488	9.76278e-12	NA
Glyma.18G033500	-4.44177	8.88261e-18	identical protein binding; "serine-type endopeptidase activity"
Glyma.13G306900	-4.43761	4.15629e-14	heme binding; "peroxidase activity"
Glyma.U041700	-4.42807	2.69147e-12	acid phosphatase activity
Glyma.15G062300	-4.42441	2.1871e-10	molecular function
Glyma.07G256700	-4.42082	2.26528e-05	ADP dimethylallyltransferase activity; "AMP dimethylallyltransferase activity"; "ATP binding"; "ATP dimethylallyltransferase activity"; "transferase activity, transferring alkyl or aryl (other than methyl) groups"
Glyma.09G207500	-4.42078	2.73316e-05	DNA binding; "sequence-specific DNA binding"; "sequence-specific DNA binding transcription factor activity"
Glyma.04G027400	-4.41615	2.06386e-13	molecular function
Glyma.15G062700	-4.41471	8.33587e-26	molecular function
Glyma.13G088300	-4.4123	4.73168e-12	catalytic activity; "trehalose-phosphatase activity"
Glyma.02G051700	-4.40984	1.02964e-11	beta-galactosidase activity; "carbohydrate binding"; "catalytic activity"; "cation binding"; "hydrolase activity, hydrolyzing O-glycosyl compounds"
Glyma.02G135200	-4.40984	8.28063e-10	heme binding; "peroxidase activity"
Glyma.13G295000	-4.40449	7.37616e-16	L-tyrosine:2-oxoglutarate aminotransferase activity; "transaminase activity"
Glyma.14G019900	-4.39709	2.20515e-06	catalytic activity; "hydrolase activity, hydrolyzing O-glycosyl compounds"
Glyma.13G314200	-4.39566	2.38571e-18	molecular function
Glyma.11G034000	-4.38876	4.97311e-38	ammonia transmembrane transporter activity; "methylammonium transmembrane transporter activity"; "transporter activity"; "water channel activity"
Glyma.18G213200	-4.38634	3.94778e-49	protein binding; "sequence-specific DNA binding"; "sequence-specific DNA binding transcription factor activity"
Glyma.13G029300	-4.38528	1.60426e-09	DNA binding; "nucleic acid binding"
Glyma.15G258400	-4.3785	9.18381e-11	ATP binding; "carbohydrate binding"; "kinase activity"; "protein kinase activity"; "protein serine/threonine kinase activity"; "protein tyrosine kinase activity"; "transferase activity, transferring phosphorus-containing groups"
Glyma.09G122500	-4.37221	2.69951e-05	(E)-beta-ocimene synthase activity; "alpha-farnesene synthase activity"; "lyase activity"; "magnesium ion binding"; "myrcene synthase activity"; "terpene synthase activity"
Glyma.03G025200	-4.37013	2.20817e-07	NA
Glyma.02G259300	-4.36691	5.13218e-08	heme binding; "peroxidase activity"; "protein binding"
Glyma.05G131000	-4.36407	3.50047e-06	NA
Glyma.07G052800	-4.36349	1.81683e-06	GTP binding
Glyma.08G285400	-4.35722	4.76186e-20	polygalacturonase activity
Glyma.16G174600	-4.35138	3.48105e-05	NA
Glyma.05G151400	-4.34409	6.08024e-10	signal transducer activity
Glyma.20G053400	-4.34211	1.40605e-16	NA
Glyma.14G045000	-4.34158	5.82425e-14	hydrolase activity, hydrolyzing O-glycosyl compounds
Glyma.03G132900	-4.33377	1.50896e-05	catalytic activity; "cation binding"; "hydrolase activity, hydrolyzing O-glycosyl compounds"
Glyma.02G215900	-4.33088	4.05115e-05	molecular function
Glyma.13G283100	-4.32684	1.681e-08	ATP binding; "carbohydrate binding"; "protein kinase activity"; "protein serine/threonine kinase activity"; "protein tyrosine kinase activity"; "transferase activity, transferring phosphorus-containing groups"
Glyma.14G052500	-4.32416	5.49782e-05	NA
Glyma.08G198800	-4.32319	3.77557e-06	ATP binding; "kinase activity"; "protein kinase activity"; "transferase activity, transferring phosphorus-containing groups"
Glyma.07G165900	-4.32272	2.56556e-07	NA
Glyma.04G121000	-4.32235	3.66656e-12	molecular function
Glyma.11G221000	-4.32165	2.27934e-33	ADP binding; "ATP binding"; "enzyme regulator activity"; "ribulose-1,5-bisphosphate carboxylase/oxygenase activator activity"
Glyma.06G109200	-4.31973	8.13478e-19	electron carrier activity; "flavin adenine dinucleotide binding"; "heme binding"; "iron ion binding"; "metal ion binding"; "molybdenum ion binding"; "molybdopterin cofactor binding"; "nitrate reductase activity"; "oxidoreductase activity"; "oxidoreductase activity, acting on other nitrogenous compounds as donors, with NAD or NADP as acceptor"; "protein binding"
Glyma.06G187300	-4.31843	7.65313e-18	lipase activity; "signal transducer activity"; "triglyceride lipase activity"
Glyma.16G209100	-4.31642	7.86034e-06	NA
Glyma.12G179600	-4.31169	2.10488e-10	peptidase activity; "serine-type peptidase activity"
Glyma.16G125800	-4.31059	2.07847e-07	NA
Glyma.13G156500	-4.31021	1.45767e-26	ATP-dependent helicase activity; "ATP binding"; "DNA binding"; "RNA binding"; "double-stranded RNA binding"; "endoribonuclease activity, producing 5'-phosphomonoesters"; "helicase activity"; "hydrolase activity"; "nucleic acid binding"; "protein binding"; "ribonuclease III activity"
Glyma.17G224600	-4.31019	4.9226e-05	ATP binding; "kinase activity"; "protein kinase activity"; "protein serine/threonine kinase activity"; "transferase activity, transferring phosphorus-containing groups"
Glyma.20G145200	-4.31004	3.27712e-11	copper ion binding; "primary amine oxidase activity"; "quinone binding"
Glyma.08G339300	-4.30513	6.00782e-25	NA
Glyma.14G096900	-4.29877	6.2568e-05	electron carrier activity; "heme binding"; "iron ion binding"; "oxidoreductase activity, acting on paired donors, with incorporation or reduction of molecular oxygen"; "oxygen binding"
Glyma.15G088000	-4.29767	7.71866e-17	ATP binding
Glyma.16G018900	-4.29466	2.3437e-13	identical protein binding; "serine-type endopeptidase activity"
Glyma.10G261600	-4.29407	1.77739e-16	ATP binding; "protein kinase activity"; "protein serine/threonine kinase activity"; "protein tyrosine kinase activity"; "transferase activity, transferring phosphorus-containing groups"
Glyma.03G138400	-4.2934	5.61246e-09	ATP binding; "carbohydrate binding"; "protein kinase activity"; "transferase activity, transferring phosphorus-containing groups"
Glyma.16G169300	-4.29094	4.08426e-05	kinase activity
Glyma.12G070600	-4.29084	2.35304e-07	calmodulin binding
Glyma.16G014100	-4.28996	1.0609e-12	enzyme inhibitor activity; "pectinesterase activity"
Glyma.09G242600	-4.28759	2.10487e-13	DNA binding; "sequence-specific DNA binding transcription factor activity"
Glyma.14G047900	-4.28475	2.27174e-07	ATP binding; "kinase activity"; "protein kinase activity"; "protein tyrosine kinase activity"; "transferase activity, transferring phosphorus-containing groups"
Glyma.16G171200	-4.28404	4.04577e-06	NA
Glyma.08G197900	-4.28166	5.23864e-05	ATP-dependent helicase activity; "ATP binding"; "helicase activity"; "nucleic acid binding"
Glyma.15G160300	-4.27958	1.47673e-19	NA
Glyma.13G248500	-4.27867	1.88453e-10	ATP binding; "carbohydrate binding"; "kinase activity"; "protein kinase activity"; "protein serine/threonine kinase activity"; "protein tyrosine kinase activity"; "transferase activity, transferring phosphorus-containing groups"
Glyma.09G028400	-4.27525	6.11237e-14	transporter activity
Glyma.02G009400	-4.27375	2.01466e-12	NA
Glyma.08G328800	-4.27144	5.07965e-13	ADP binding; "nucleotide binding"; "protein binding"
Glyma.01G160100	-4.26886	6.23031e-13	chitin binding; "chitinase activity"
Glyma.07G129900	-4.26152	2.26775e-19	phospholipase A2 activity
Glyma.08G284000	-4.2612	1.34572e-10	nitrate transmembrane transporter activity
Glyma.02G001100	-4.25827	9.37982e-12	transferase activity, transferring acyl groups other than amino-acyl groups
Glyma.20G231800	-4.2558	2.98001e-10	DNA binding; "sequence-specific DNA binding transcription factor activity"
Glyma.15G136700	-4.25571	6.06473e-11	polygalacturonase activity
Glyma.18G205600	-4.25421	8.59867e-11	kinase activity
Glyma.01G024300	-4.25406	1.52324e-12	NA
Glyma.15G145700	-4.25194	1.66928e-09	NA
Glyma.08G136800	-4.25188	7.53872e-09	carbohydrate transmembrane transporter activity; "sugar:hydrogen symporter activity"
Glyma.18G252300	-4.24714	2.03302e-09	DNA binding; "sequence-specific DNA binding transcription factor activity"
Glyma.16G064400	-4.24423	4.53503e-06	ATP binding; "kinase activity"; "protein kinase activity"; "protein tyrosine kinase activity"; "transferase activity, transferring phosphorus-containing groups"
Glyma.20G077300	-4.24252	4.6357e-08	lyase activity; "pectate lyase activity"
Glyma.06G041300	-4.24092	8.95021e-14	transferase activity; "transferase activity, transferring acyl groups other than amino-acyl groups"
Glyma.06G093600	-4.24092	6.96721e-14	aspartic-type endopeptidase activity
Glyma.01G132000	-4.23915	3.40335e-32	ATP binding; "protein binding"; "protein histidine kinase binding"; "protein kinase activity"; "protein serine/threonine kinase activity"; "transferase activity, transferring phosphorus-containing groups"
Glyma.13G243500	-4.23713	8.73428e-06	serine-type carboxypeptidase activity
Glyma.10G229800	-4.23693	2.18255e-16	ATP binding; "ATPase activity"; "ATPase activity, coupled to transmembrane movement of substances"; "nucleoside-triphosphatase activity"; "nucleotide binding"
Glyma.11G070500	-4.23448	5.46612e-13	nucleotide binding; "phenylcoumaran benzylic ether reductase activity"
Glyma.06G275900	-4.2303	1.10043e-12	heme binding; "peroxidase activity"; "protein binding"
Glyma.10G228000	-4.23022	9.16844e-06	NA
Glyma.09G182400	-4.22081	1.92746e-13	calmodulin binding; "sequence-specific DNA binding"; "sequence-specific DNA binding transcription factor activity"
Glyma.10G180800	-4.21723	1.45732e-23	DNA binding; "sequence-specific DNA binding transcription factor activity"
Glyma.13G248700	-4.21645	6.23455e-06	ATP binding; "carbohydrate binding"; "kinase activity"; "protein kinase activity"; "protein serine/threonine kinase activity"; "protein tyrosine kinase activity"; "transferase activity, transferring phosphorus-containing groups"
Glyma.02G248100	-4.21438	7.38962e-06	molecular function
Glyma.11G120400	-4.214	3.34621e-14	fatty acid binding; "lipid binding"; "lipid transporter activity"; "zinc ion binding"
Glyma.09G119900	-4.21368	9.14285e-05	NA
Glyma.18G270600	-4.21274	5.61415e-06	ATP binding; "kinase activity"; "protein kinase activity"; "protein serine/threonine kinase activity"; "transferase activity, transferring phosphorus-containing groups"
Glyma.18G085400	-4.20875	1.61397e-12	glycerophosphodiester phosphodiesterase activity; "phosphoric diester hydrolase activity"
Glyma.17G012300	-4.20743	7.21879e-21	copper ion binding; "oxidoreductase activity"
Glyma.03G093600	-4.20517	2.05261e-25	calmodulin binding
Glyma.05G022100	-4.20466	9.23191e-20	electron carrier activity; "flavonoid 3'-monooxygenase activity"; "heme binding"; "iron ion binding"; "oxidoreductase activity, acting on paired donors, with incorporation or reduction of molecular oxygen"; "oxygen binding"
Glyma.09G054800	-4.20414	6.49314e-15	NA
Glyma.02G293900	-4.19491	2.68902e-08	catalytic activity; "hydrolase activity, hydrolyzing O-glycosyl compounds"
Glyma.08G138200	-4.19474	6.87459e-20	inositol-3-phosphate synthase activity; "nucleotide binding"
Glyma.18G201100	-4.1928	2.04304e-11	carboxylesterase activity; "hydrolase activity"; "hydrolase activity, acting on ester bonds"
Glyma.12G235300	-4.19241	5.09691e-13	oxidoreductase activity; "oxidoreductase activity, acting on diphenols and related substances as donors, oxygen as acceptor"; "oxidoreductase activity, acting on paired donors, with incorporation or reduction of molecular oxygen, 2-oxoglutarate as one donor, and incorporation of one atom each of oxygen into both donors"
Glyma.15G103800	-4.19227	1.18283e-14	ADP dimethylallyltransferase activity; "AMP dimethylallyltransferase activity"; "ATP binding"; "ATP dimethylallyltransferase activity"; "transferase activity, transferring alkyl or aryl (other than methyl) groups"
Glyma.02G159900	-4.19207	7.74498e-39	ATP binding; "ATPase activity"; "ATPase activity, coupled to transmembrane movement of substances"; "nucleoside-triphosphatase activity"; "nucleotide binding"
Glyma.02G086100	-4.19119	4.28838e-25	RNA-directed RNA polymerase activity; "nucleic acid binding"
Glyma.08G346300	-4.19115	5.76066e-24	DNA binding; "sequence-specific DNA binding transcription factor activity"
Glyma.06G064000	-4.18461	5.34761e-10	DNA binding; "sequence-specific DNA binding transcription factor activity"
Glyma.12G225700	-4.18288	1.22904e-07	molecular function
Glyma.02G252400	-4.18193	3.97868e-07	DNA binding; "sequence-specific DNA binding transcription factor activity"
Glyma.01G132100	-4.18176	4.75199e-12	NA
Glyma.18G191300	-4.18066	5.11309e-07	copper ion transmembrane transporter activity
Glyma.13G049500	-4.17939	4.83406e-16	L-serine hydro-lyase (adding indole, L-tryptophan-forming) activity; "catalytic activity"; "protein homodimerization activity"; "pyridoxal phosphate binding"; "tryptophan synthase activity"
Glyma.19G011700	-4.17928	3.72435e-21	heme binding; "oxidoreductase activity, acting on single donors with incorporation of molecular oxygen, incorporation of two atoms of oxygen"; "peroxidase activity"
Glyma.18G033400	-4.17886	0.000104911	NA
Glyma.17G018100	-4.17361	4.66374e-09	hydrolase activity
Glyma.15G128700	-4.16977	7.20071e-12	heme binding; "peroxidase activity"
Glyma.04G139100	-4.16817	3.08676e-13	ATP binding; "carbohydrate binding"; "protein kinase activity"; "protein serine/threonine kinase activity"; "protein tyrosine kinase activity"; "transferase activity, transferring phosphorus-containing groups"
Glyma.18G269900	-4.16319	1.31804e-19	ATP binding; "kinase activity"; "protein kinase activity"; "protein serine/threonine kinase activity"; "transferase activity, transferring phosphorus-containing groups"
Glyma.02G072400	-4.16035	2.91271e-11	protein binding
Glyma.01G032000	-4.16018	3.46553e-14	molecular function
Glyma.20G063100	-4.15994	4.20837e-08	metal ion transmembrane transporter activity; "zinc ion transmembrane transporter activity"
Glyma.19G203900	-4.159	3.00999e-17	ubiquitin-specific protease activity; "ubiquitin thiolesterase activity"
Glyma.15G029800	-4.15763	2.0455e-22	kinase activity; "phosphotransferase activity, alcohol group as acceptor"; "ribokinase activity"
Glyma.13G307000	-4.15486	1.19404e-18	heme binding; "peroxidase activity"
Glyma.08G331500	-4.15404	7.90278e-05	molecular function
Glyma.01G115600	-4.15256	4.4841e-12	molecular function
Glyma.10G102100	-4.149	1.64726e-14	serine-type carboxypeptidase activity
Glyma.13G183500	-4.14878	1.71489e-11	NA
Glyma.05G202600	-4.14505	1.45597e-05	sucrose transmembrane transporter activity; "sugar transmembrane transporter activity"
Glyma.19G030100	-4.14351	9.00812e-05	molecular function
Glyma.08G308000	-4.14201	8.18982e-07	molecular function
Glyma.03G012800	-4.1411	8.9168e-05	molecular function
Glyma.09G269600	-4.14106	5.0818e-13	catalytic activity; "coenzyme binding"; "nucleotide binding"; "oxidoreductase activity, acting on CH-OH group of donors"
Glyma.04G064500	-4.13908	4.45953e-11	NA
Glyma.06G258900	-4.13779	4.04715e-14	ATP binding; "carbohydrate binding"; "protein kinase activity"; "protein serine/threonine kinase activity"; "protein tyrosine kinase activity"; "transferase activity, transferring phosphorus-containing groups"
Glyma.10G134700	-4.13741	1.38768e-12	acid phosphatase activity
Glyma.13G293500	-4.13549	1.4415e-14	NA
Glyma.05G133000	-4.1342	9.85772e-13	molecular function
Glyma.05G057000	-4.13373	6.46923e-17	lipid binding
Glyma.03G157000	-4.12847	4.23764e-08	phosphatidylinositol binding; "phospholipid binding"
Glyma.16G061800	-4.12751	3.22622e-16	G-protein coupled receptor activity; "extracellular-glutamate-gated ion channel activity"; "intracellular ligand-gated ion channel activity"; "ionotropic glutamate receptor activity"; "transporter activity"
Glyma.05G046900	-4.12691	2.20116e-09	ATP binding; "argininosuccinate synthase activity"
Glyma.15G186300	-4.1246	4.0524e-18	sequence-specific DNA binding; "sequence-specific DNA binding transcription factor activity"
Glyma.06G302600	-4.12363	1.85737e-19	heme binding; "peroxidase activity"
Glyma.12G206500	-4.12278	5.43905e-09	molecular function
Glyma.18G270900	-4.12131	1.64505e-11	ATP binding; "kinase activity"; "protein kinase activity"; "protein serine/threonine kinase activity"; "transferase activity, transferring phosphorus-containing groups"
Glyma.14G165300	-4.12059	1.5024e-05	ATP binding
Glyma.14G038400	-4.12045	9.26212e-05	NA
Glyma.08G344300	-4.12025	5.04594e-10	lipid binding
Glyma.12G195600	-4.11573	1.16292e-13	heme binding; "peroxidase activity"
Glyma.01G148700	-4.11429	6.9267e-22	molecular function
Glyma.01G208200	-4.11337	9.95272e-32	ammonia transmembrane transporter activity; "methylammonium transmembrane transporter activity"; "transporter activity"; "water channel activity"
Glyma.18G152400	-4.11336	9.00414e-16	lipid binding
Glyma.08G189200	-4.11168	7.18517e-25	lipoxygenase activity
Glyma.04G020200	-4.10875	1.91413e-10	catalytic activity; "diaminopimelate decarboxylase activity"
Glyma.15G238600	-4.09877	5.98843e-13	NA
Glyma.02G007500	-4.09851	2.8998e-10	sequence-specific DNA binding; "sequence-specific DNA binding transcription factor activity"
Glyma.15G274600	-4.0969	5.21728e-14	antiporter activity; "citrate transmembrane transporter activity"; "drug transmembrane transporter activity"; "transporter activity"
Glyma.18G236700	-4.09645	1.21775e-17	polygalacturonase activity
Glyma.20G145100	-4.096	1.11879e-09	copper ion binding; "primary amine oxidase activity"; "quinone binding"
Glyma.16G064000	-4.09525	0.000103422	molecular function
Glyma.06G111900	-4.09368	2.15135e-10	NA
Glyma.06G276500	-4.08863	2.61658e-08	NA
Glyma.05G011300	-4.0884	3.14254e-05	miRNA binding; "nucleic acid binding"; "translation initiation factor activity"
Glyma.08G360500	-4.08753	1.35833e-05	sucrose transmembrane transporter activity; "sugar transmembrane transporter activity"
Glyma.U037700	-4.08728	3.39669e-18	DNA binding; "sequence-specific DNA binding transcription factor activity"
Glyma.13G075200	-4.08689	1.08743e-15	serine-type carboxypeptidase activity
Glyma.07G226500	-4.08668	0.000140249	extracellular-glutamate-gated ion channel activity; "intracellular ligand-gated ion channel activity"; "ionotropic glutamate receptor activity"; "transporter activity"
Glyma.18G226400	-4.08536	1.75364e-22	molecular function
Glyma.04G136000	-4.08518	3.41211e-21	aspartic-type endopeptidase activity
Glyma.03G206100	-4.08385	5.06128e-08	ubiquitin-specific protease activity; "ubiquitin thiolesterase activity"
Glyma.06G264800	-4.08209	2.12644e-16	NA
Glyma.15G156100	-4.08194	1.11577e-19	electron carrier activity; "heme binding"; "iron ion binding"; "oxidoreductase activity, acting on paired donors, with incorporation or reduction of molecular oxygen"; "oxygen binding"
Glyma.07G027500	-4.07785	0.000130597	NA
Glyma.03G244400	-4.07663	1.9391e-10	transferase activity, transferring acyl groups other than amino-acyl groups
Glyma.06G302300	-4.07628	2.46347e-14	hydrolase activity, acting on glycosyl bonds; "hydrolase activity, hydrolyzing O-glycosyl compounds"; "xyloglucan:xyloglucosyl transferase activity"
Glyma.18G009500	-4.07574	2.9204e-08	NA
Glyma.05G178700	-4.07445	9.3229e-15	calcium-dependent phospholipid binding; "calcium ion binding"
Glyma.07G136100	-4.07255	0.000165905	nucleotide binding; "oxidoreductase activity"
Glyma.04G230000	-4.0713	1.95802e-21	NA
Glyma.06G262700	-4.07119	4.69336e-18	ATP binding; "carbohydrate binding"; "kinase activity"; "protein kinase activity"; "protein serine/threonine kinase activity"; "transferase activity, transferring phosphorus-containing groups"; "transmembrane receptor protein serine/threonine kinase activity"; "ubiquitin protein ligase binding"
Glyma.01G061100	-4.07065	1.14307e-18	electron carrier activity; "heme binding"; "iron ion binding"; "oxidoreductase activity, acting on paired donors, with incorporation or reduction of molecular oxygen"; "oxygen binding"
Glyma.02G166800	-4.06884	6.91627e-13	hydrolase activity
Glyma.08G229100	-4.06858	1.04976e-17	ATP binding; "protein kinase activity"; "protein serine/threonine kinase activity"; "transferase activity, transferring phosphorus-containing groups"
Glyma.17G131700	-4.06331	0.000148644	antiporter activity; "drug transmembrane transporter activity"; "transporter activity"
Glyma.03G166000	-4.05507	5.22657e-09	molecular function
Glyma.12G007100	-4.05423	0.000144946	NA
Glyma.20G121800	-4.05278	0.00013979	nucleic acid binding; "sequence-specific DNA binding transcription factor activity"; "zinc ion binding"
Glyma.U037600	-4.05227	4.82977e-05	ATP binding; "kinase activity"; "protein binding"; "protein kinase activity"; "protein serine/threonine kinase activity"; "protein tyrosine kinase activity"; "transferase activity, transferring phosphorus-containing groups"; "transmembrane receptor protein serine/threonine kinase activity"
Glyma.04G223300	-4.05154	3.74981e-16	protein binding; "sequence-specific DNA binding"; "sequence-specific DNA binding transcription factor activity"
Glyma.13G277500	-4.04947	4.92463e-22	NA
Glyma.18G301100	-4.04793	1.84327e-05	sucrose transmembrane transporter activity; "sugar transmembrane transporter activity"
Glyma.08G200200	-4.04733	7.57721e-22	acid phosphatase activity
Glyma.19G257300	-4.04514	9.01744e-08	NA
Glyma.08G039200	-4.04446	1.75443e-10	3-chloroallyl aldehyde dehydrogenase activity; "aldehyde dehydrogenase (NAD) activity"; "coniferyl-aldehyde dehydrogenase activity"; "oxidoreductase activity"
Glyma.09G062600	-4.04255	2.24453e-14	hydrolase activity, acting on glycosyl bonds; "hydrolase activity, hydrolyzing O-glycosyl compounds"; "xyloglucan:xyloglucosyl transferase activity"
Glyma.17G227800	-4.04234	1.10007e-17	hydrolase activity, hydrolyzing O-glycosyl compounds; "levanase activity"
Glyma.12G188100	-4.04182	1.65437e-06	ATP binding; "protein kinase activity"; "protein serine/threonine kinase activity"; "transferase activity, transferring phosphorus-containing groups"
Glyma.06G027500	-4.0401	7.70994e-16	molecular function
Glyma.06G065600	-4.03828	1.2769e-09	molecular function
Glyma.17G224800	-4.03726	2.92322e-06	sequence-specific DNA binding; "sequence-specific DNA binding transcription factor activity"
Glyma.18G211000	-4.03485	8.42478e-12	heme binding; "peroxidase activity"; "protein binding"
Glyma.03G185400	-4.03276	1.51928e-08	lyase activity; "pectate lyase activity"
Glyma.14G064000	-4.0295	1.86563e-06	Rho guanyl-nucleotide exchange factor activity
Glyma.19G174600	-4.02568	4.05335e-16	molecular function
Glyma.03G127800	-4.02476	2.77899e-11	molecular function
Glyma.14G158200	-4.02328	2.07835e-05	ATP binding; "calcium ion binding"; "protein kinase activity"; "protein serine/threonine kinase activity"; "transferase activity, transferring phosphorus-containing groups"
Glyma.20G129200	-4.02254	2.19376e-24	ATP binding; "protein kinase activity"; "protein serine/threonine kinase activity"; "protein tyrosine kinase activity"; "transferase activity, transferring phosphorus-containing groups"
Glyma.08G017300	-4.02005	1.10766e-22	polygalacturonase activity
Glyma.18G247700	-4.01727	1.14698e-07	NA
Glyma.15G264200	-4.01654	8.92324e-19	carboxylesterase activity; "hydrolase activity, acting on ester bonds"; "lipase activity"
Glyma.09G149600	-4.01648	2.56088e-16	hydrolase activity
Glyma.10G072500	-4.01029	1.90046e-06	ubiquitin-specific protease activity; "ubiquitin thiolesterase activity"
Glyma.01G009200	-4.00855	1.04494e-15	molecular function
Glyma.07G271900	-4.00282	2.36177e-05	DNA binding; "sequence-specific DNA binding"; "sequence-specific DNA binding transcription factor activity"
Glyma.06G261800	-3.99974	1.85255e-06	ATP binding; "carbohydrate binding"; "protein kinase activity"; "protein serine/threonine kinase activity"; "protein tyrosine kinase activity"; "transferase activity, transferring phosphorus-containing groups"
Glyma.04G244000	-3.99969	3.45857e-06	ATP binding; "calcium ion binding"; "protein kinase activity"; "protein serine/threonine kinase activity"; "transferase activity, transferring phosphorus-containing groups"
Glyma.13G075100	-3.99893	1.02967e-08	serine-type carboxypeptidase activity
Glyma.15G036200	-3.99872	4.21324e-08	cation transmembrane transporter activity; "metal ion transmembrane transporter activity"
Glyma.01G114400	-3.99649	2.61947e-14	molecular function
Glyma.19G039700	-3.99114	5.50168e-06	transferase activity; "transferase activity, transferring acyl groups other than amino-acyl groups"
Glyma.20G163500	-3.99112	2.93564e-10	ATP binding; "ATPase activity"; "ATPase activity, coupled to transmembrane movement of substances"; "nucleoside-triphosphatase activity"; "nucleotide binding"
Glyma.15G213600	-3.99033	1.57805e-06	ATP binding; "carbohydrate binding"; "kinase activity"; "protein kinase activity"; "protein serine/threonine kinase activity"; "protein tyrosine kinase activity"; "transferase activity, transferring phosphorus-containing groups"
Glyma.01G112700	-3.98985	1.20388e-13	DNA binding; "sequence-specific DNA binding transcription factor activity"
Glyma.12G140300	-3.98874	2.58049e-05	ATP binding; "carbohydrate binding"; "protein kinase activity"; "protein serine/threonine kinase activity"; "protein tyrosine kinase activity"; "transferase activity, transferring phosphorus-containing groups"
Glyma.16G024000	-3.98586	1.20595e-09	aspartic-type endopeptidase activity
Glyma.02G171600	-3.98163	1.05591e-05	heme binding; "peroxidase activity"
Glyma.17G046600	-3.98062	4.82516e-10	N,N-dimethylaniline monooxygenase activity; "NADP binding"; "flavin adenine dinucleotide binding"; "monooxygenase activity"; "oxidoreductase activity"
Glyma.11G097100	-3.97724	1.53147e-09	molecular function
Glyma.15G154100	-3.97708	1.55925e-17	oxidoreductase activity; "oxidoreductase activity, acting on paired donors, with incorporation or reduction of molecular oxygen, 2-oxoglutarate as one donor, and incorporation of one atom each of oxygen into both donors"
Glyma.17G015600	-3.97587	4.47085e-11	glucose-1-phosphate adenylyltransferase activity; "nucleotidyltransferase activity"
Glyma.16G065400	-3.97377	0.000194124	ATP binding; "kinase activity"; "protein kinase activity"; "protein tyrosine kinase activity"; "transferase activity, transferring phosphorus-containing groups"
Glyma.01G168100	-3.9715	1.73824e-11	ATP binding; "kinase activity"; "protein kinase activity"; "protein serine/threonine kinase activity"; "transferase activity, transferring phosphorus-containing groups"
Glyma.09G021700	-3.97098	4.74831e-05	phenylacetaldehyde synthase activity; "tyrosine decarboxylase activity"
Glyma.18G226500	-3.9705	0.000391061	ADP binding
Glyma.03G189800	-3.9676	6.18016e-13	ATP binding; "kinase activity"; "protein kinase activity"; "protein serine/threonine kinase activity"; "transferase activity, transferring phosphorus-containing groups"
Glyma.17G111100	-3.96564	3.62838e-18	lipid binding
Glyma.10G229400	-3.9653	2.00211e-20	ATP binding; "ATPase activity"; "nucleoside-triphosphatase activity"; "nucleotide binding"
Glyma.19G025100	-3.96356	2.13368e-14	UDP-glucosyltransferase activity; "UDP-glycosyltransferase activity"; "indole-3-butyrate beta-glucosyltransferase activity"; "transferase activity, transferring glycosyl groups"; "transferase activity, transferring hexosyl groups"
Glyma.09G179700	-3.96249	3.98087e-05	NA
Glyma.02G074400	-3.96239	5.92712e-06	5'-3' exonuclease activity; "DNA binding"; "catalytic activity"
Glyma.02G182200	-3.96199	1.31424e-13	ATP binding; "carbohydrate binding"; "protein kinase activity"; "transferase activity, transferring phosphorus-containing groups"
Glyma.14G130300	-3.95936	4.86334e-10	catalytic activity; "cation binding"; "hydrolase activity, hydrolyzing O-glycosyl compounds"
Glyma.13G358900	-3.95898	3.38479e-23	ATP binding; "carbohydrate binding"; "kinase activity"; "protein kinase activity"; "protein serine/threonine kinase activity"; "protein tyrosine kinase activity"; "transferase activity, transferring phosphorus-containing groups"
Glyma.11G022500	-3.95541	4.02292e-09	NA
Glyma.13G301400	-3.95184	3.44964e-12	molecular function
Glyma.04G027300	-3.95101	0.00027107	transporter activity
Glyma.20G149500	-3.95032	9.10243e-20	structural constituent of cell wall
Glyma.13G302600	-3.94738	3.4185e-10	NA
Glyma.11G206900	-3.94705	3.08672e-18	ATP binding; "kinase activity"; "protein kinase activity"; "protein serine/threonine kinase activity"; "transferase activity, transferring phosphorus-containing groups"
Glyma.09G130900	-3.94635	4.38663e-11	metal ion binding
Glyma.14G056500	-3.94345	8.23084e-10	hydrolase activity, acting on glycosyl bonds; "mannosyl-glycoprotein endo-beta-N-acetylglucosaminidase activity"
Glyma.03G261800	-3.94175	6.82195e-24	DNA binding; "sequence-specific DNA binding transcription factor activity"; "transcription regulatory region DNA binding"
Glyma.18G254400	-3.94095	4.76227e-05	ATP binding; "kinase activity"; "protein kinase activity"; "protein tyrosine kinase activity"; "transferase activity, transferring phosphorus-containing groups"
Glyma.18G078000	-3.94068	7.30371e-06	ADP binding; "nucleotide binding"; "protein binding"
Glyma.04G160100	-3.94054	1.23206e-14	molecular function
Glyma.09G099500	-3.93919	1.29538e-09	cation transmembrane transporter activity
Glyma.02G252600	-3.93766	4.8108e-07	Rho guanyl-nucleotide exchange factor activity
Glyma.17G217200	-3.93582	4.43693e-05	acyl-CoA ligase activity; "transferase activity"
Glyma.18G055500	-3.93544	8.60675e-07	heme binding; "peroxidase activity"; "protein binding"
Glyma.17G227500	-3.93371	1.55803e-12	electron carrier activity; "heme binding"; "iron ion binding"; "oxidoreductase activity, acting on paired donors, with incorporation or reduction of molecular oxygen"; "oxygen binding"
Glyma.18G057900	-3.93315	1.60067e-15	catalytic activity; "cinnamoyl-CoA reductase activity"; "coenzyme binding"; "nucleotide binding"
Glyma.18G036000	-3.93259	4.7503e-07	nucleic acid binding; "sequence-specific DNA binding transcription factor activity"; "zinc ion binding"
Glyma.10G138800	-3.92537	6.11613e-12	protein binding; "sequence-specific DNA binding transcription factor activity"
Glyma.11G095000	-3.92412	7.80079e-17	catalytic activity; "cation binding"; "hydrolase activity, hydrolyzing O-glycosyl compounds"
Glyma.03G125000	-3.92237	2.14028e-06	DNA binding; "sequence-specific DNA binding transcription factor activity"
Glyma.05G133400	-3.92219	7.3014e-15	polygalacturonase activity
Glyma.18G046400	-3.92015	2.50139e-08	ATP binding; "kinase activity"; "protein kinase activity"; "protein serine/threonine kinase activity"; "transferase activity, transferring phosphorus-containing groups"
Glyma.10G194000	-3.91744	6.89212e-07	transferase activity, transferring glycosyl groups; "transferase activity, transferring hexosyl groups"
Glyma.13G336600	-3.91672	5.1412e-05	NA
Glyma.16G178500	-3.91548	1.92729e-08	metal ion binding
Glyma.17G252400	-3.91072	0.00028374	hydrolase activity, hydrolyzing O-glycosyl compounds; "mannan endo-1,4-beta-mannosidase activity"
Glyma.19G016700	-3.9082	3.81856e-07	ATP binding; "ATPase activity"; "ATPase activity, coupled to transmembrane movement of substances"; "nucleoside-triphosphatase activity"; "nucleotide binding"
Glyma.02G302600	-3.90657	2.25001e-08	ATP binding; "kinase activity"; "protein kinase activity"; "protein serine/threonine kinase activity"; "transferase activity, transferring phosphorus-containing groups"
Glyma.06G086700	-3.9041	3.26253e-07	NA
Glyma.10G005800	-3.90224	9.79392e-08	NA
Glyma.18G044900	-3.89893	6.36776e-08	catalytic activity
Glyma.18G297200	-3.89469	4.86302e-05	electron carrier activity; "heme binding"; "iron ion binding"; "oxidoreductase activity, acting on paired donors, with incorporation or reduction of molecular oxygen"; "oxygen binding"
Glyma.16G053200	-3.8923	5.64757e-16	molecular function
Glyma.13G309300	-3.89154	2.80447e-07	amino acid binding; "arogenate dehydratase activity"; "prephenate dehydratase activity"
Glyma.10G251400	-3.89069	1.03738e-12	protein binding
Glyma.07G185300	-3.89054	3.16096e-12	DNA binding; "sequence-specific DNA binding transcription factor activity"
Glyma.10G163800	-3.8885	3.6474e-07	NA
Glyma.16G137200	-3.88826	7.85204e-12	ADP binding
Glyma.07G227200	-3.88754	3.97411e-11	sequence-specific DNA binding; "sequence-specific DNA binding transcription factor activity"
Glyma.17G222300	-3.8873	1.09038e-06	protein binding; "sequence-specific DNA binding"; "sequence-specific DNA binding transcription factor activity"
Glyma.05G236900	-3.88663	0.000157264	enzyme inhibitor activity; "pectinesterase activity"
Glyma.17G140400	-3.88502	7.43971e-13	lipid binding
Glyma.06G118600	-3.88372	0.000345833	catalytic activity; "naringenin-chalcone synthase activity"; "protein binding"; "transferase activity, transferring acyl groups"; "transferase activity, transferring acyl groups other than amino-acyl groups"
Glyma.07G103700	-3.88352	1.29586e-11	molecular function
Glyma.06G268100	-3.88201	0.00037307	ADP binding
Glyma.17G139800	-3.8803	3.03924e-10	lipid binding
Glyma.01G209700	-3.88009	1.24073e-10	NA
Glyma.17G126500	-3.8791	6.98486e-08	lyase activity; "pectate lyase activity"
Glyma.10G070300	-3.87786	3.89056e-06	homogentisate phytyltransferase activity; "prenyltransferase activity"
Glyma.06G256600	-3.87615	0.000351304	ATP binding; "carbohydrate binding"; "protein kinase activity"; "protein serine/threonine kinase activity"; "protein tyrosine kinase activity"; "transferase activity, transferring phosphorus-containing groups"
Glyma.07G266200	-3.87094	1.21749e-07	3'(2'),5'-bisphosphate nucleotidase activity; "L-galactose-1-phosphate phosphatase activity"; "inositol monophosphate 1-phosphatase activity"
Glyma.05G008600	-3.87067	4.56668e-06	zinc ion binding
Glyma.05G232000	-3.87066	1.38924e-06	structural constituent of cell wall
Glyma.13G209100	-3.86978	6.01163e-06	ADP dimethylallyltransferase activity; "AMP dimethylallyltransferase activity"; "ATP binding"; "ATP dimethylallyltransferase activity"; "transferase activity, transferring alkyl or aryl (other than methyl) groups"
Glyma.10G125000	-3.86912	5.19864e-10	lyase activity; "pectate lyase activity"
Glyma.10G186500	-3.86871	4.82594e-22	arsenate ion transmembrane transporter activity; "carbohydrate transmembrane transporter activity"; "phosphate ion transmembrane transporter activity"; "sugar:hydrogen symporter activity"
Glyma.13G183000	-3.86788	0.000157425	NA
Glyma.05G119600	-3.86677	2.81667e-08	kinase activity; "protein binding"; "protein heterodimerization activity"; "protein kinase activity"; "protein serine/threonine kinase activity"; "receptor serine/threonine kinase binding"
Glyma.17G179400	-3.8633	0.00039154	ADP binding
Glyma.06G105500	-3.86306	3.60303e-08	transporter activity
Glyma.02G088100	-3.86223	7.13103e-05	NA
Glyma.13G352800	-3.85852	1.08923e-13	ATP binding; "kinase activity"; "protein kinase activity"; "protein serine/threonine kinase activity"; "transferase activity, transferring phosphorus-containing groups"
Glyma.16G124700	-3.85729	3.23435e-11	identical protein binding
Glyma.01G152100	-3.85495	1.76112e-27	Rho guanyl-nucleotide exchange factor activity
Glyma.12G198200	-3.84995	1.15231e-09	ATP binding; "carbohydrate binding"; "kinase activity"; "protein kinase activity"; "protein serine/threonine kinase activity"; "protein tyrosine kinase activity"; "transferase activity, transferring phosphorus-containing groups"
Glyma.09G160400	-3.8485	1.47454e-14	alpha-galactosidase activity; "catalytic activity"; "hydrolase activity, hydrolyzing O-glycosyl compounds"
Glyma.14G178000	-3.84829	8.04996e-11	DNA binding; "sequence-specific DNA binding transcription factor activity"
Glyma.06G079200	-3.84757	1.4477e-18	calmodulin binding
Glyma.15G184100	-3.84461	7.80345e-12	enzyme inhibitor activity; "pectinesterase activity"
Glyma.11G224500	-3.84441	5.87775e-06	transporter activity
Glyma.07G091400	-3.84384	1.88397e-15	sequence-specific DNA binding transcription factor activity; "zinc ion binding"
Glyma.13G152900	-3.84253	1.24202e-16	catalytic activity
Glyma.08G182900	-3.84249	3.08307e-09	NA
Glyma.11G058100	-3.84179	1.10373e-18	heme binding; "peroxidase activity"
Glyma.06G261900	-3.84142	6.75709e-09	ATP binding; "carbohydrate binding"; "protein kinase activity"; "protein serine/threonine kinase activity"; "protein tyrosine kinase activity"; "transferase activity, transferring phosphorus-containing groups"
Glyma.08G138100	-3.84141	6.24167e-10	catalytic activity; "intramolecular transferase activity, phosphotransferases"
Glyma.13G293100	-3.83855	7.91896e-11	GTP binding; "GTPase activity"; "protein binding"; "protein kinase binding"
Glyma.12G240000	-3.83634	2.23612e-17	catalytic activity; "cation binding"; "hydrolase activity, hydrolyzing O-glycosyl compounds"
Glyma.08G183400	-3.83422	4.73768e-10	NA
Glyma.12G101800	-3.83217	1.82713e-14	hydrolase activity, acting on glycosyl bonds; "hydrolase activity, hydrolyzing O-glycosyl compounds"; "xyloglucan:xyloglucosyl transferase activity"
Glyma.06G174700	-3.83201	7.39529e-09	lyase activity; "pectate lyase activity"
Glyma.02G133200	-3.83156	5.30488e-06	molecular function
Glyma.05G216400	-3.82942	8.47376e-10	carbohydrate binding; "catalytic activity"; "hydrolase activity, hydrolyzing O-glycosyl compounds"
Glyma.08G118100	-3.82694	2.48534e-12	molecular function
Glyma.04G109000	-3.82498	3.09836e-09	UDP-glycosyltransferase activity; "glucuronosyltransferase activity"; "transferase activity, transferring glycosyl groups"; "transferase activity, transferring hexosyl groups"
Glyma.14G185100	-3.82272	1.21054e-23	DNA binding; "sequence-specific DNA binding transcription factor activity"
Glyma.15G243000	-3.82221	3.94644e-11	molecular function
Glyma.02G078300	-3.82135	6.99364e-06	molecular function
Glyma.11G201800	-3.82078	4.68089e-17	adenosine 5'-monophosphoramidase activity; "adenylylsulfatase activity"; "bis(5'-adenosyl)-triphosphatase activity"; "catalytic activity"
Glyma.17G127600	-3.81977	0.000429265	molecular function
Glyma.09G272100	-3.81737	1.32267e-11	NA
Glyma.05G099900	-3.81699	6.04828e-06	ATP binding; "kinase activity"; "protein kinase activity"; "protein serine/threonine kinase activity"; "transferase activity, transferring phosphorus-containing groups"
Glyma.05G057800	-3.8168	1.34101e-18	lipid binding
Glyma.11G189600	-3.81659	2.53476e-19	mannan synthase activity; "transferase activity, transferring glycosyl groups"
Glyma.13G244100	-3.81337	2.52366e-07	molecular function
Glyma.11G099700	-3.81273	1.12014e-05	serine-type carboxypeptidase activity
Glyma.02G130400	-3.81186	7.03588e-13	catalytic activity; "naringenin-chalcone synthase activity"; "protein binding"; "transferase activity, transferring acyl groups"; "transferase activity, transferring acyl groups other than amino-acyl groups"
Glyma.12G021300	-3.81127	2.76548e-05	catalytic activity; "cation binding"; "hydrolase activity, hydrolyzing O-glycosyl compounds"
Glyma.20G233900	-3.80771	1.7669e-10	catalytic activity; "cation binding"; "hydrolase activity, hydrolyzing O-glycosyl compounds"
Glyma.07G250800	-3.8069	0.000507535	NA
Glyma.12G191000	-3.8033	1.2437e-10	ATP binding; "microtubule motor activity"
Glyma.14G097000	-3.80318	8.16621e-05	calmodulin binding
Glyma.09G053300	-3.8027	0.000481517	NA
Glyma.17G140300	-3.80105	2.05963e-17	lipid binding
Glyma.13G080500	-3.79919	9.06659e-05	molecular function
Glyma.16G128800	-3.79529	3.07556e-09	chalcone isomerase activity; "intramolecular lyase activity"
Glyma.01G175200	-3.79506	8.40798e-05	NA
Glyma.01G027200	-3.79305	0.000459591	NA
Glyma.19G144700	-3.79125	6.25467e-18	electron carrier activity; "heme binding"; "iron ion binding"; "oxidoreductase activity, acting on paired donors, with incorporation or reduction of molecular oxygen"; "oxygen binding"
Glyma.20G196400	-3.78842	1.14952e-06	DNA binding; "sequence-specific DNA binding transcription factor activity"
Glyma.06G283800	-3.78806	8.97201e-08	NA
Glyma.09G054200	-3.78572	8.8686e-27	NA
Glyma.10G165800	-3.7846	8.73551e-07	DNA binding; "sequence-specific DNA binding transcription factor activity"
Glyma.16G155200	-3.78429	1.52583e-05	phosphatidylinositol binding; "phospholipid binding"
Glyma.02G026200	-3.78238	8.39179e-05	ADP binding; "protein binding"
Glyma.11G210300	-3.78184	5.26013e-17	homogentisate phytyltransferase activity; "prenyltransferase activity"
Glyma.04G042500	-3.78093	2.32028e-17	ATP binding; "carbohydrate binding"; "protein kinase activity"; "protein serine/threonine kinase activity"; "transferase activity, transferring phosphorus-containing groups"
Glyma.19G019500	-3.77953	0.000517853	molecular function
Glyma.18G219700	-3.77884	1.36511e-10	ATP binding; "carbohydrate binding"; "kinase activity"; "protein kinase activity"; "protein serine/threonine kinase activity"; "protein tyrosine kinase activity"; "transferase activity, transferring phosphorus-containing groups"
Glyma.18G059700	-3.77506	3.80522e-13	protein binding; "protein binding, bridging"
Glyma.07G078000	-3.77495	3.51477e-19	ADP binding
Glyma.03G048300	-3.77183	1.60422e-06	ADP binding
Glyma.17G202900	-3.77115	1.82356e-05	catalytic activity; "cation binding"; "hydrolase activity, hydrolyzing O-glycosyl compounds"
Glyma.03G048200	-3.76844	1.40485e-07	ADP binding; "protein binding"
Glyma.13G354700	-3.76767	2.54918e-09	histidine phosphotransfer kinase activity; "signal transducer activity"; "transferase activity, transferring phosphorus-containing groups"
Glyma.11G174800	-3.76716	4.93223e-09	ATP binding; "kinase activity"; "protein homodimerization activity"; "protein kinase activity"; "protein serine/threonine kinase activity"; "transferase activity, transferring phosphorus-containing groups"
Glyma.16G169900	-3.76571	8.50192e-06	NA
Glyma.05G151000	-3.76423	1.77542e-10	identical protein binding; "serine-type endopeptidase activity"
Glyma.03G023700	-3.76154	2.38268e-11	ATP binding; "protein kinase activity"; "protein serine/threonine kinase activity"; "protein tyrosine kinase activity"; "transferase activity, transferring phosphorus-containing groups"
Glyma.11G219200	-3.76104	9.63328e-17	molecular function
Glyma.18G014900	-3.75978	1.85726e-19	DNA binding; "protein binding"; "sequence-specific DNA binding"; "sequence-specific DNA binding transcription factor activity"; "transcription regulatory region sequence-specific DNA binding"
Glyma.11G049800	-3.75871	1.13674e-13	signal transducer activity
Glyma.02G132200	-3.75804	3.71963e-05	(+)-abscisic acid 8'-hydroxylase activity; "electron carrier activity"; "heme binding"; "iron ion binding"; "oxidoreductase activity, acting on paired donors, with incorporation or reduction of molecular oxygen"; "oxygen binding"
Glyma.01G125800	-3.75379	7.28826e-12	ATP binding; "kinase activity"; "protein kinase activity"; "protein serine/threonine kinase activity"; "transferase activity, transferring phosphorus-containing groups"
Glyma.01G013500	-3.75308	5.16835e-07	ATP binding; "kinase activity"; "protein kinase activity"; "protein serine/threonine kinase activity"; "transferase activity, transferring phosphorus-containing groups"
Glyma.17G091600	-3.75282	1.52572e-10	zinc ion binding
Glyma.12G155700	-3.74976	1.74086e-05	ATP binding; "identical protein binding"; "protein binding"; "protein kinase activity"; "signal transducer activity"; "transferase activity, transferring phosphorus-containing groups"
Glyma.09G143900	-3.74968	2.70933e-13	calmodulin binding
Glyma.04G227900	-3.74952	9.59593e-11	oxidoreductase activity; "oxidoreductase activity, acting on paired donors, with incorporation or reduction of molecular oxygen, 2-oxoglutarate as one donor, and incorporation of one atom each of oxygen into both donors"
Glyma.13G160400	-3.74332	1.10611e-17	lipid binding
Glyma.13G342300	-3.74206	2.74115e-13	molecular function; "protein binding"
Glyma.15G070900	-3.74135	2.91252e-08	NA
Glyma.11G213200	-3.73786	7.81404e-14	molecular function
Glyma.02G125800	-3.73549	5.93126e-12	NA
Glyma.14G194900	-3.73486	1.96749e-05	molecular function
Glyma.12G233100	-3.73358	4.61002e-08	ATP binding; "protein kinase activity"; "protein serine/threonine kinase activity"; "transferase activity, transferring phosphorus-containing groups"
Glyma.02G144400	-3.73231	3.33516e-14	nucleic acid binding; "sequence-specific DNA binding transcription factor activity"; "zinc ion binding"
Glyma.17G191300	-3.72807	8.63956e-05	iron-nicotianamine transmembrane transporter activity; "oligopeptide transporter activity"
Glyma.09G210900	-3.72789	6.90024e-18	ATP binding; "kinase activity"; "phosphoribulokinase activity"; "protein binding"
Glyma.08G191900	-3.72619	0.000110232	beta-fructofuranosidase activity; "hydrolase activity, hydrolyzing O-glycosyl compounds"
Glyma.18G299000	-3.72592	0.000582736	phosphatidylethanolamine binding
Glyma.13G113100	-3.72587	1.80199e-13	N,N-dimethylaniline monooxygenase activity; "NADP binding"; "flavin adenine dinucleotide binding"; "monooxygenase activity"; "oxidoreductase activity"
Glyma.19G170800	-3.72541	0.000565715	N,N-dimethylaniline monooxygenase activity; "NADP binding"; "flavin adenine dinucleotide binding"; "monooxygenase activity"; "oxidoreductase activity"
Glyma.17G173600	-3.7234	2.71308e-05	triglyceride lipase activity
Glyma.19G261600	-3.72148	1.0189e-18	oxidoreductase activity, acting on the CH-CH group of donors
Glyma.11G256100	-3.72076	1.92695e-11	lipid binding
Glyma.16G065500	-3.7185	0.000154291	ATP binding; "kinase activity"; "protein kinase activity"; "protein tyrosine kinase activity"; "transferase activity, transferring phosphorus-containing groups"
Glyma.02G177800	-3.71627	0.000183476	sequence-specific DNA binding transcription factor activity
Glyma.10G196500	-3.7159	0.000124519	molecular function
Glyma.16G173900	-3.71386	0.000726332	NA
Glyma.20G030600	-3.713	2.74789e-10	NA
Glyma.20G003500	-3.71236	1.79665e-09	caffeate O-methyltransferase activity; "luteolin O-methyltransferase activity"; "myricetin 3'-O-methyltransferase activity"; "quercetin 3-O-methyltransferase activity"
Glyma.02G021500	-3.70732	0.000631102	protein binding; "protein histidine kinase binding"
Glyma.17G138800	-3.70655	9.99649e-08	adenine phosphoribosyltransferase activity
Glyma.14G005600	-3.70597	0.000622889	molecular function
Glyma.09G183500	-3.70565	5.88514e-06	DNA binding; "sequence-specific DNA binding transcription factor activity"
Glyma.10G060700	-3.70449	0.000165623	N-acyltransferase activity; "hydroxycinnamoyltransferase activity"; "spermidine:caffeoyl CoA N-acyltransferase activity"; "spermidine:coumaroyl CoA N-acyltransferase activity"; "spermidine:feruloyl CoA N-acyltransferase activity"; "spermidine:sinapoyl CoA N-acyltransferase activity"; "transferase activity, transferring acyl groups other than amino-acyl groups"
Glyma.18G239500	-3.70421	8.17006e-07	identical protein binding; "serine-type endopeptidase activity"
Glyma.08G249400	-3.7042	0.000635692	ATP binding; "kinase activity"; "protein kinase activity"; "protein serine/threonine kinase activity"; "transferase activity, transferring phosphorus-containing groups"
Glyma.18G238800	-3.70052	4.4206e-13	jasmonate O-methyltransferase activity; "methyltransferase activity"
Glyma.18G254500	-3.70006	0.000143769	ATP binding; "kinase activity"; "protein kinase activity"; "protein tyrosine kinase activity"; "transferase activity, transferring phosphorus-containing groups"
Glyma.10G104800	-3.69762	0.000179725	ATP binding; "microtubule motor activity"
Glyma.06G264100	-3.69642	1.99885e-05	ADP binding
Glyma.09G259600	-3.69631	1.12722e-05	oxidoreductase activity; "oxidoreductase activity, acting on paired donors, with incorporation or reduction of molecular oxygen, 2-oxoglutarate as one donor, and incorporation of one atom each of oxygen into both donors"
Glyma.16G007700	-3.6949	6.48907e-06	manganese ion binding; "nutrient reservoir activity"
Glyma.15G051400	-3.69294	2.22966e-10	transferase activity, transferring glycosyl groups; "transferase activity, transferring hexosyl groups"
Glyma.16G150300	-3.69169	2.99646e-11	hydrolase activity, acting on glycosyl bonds; "hydrolase activity, hydrolyzing O-glycosyl compounds"; "xyloglucan:xyloglucosyl transferase activity"
Glyma.12G192900	-3.69146	2.82652e-13	NA
Glyma.10G202400	-3.68853	2.71399e-10	electron carrier activity; "heme binding"; "iron ion binding"; "oxidoreductase activity, acting on paired donors, with incorporation or reduction of molecular oxygen"; "oxygen binding"
Glyma.05G161200	-3.68812	9.89179e-09	NA
Glyma.16G026400	-3.68683	5.88174e-13	sequence-specific DNA binding; "sequence-specific DNA binding transcription factor activity"
Glyma.10G025800	-3.68681	1.73827e-05	NA
Glyma.10G072400	-3.68609	3.04489e-12	molecular function
Glyma.19G005900	-3.68589	5.60141e-13	antiporter activity; "phosphoenolpyruvate:phosphate antiporter activity"; "phosphoglycerate transmembrane transporter activity"; "transporter activity"
Glyma.08G044400	-3.68292	2.96935e-14	calmodulin binding; "sequence-specific DNA binding"; "sequence-specific DNA binding transcription factor activity"
Glyma.04G165000	-3.68154	9.97756e-09	N,N-dimethylaniline monooxygenase activity; "NADP binding"; "flavin adenine dinucleotide binding"; "monooxygenase activity"
Glyma.17G224300	-3.68025	2.05294e-09	ATP binding; "kinase activity"; "protein kinase activity"; "protein serine/threonine kinase activity"; "transferase activity, transferring phosphorus-containing groups"
Glyma.07G142700	-3.67858	6.23872e-29	fructose 1,6-bisphosphate 1-phosphatase activity; "phosphoric ester hydrolase activity"
Glyma.06G180300	-3.67707	2.47366e-05	molecular function
Glyma.03G072100	-3.67582	1.06329e-08	transporter activity
Glyma.13G249300	-3.67469	0.000185344	ATP binding; "carbohydrate binding"; "kinase activity"; "protein kinase activity"; "protein serine/threonine kinase activity"; "transferase activity, transferring phosphorus-containing groups"; "transmembrane receptor protein serine/threonine kinase activity"; "ubiquitin protein ligase binding"
Glyma.08G192000	-3.67403	2.92431e-07	beta-fructofuranosidase activity; "hydrolase activity, hydrolyzing O-glycosyl compounds"
Glyma.17G227900	-3.6731	6.18383e-17	hydrolase activity, hydrolyzing O-glycosyl compounds; "inulinase activity"; "levanase activity"
Glyma.18G270700	-3.66956	0.000150872	ATP binding; "kinase activity"; "protein kinase activity"; "protein serine/threonine kinase activity"; "transferase activity, transferring phosphorus-containing groups"
Glyma.09G031600	-3.6691	3.15486e-13	polygalacturonase activity
Glyma.18G193400	-3.66877	6.24844e-09	copper ion binding; "hydroquinone:oxygen oxidoreductase activity"; "oxidoreductase activity"
Glyma.09G127200	-3.66694	2.28702e-05	UDP-glycosyltransferase activity; "quercetin 3'-O-glucosyltransferase activity"; "quercetin 3-O-glucosyltransferase activity"; "quercetin 4'-O-glucosyltransferase activity"; "quercetin 7-O-glucosyltransferase activity"; "transferase activity, transferring glycosyl groups"; "transferase activity, transferring hexosyl groups"
Glyma.06G216600	-3.66673	1.85096e-08	zinc ion binding
Glyma.16G021800	-3.66656	0.00018592	GTP binding
Glyma.15G031400	-3.66623	2.24809e-05	catalytic activity; "cation binding"; "hydrolase activity, hydrolyzing O-glycosyl compounds"
Glyma.12G111400	-3.66565	4.27929e-08	molecular function
Glyma.20G140700	-3.66522	0.000164987	ATP binding; "kinase activity"; "protein kinase activity"; "protein serine/threonine kinase activity"; "transferase activity, transferring phosphorus-containing groups"
Glyma.20G080400	-3.66374	1.36743e-10	NA
Glyma.19G229500	-3.66222	3.01972e-07	calmodulin binding
Glyma.08G022300	-3.66151	3.82462e-12	carbohydrate binding; "catalytic activity"; "hydrolase activity, hydrolyzing O-glycosyl compounds"
Glyma.06G154700	-3.65997	2.24774e-14	molecular function
Glyma.U006500	-3.65862	2.32185e-06	kinase activity
Glyma.07G215900	-3.65414	6.63911e-21	NA
Glyma.13G001500	-3.65255	5.54757e-20	iron-nicotianamine transmembrane transporter activity; "oligopeptide transporter activity"
Glyma.15G080500	-3.6524	2.9179e-06	carboxylesterase activity; "hydrolase activity"; "hydrolase activity, acting on ester bonds"
Glyma.14G201300	-3.65056	0.000172558	NA
Glyma.09G036400	-3.63967	0.0003175	nicotianamine synthase activity
Glyma.12G075100	-3.63959	1.53296e-06	catalytic activity; "transferase activity, transferring acyl groups"; "transferase activity, transferring acyl groups other than amino-acyl groups"
Glyma.16G151800	-3.63938	4.96997e-05	microtubule motor activity
Glyma.16G174800	-3.63886	0.000877657	NA
Glyma.02G105300	-3.63864	2.40661e-05	UDP-glucosyltransferase activity; "UDP-glycosyltransferase activity"; "quercetin 3-O-glucosyltransferase activity"; "transferase activity, transferring hexosyl groups"
Glyma.01G180200	-3.63807	2.29667e-13	molecular function
Glyma.05G222700	-3.63804	5.31734e-07	ATP binding; "kinase activity"; "protein kinase activity"; "protein serine/threonine kinase activity"; "protein tyrosine kinase activity"; "transferase activity, transferring phosphorus-containing groups"
Glyma.07G073400	-3.63577	1.63468e-07	molecular function
Glyma.04G098400	-3.63567	7.34609e-12	DNA binding; "sequence-specific DNA binding transcription factor activity"
Glyma.05G044000	-3.63542	3.60329e-08	lyase activity; "pectate lyase activity"
Glyma.18G204300	-3.63276	0.000847247	NA
Glyma.09G080700	-3.6324	0.00084016	molecular function
Glyma.06G294600	-3.63176	0.000198706	NA
Glyma.10G196800	-3.63054	3.41884e-06	NA
Glyma.16G060700	-3.63054	3.72987e-07	manganese ion binding; "nutrient reservoir activity"
Glyma.17G261500	-3.62915	1.40723e-25	copper ion binding; "oxidoreductase activity"
Glyma.17G135600	-3.62801	1.01004e-09	NA
Glyma.15G164800	-3.62764	5.60087e-06	molecular function
Glyma.03G123000	-3.6275	5.32917e-08	transporter activity
Glyma.11G229900	-3.62722	7.04785e-08	phosphatidylinositol phospholipase C activity; "phospholipase C activity"; "phosphoric diester hydrolase activity"
Glyma.10G229300	-3.62689	1.90094e-05	transporter activity
Glyma.06G128500	-3.62466	2.23022e-17	enzyme inhibitor activity; "pectinesterase activity"
Glyma.15G089300	-3.6241	2.55047e-05	carboxylesterase activity; "hydrolase activity, acting on ester bonds"
Glyma.15G159900	-3.62268	0.00136358	NA
Glyma.02G234200	-3.61933	6.59757e-13	heme binding; "peroxidase activity"
Glyma.03G020400	-3.6188	1.14083e-06	electron carrier activity; "heme binding"; "iron ion binding"; "oxidoreductase activity, acting on paired donors, with incorporation or reduction of molecular oxygen"; "oxygen binding"
Glyma.13G028100	-3.61871	3.68177e-15	ADP binding
Glyma.02G128200	-3.61869	0.00101232	methyltransferase activity
Glyma.15G045200	-3.61831	0.000925219	NA
Glyma.08G240400	-3.61744	1.33183e-07	protein binding; "protein kinase activity"; "protein serine/threonine kinase activity"
Glyma.14G049000	-3.61602	7.84709e-12	1-aminocyclopropane-1-carboxylate oxidase activity; "oxidoreductase activity"; "oxidoreductase activity, acting on paired donors, with incorporation or reduction of molecular oxygen, 2-oxoglutarate as one donor, and incorporation of one atom each of oxygen into both donors"
Glyma.07G208100	-3.61434	4.66678e-07	zinc ion binding
Glyma.14G042900	-3.61407	5.27375e-05	NA
Glyma.12G173800	-3.6135	1.70585e-07	NA
Glyma.19G262900	-3.61291	7.26624e-18	carboxylesterase activity; "hydrolase activity, acting on ester bonds"; "lipase activity"
Glyma.02G300100	-3.61281	0.000226513	NA
Glyma.15G192800	-3.61264	8.77515e-11	NA
Glyma.09G028000	-3.61159	3.45924e-14	hydrolase activity, hydrolyzing O-glycosyl compounds
Glyma.20G051900	-3.61031	5.58862e-09	L-ascorbate oxidase activity; "copper ion binding"; "oxidoreductase activity"
Glyma.11G062500	-3.60905	1.82742e-11	electron carrier activity; "heme binding"; "iron ion binding"; "oxidoreductase activity, acting on paired donors, with incorporation or reduction of molecular oxygen"; "oxygen binding"
Glyma.08G339400	-3.60882	4.55305e-08	NA
Glyma.06G142000	-3.60345	2.76634e-23	protein binding; "sequence-specific DNA binding"; "sequence-specific DNA binding transcription factor activity"
Glyma.18G106300	-3.6022	1.19305e-09	UDP-L-rhamnose synthase activity; "UDP-glucose 4,6-dehydratase activity"; "catalytic activity"; "coenzyme binding"; "dTDP-4-dehydrorhamnose reductase activity"; "nucleotide binding"
Glyma.18G016900	-3.60071	7.69013e-17	molecular function
Glyma.17G078700	-3.60049	1.1462e-09	DNA binding; "nucleic acid binding"
Glyma.20G145400	-3.59887	0.000917224	copper ion binding; "primary amine oxidase activity"; "quinone binding"
Glyma.08G186500	-3.59787	1.54909e-19	NA
Glyma.20G177000	-3.59735	5.5796e-08	catalytic activity
Glyma.04G217600	-3.5973	0.00118088	NA
Glyma.14G215600	-3.5972	6.4286e-08	molecular function
Glyma.11G054500	-3.59701	1.03613e-07	O-methyltransferase activity; "caffeoyl-CoA O-methyltransferase activity"
Glyma.17G140200	-3.59658	4.8303e-19	lipid binding
Glyma.14G154200	-3.59496	2.90454e-05	cyclin-dependent protein serine/threonine kinase regulator activity; "protein binding"; "protein kinase binding"
Glyma.01G210800	-3.59262	4.9709e-06	adenine phosphoribosyltransferase activity
Glyma.11G130300	-3.58865	1.44783e-05	lipoxygenase activity; "protein binding"
Glyma.11G193200	-3.5884	5.69098e-16	molecular function
Glyma.03G171600	-3.58805	0.000106099	monovalent cation:hydrogen antiporter activity; "sodium:hydrogen antiporter activity"; "solute:hydrogen antiporter activity"
Glyma.06G114700	-3.58735	1.17078e-06	electron carrier activity; "isomerase activity"; "protein binding"; "protein disulfide isomerase activity"; "protein disulfide oxidoreductase activity"
Glyma.18G103500	-3.58715	7.47391e-09	N-acyltransferase activity; "hydroxycinnamoyltransferase activity"; "spermidine:caffeoyl CoA N-acyltransferase activity"; "spermidine:coumaroyl CoA N-acyltransferase activity"; "spermidine:feruloyl CoA N-acyltransferase activity"; "spermidine:sinapoyl CoA N-acyltransferase activity"; "transferase activity, transferring acyl groups other than amino-acyl groups"
Glyma.12G062700	-3.58654	7.72496e-10	NA
Glyma.06G294500	-3.58394	1.80168e-08	NA
Glyma.15G264300	-3.58179	9.04593e-13	carboxylesterase activity; "hydrolase activity, acting on ester bonds"; "lipase activity"
Glyma.13G223000	-3.57944	0.00103205	carboxylesterase activity; "hydrolase activity, acting on ester bonds"
Glyma.20G126700	-3.57867	8.43319e-10	cyclin-dependent protein serine/threonine kinase regulator activity; "protein binding"
Glyma.06G271600	-3.5779	0.000103125	cation transmembrane transporter activity; "potassium ion transmembrane transporter activity"; "sodium ion transmembrane transporter activity"
Glyma.18G254300	-3.57575	7.52987e-12	ATP binding; "kinase activity"; "protein kinase activity"; "protein tyrosine kinase activity"; "transferase activity, transferring phosphorus-containing groups"
Glyma.18G269800	-3.57482	3.55965e-09	NA
Glyma.13G166900	-3.57466	6.18957e-07	ATP binding; "carbohydrate binding"; "kinase activity"; "protein kinase activity"; "protein serine/threonine kinase activity"; "transferase activity, transferring phosphorus-containing groups"
Glyma.16G126400	-3.57352	1.44229e-09	alpha-mannosidase activity; "carbohydrate binding"; "catalytic activity"; "hydrolase activity, hydrolyzing O-glycosyl compounds"; "mannosidase activity"; "zinc ion binding"
Glyma.10G161400	-3.57284	1.33302e-18	ATP binding; "kinase activity"; "protein kinase activity"; "protein serine/threonine kinase activity"; "transferase activity, transferring phosphorus-containing groups"
Glyma.05G225800	-3.5726	6.22193e-05	catalytic activity; "cation binding"; "hydrolase activity, hydrolyzing O-glycosyl compounds"
Glyma.13G210800	-3.57201	6.31064e-14	catalytic activity; "glutamate-ammonia ligase activity"
Glyma.13G229800	-3.572	0.000401824	NA
Glyma.12G061000	-3.57145	0.00106255	molecular function
Glyma.12G143000	-3.56947	9.84618e-08	ATP binding; "carbohydrate binding"; "protein kinase activity"; "protein serine/threonine kinase activity"; "protein tyrosine kinase activity"; "transferase activity, transferring phosphorus-containing groups"
Glyma.09G211700	-3.56896	4.06515e-10	molecular function
Glyma.18G225100	-3.56716	9.85846e-10	NA
Glyma.13G094200	-3.566	0.000861896	molecular function
Glyma.01G076900	-3.56578	4.47977e-07	DNA binding; "sequence-specific DNA binding transcription factor activity"
Glyma.05G160700	-3.56549	0.000348393	molecular function
Glyma.19G067500	-3.56529	5.21996e-07	molecular function
Glyma.03G016000	-3.5636	0.000339031	molecular function
Glyma.10G187700	-3.56289	4.1122e-06	NA
Glyma.12G032000	-3.56083	9.95578e-06	amino acid transmembrane transporter activity
Glyma.18G246800	-3.56005	7.37489e-15	actin binding; "actin filament binding"; "protein binding"
Glyma.15G021700	-3.559	3.63671e-11	ATP binding; "kinase activity"; "protein kinase activity"; "protein serine/threonine kinase activity"; "transferase activity, transferring phosphorus-containing groups"
Glyma.U024800	-3.55792	5.43016e-05	ATP binding; "kinase activity"; "protein kinase activity"; "protein tyrosine kinase activity"; "transferase activity, transferring phosphorus-containing groups"
Glyma.16G064200	-3.55786	2.80568e-13	ATP binding; "kinase activity"; "protein kinase activity"; "protein tyrosine kinase activity"; "transferase activity, transferring phosphorus-containing groups"
Glyma.12G238600	-3.5548	1.7268e-07	nucleotide binding
Glyma.08G319700	-3.55407	1.0577e-06	NA
Glyma.01G126600	-3.55271	5.95869e-12	molecular function
Glyma.10G183900	-3.55101	1.72205e-10	dipeptide transporter activity; "transporter activity"; "tripeptide transporter activity"
Glyma.02G059600	-3.55089	1.16643e-07	calcium ion binding
Glyma.06G065800	-3.55013	2.613e-11	NA
Glyma.04G209700	-3.54879	5.90271e-20	lipase activity; "protein binding"; "triglyceride lipase activity"
Glyma.15G219400	-3.54836	2.50476e-23	protein binding
Glyma.17G180400	-3.5481	3.24458e-07	copper ion binding; "oxidoreductase activity"
Glyma.10G168900	-3.54761	7.3886e-05	manganese ion binding; "nutrient reservoir activity"
Glyma.05G147000	-3.5476	8.4823e-12	O-methyltransferase activity; "caffeoyl-CoA O-methyltransferase activity"
Glyma.10G090000	-3.54747	2.1693e-09	ATP binding; "DNA-dependent ATPase activity"; "DNA binding"; "DNA topoisomerase activity"; "DNA topoisomerase type II (ATP-hydrolyzing) activity"
Glyma.09G040500	-3.54383	6.11963e-09	NA
Glyma.16G161300	-3.54311	0.00152027	molecular function
Glyma.11G207000	-3.54212	0.000162331	ATP binding; "kinase activity"; "protein kinase activity"; "protein serine/threonine kinase activity"; "transferase activity, transferring phosphorus-containing groups"
Glyma.07G093900	-3.5415	2.9542e-07	calmodulin binding; "sequence-specific DNA binding"; "sequence-specific DNA binding transcription factor activity"
Glyma.02G028400	-3.53918	9.05067e-22	NA
Glyma.20G146900	-3.53858	3.75768e-30	molecular function
Glyma.16G219700	-3.53847	0.00172716	molecular function
Glyma.02G069700	-3.53792	1.05921e-07	SNAP receptor activity
Glyma.14G042000	-3.53704	1.2138e-12	nucleotide binding; "oxidoreductase activity"; "zinc ion binding"
Glyma.08G366700	-3.53615	1.61072e-06	molecular function
Glyma.18G079600	-3.53561	0.000441043	ATP binding; "ATPase activity"; "ATPase activity, coupled to transmembrane movement of substances"; "chlorophyll catabolite transmembrane transporter activity"; "glutathione S-conjugate-exporting ATPase activity"; "nucleoside-triphosphatase activity"; "nucleotide binding"
Glyma.17G224500	-3.53342	3.01583e-08	ATP binding; "kinase activity"; "protein kinase activity"; "protein serine/threonine kinase activity"; "transferase activity, transferring phosphorus-containing groups"
Glyma.02G284100	-3.5326	1.58313e-06	ADP binding
Glyma.01G192500	-3.53251	5.64086e-07	heme binding; "peroxidase activity"; "protein binding"
Glyma.13G328700	-3.53222	0.000333623	molecular function
Glyma.20G047900	-3.53027	0.00125779	protein dimerization activity
Glyma.13G104100	-3.52807	4.78201e-05	oxidoreductase activity; "primary amine oxidase activity"
Glyma.13G031500	-3.52435	1.22214e-05	cyclin-dependent protein serine/threonine kinase regulator activity; "protein binding"; "protein kinase binding"
Glyma.02G243300	-3.52259	3.75881e-18	NA
Glyma.04G214000	-3.52207	2.48451e-10	enzyme inhibitor activity; "pectinesterase activity"; "pectinesterase inhibitor activity"
Glyma.09G099100	-3.52139	2.24585e-07	ATP binding; "carbohydrate binding"; "protein kinase activity"; "protein serine/threonine kinase activity"; "protein tyrosine kinase activity"; "transferase activity, transferring phosphorus-containing groups"
Glyma.15G161500	-3.52065	5.54983e-05	ATP binding; "carbohydrate binding"; "kinase activity"; "protein kinase activity"; "protein serine/threonine kinase activity"; "transferase activity, transferring phosphorus-containing groups"
Glyma.02G114100	-3.51886	0.00186107	NA
Glyma.01G014100	-3.51885	1.91031e-06	hydrolase activity
Glyma.03G140700	-3.51857	1.8821e-10	ATP binding; "kinase activity"; "protein kinase activity"; "transferase activity, transferring phosphorus-containing groups"
Glyma.13G064000	-3.51805	0.000338591	DNA binding; "sequence-specific DNA binding"; "sequence-specific DNA binding transcription factor activity"; "transcription regulatory region sequence-specific DNA binding"
Glyma.07G008300	-3.51567	3.86493e-07	calmodulin binding
Glyma.02G025400	-3.51383	0.000388335	DNA binding; "sequence-specific DNA binding transcription factor activity"
Glyma.04G042000	-3.51311	1.82032e-08	cyclin-dependent protein serine/threonine kinase regulator activity; "protein binding"
Glyma.16G169400	-3.51242	3.13443e-08	kinase activity
Glyma.01G192300	-3.51107	1.98712e-09	signal transducer activity
Glyma.10G203500	-3.51093	8.11307e-07	electron carrier activity; "heme binding"; "iron ion binding"; "oxidoreductase activity, acting on paired donors, with incorporation or reduction of molecular oxygen"
Glyma.04G208400	-3.50983	6.26837e-08	beta-galactosidase activity; "catalytic activity"; "cation binding"; "hydrolase activity, hydrolyzing O-glycosyl compounds"
Glyma.01G215100	-3.50959	2.82558e-26	catalytic activity; "phosphatidylinositol-4,5-bisphosphate binding"; "phospholipase D activity"; "protein binding"
Glyma.05G195500	-3.50921	5.56019e-15	N-(long-chain-acyl)ethanolamine deacylase activity; "amidase activity"; "carbon-nitrogen ligase activity, with glutamine as amido-N-donor"
Glyma.05G128400	-3.50837	1.7354e-25	NA
Glyma.04G078000	-3.50745	7.45822e-09	calmodulin binding
Glyma.18G043800	-3.50729	5.08782e-08	molecular function
Glyma.18G241000	-3.50389	2.19091e-06	auxin:hydrogen symporter activity; "auxin transmembrane transporter activity"; "transporter activity"
Glyma.11G219400	-3.50386	0.00142176	NA
Glyma.01G222200	-3.50329	6.14602e-05	DNA binding; "sequence-specific DNA binding transcription factor activity"
Glyma.07G134100	-3.50307	2.6337e-06	copper ion binding; "hydroquinone:oxygen oxidoreductase activity"; "oxidoreductase activity"
Glyma.11G227200	-3.50252	1.93886e-10	DNA binding; "sequence-specific DNA binding transcription factor activity"
Glyma.03G014300	-3.50113	9.64364e-12	(+)-neomenthol dehydrogenase activity; "(-)-menthol dehydrogenase activity"; "alcohol dehydrogenase (NADP+) activity"; "nucleotide binding"; "oxidoreductase activity"
Glyma.05G119500	-3.50101	1.1941e-18	kinase activity; "protein binding"; "protein heterodimerization activity"; "protein kinase activity"; "protein serine/threonine kinase activity"; "receptor serine/threonine kinase binding"
Glyma.20G119000	-3.50057	0.00151678	ATP binding; "kinase activity"; "protein kinase activity"; "protein serine/threonine kinase activity"; "protein tyrosine kinase activity"; "transferase activity, transferring phosphorus-containing groups"; "transmembrane receptor protein serine/threonine kinase activity"
Glyma.18G250700	-3.50028	3.41568e-06	identical protein binding; "serine-type endopeptidase activity"
Glyma.08G308300	-3.50013	7.43376e-05	NA
Glyma.19G005700	-3.50001	2.00256e-06	ATP binding; "kinase activity"; "protein kinase activity"; "protein serine/threonine kinase activity"; "transferase activity, transferring phosphorus-containing groups"
Glyma.05G242200	-3.49843	0.000142944	NA
Glyma.05G197200	-3.49712	1.80207e-15	1-phosphatidylinositol-4-phosphate 5-kinase activity; "ATP binding"; "actin filament binding"; "actin monomer binding"; "phosphatidylinositol phosphate kinase activity"
Glyma.17G216100	-3.49706	5.60995e-08	DNA binding; "sequence-specific DNA binding transcription factor activity"
Glyma.05G187200	-3.49677	0.00041908	NA
Glyma.08G015300	-3.49661	6.71883e-11	transporter activity; "water channel activity"
Glyma.14G034100	-3.49644	5.94132e-08	transferase activity; "transferase activity, transferring acyl groups other than amino-acyl groups"
Glyma.15G145000	-3.49643	3.81219e-11	NA
Glyma.10G147300	-3.49426	0.0013907	molecular function
Glyma.04G212300	-3.49423	1.22205e-10	ubiquitin-protein ligase activity
Glyma.10G140200	-3.49417	0.00172339	NA
Glyma.03G040300	-3.49397	9.78241e-09	calmodulin binding; "lipid binding"
Glyma.09G236300	-3.49387	0.000108652	acyl-CoA hydrolase activity; "hydrolase activity, acting on ester bonds"
Glyma.13G247500	-3.49363	0.000121203	NA
Glyma.05G138100	-3.49284	0.00156826	hydrolase activity
Glyma.04G222100	-3.48609	1.21491e-07	NA
Glyma.06G304500	-3.48501	0.000559616	molecular function
Glyma.13G170600	-3.4847	1.17154e-08	3-chloroallyl aldehyde dehydrogenase activity; "ATP binding"; "aldehyde dehydrogenase (NAD) activity"; "oxidoreductase activity"
Glyma.09G154100	-3.48262	9.14443e-12	NA
Glyma.07G095100	-3.48126	1.89272e-11	ATP binding; "protein kinase activity"; "protein serine/threonine kinase activity"; "protein tyrosine kinase activity"; "transferase activity, transferring phosphorus-containing groups"; "transmembrane receptor protein serine/threonine kinase activity"
Glyma.16G072000	-3.48111	1.03331e-15	oxidoreductase activity; "oxidoreductase activity, acting on paired donors, with incorporation or reduction of molecular oxygen, 2-oxoglutarate as one donor, and incorporation of one atom each of oxygen into both donors"
Glyma.07G117600	-3.48092	3.16795e-06	DNA binding; "sequence-specific DNA binding transcription factor activity"
Glyma.16G187100	-3.48002	7.50148e-08	NA
Glyma.09G039800	-3.47932	8.60338e-08	NA
Glyma.16G170700	-3.47754	0.000379973	kinase activity
Glyma.07G143500	-3.47589	2.23116e-10	NA
Glyma.14G108700	-3.4736	4.49126e-07	transporter activity
Glyma.13G267400	-3.47275	0.00188357	protein binding; "sequence-specific DNA binding"; "sequence-specific DNA binding transcription factor activity"
Glyma.19G127900	-3.47224	0.0031447	DNA binding; "sequence-specific DNA binding transcription factor activity"
Glyma.18G159700	-3.47183	1.61908e-07	molecular function
Glyma.07G098700	-3.47183	0.000503682	NA
Glyma.10G156600	-3.47153	5.22223e-13	DNA binding; "sequence-specific DNA binding transcription factor activity"
Glyma.12G004500	-3.47094	0.00175151	enzyme inhibitor activity; "pectinesterase activity"; "pectinesterase inhibitor activity"
Glyma.20G062700	-3.47012	7.60917e-28	NA
Glyma.03G230000	-3.46979	3.1741e-28	RNA binding; "protein binding"
Glyma.09G117500	-3.46831	8.76214e-05	DNA binding
Glyma.04G034000	-3.46745	1.25776e-05	molecular function
Glyma.06G304700	-3.46706	1.52222e-13	molecular function
Glyma.12G058400	-3.46692	2.84331e-11	molecular function
Glyma.05G038300	-3.46655	5.7013e-09	anion:anion antiporter activity; "inorganic anion exchanger activity"
Glyma.20G192800	-3.46651	0.000399527	copper ion binding; "oxidoreductase activity"
Glyma.18G052400	-3.46572	6.41178e-05	electron carrier activity; "heme binding"; "iron ion binding"; "oxidoreductase activity, acting on paired donors, with incorporation or reduction of molecular oxygen"; "oxygen binding"
Glyma.13G004400	-3.46466	6.34862e-06	metal ion transmembrane transporter activity; "zinc ion transmembrane transporter activity"
Glyma.15G028600	-3.45887	4.50117e-08	protein binding; "sequence-specific DNA binding"; "sequence-specific DNA binding transcription factor activity"
Glyma.18G030300	-3.45762	2.36715e-06	DNA binding; "sequence-specific DNA binding transcription factor activity"
Glyma.11G095100	-3.45714	1.96342e-08	catalytic activity; "cation binding"; "hydrolase activity, hydrolyzing O-glycosyl compounds"
Glyma.11G120200	-3.45711	1.70992e-13	FMN binding; "oxidoreductase activity"
Glyma.20G245200	-3.45508	1.49482e-08	homogentisate phytyltransferase activity; "prenyltransferase activity"
Glyma.17G092500	-3.45502	1.14258e-14	molecular function
Glyma.03G177500	-3.45455	5.88232e-09	DNA binding; "sequence-specific DNA binding transcription factor activity"
Glyma.12G028300	-3.45104	1.03782e-13	UDP-N-acetylmuramate dehydrogenase activity; "calmodulin binding"; "catalytic activity"; "flavin adenine dinucleotide binding"; "oxidoreductase activity"; "oxidoreductase activity, acting on CH-OH group of donors"
Glyma.07G096500	-3.44848	8.62177e-13	ATP binding; "microtubule motor activity"
Glyma.18G270000	-3.44833	1.59479e-06	NA
Glyma.18G281000	-3.4455	0.000476183	molecular function
Glyma.08G049400	-3.44509	7.32138e-11	zinc ion binding
Glyma.18G281700	-3.44329	2.40414e-16	SUMO-specific protease activity; "cysteine-type peptidase activity"
Glyma.04G102800	-3.44323	1.91984e-05	carbohydrate transmembrane transporter activity; "substrate-specific transmembrane transporter activity"; "sugar:hydrogen symporter activity"; "transmembrane transporter activity"; "transporter activity"
Glyma.12G031200	-3.44302	2.29075e-09	molecular function
Glyma.08G029400	-3.44173	5.94575e-08	DNA binding; "nucleic acid binding"; "sequence-specific DNA binding transcription factor activity"; "zinc ion binding"
Glyma.02G046200	-3.44079	9.66077e-11	identical protein binding
Glyma.08G235800	-3.43921	3.8143e-05	ATP binding; "protein kinase activity"; "protein serine/threonine kinase activity"; "protein tyrosine kinase activity"; "transferase activity, transferring phosphorus-containing groups"
Glyma.20G044100	-3.43893	0.00261347	hydrolase activity
Glyma.04G236200	-3.43892	5.89692e-15	enzyme inhibitor activity; "pectinesterase activity"
Glyma.13G301600	-3.43861	0.0017156	molecular function
Glyma.16G019500	-3.43855	1.98601e-05	RNA binding; "nucleic acid binding"; "nucleotide binding"
Glyma.08G107300	-3.43549	1.631e-14	hydrolase activity, acting on glycosyl bonds; "hydrolase activity, hydrolyzing O-glycosyl compounds"; "xyloglucan:xyloglucosyl transferase activity"
Glyma.01G167200	-3.43471	1.13359e-08	molecular function
Glyma.18G156900	-3.4346	3.13561e-10	DNA binding; "sequence-specific DNA binding transcription factor activity"
Glyma.03G121500	-3.43405	5.80785e-06	beta-amyrin synthase activity; "camelliol C synthase activity"
Glyma.15G094700	-3.43296	2.45889e-09	NA
Glyma.18G270800	-3.43118	0.00224832	ATP binding; "kinase activity"; "protein kinase activity"; "protein serine/threonine kinase activity"; "transferase activity, transferring phosphorus-containing groups"
Glyma.02G311700	-3.42982	4.57948e-10	carbohydrate transmembrane transporter activity; "nucleoside transmembrane transporter activity"; "substrate-specific transmembrane transporter activity"; "sugar:hydrogen symporter activity"; "transmembrane transporter activity"; "transporter activity"
Glyma.16G202400	-3.42903	6.91887e-14	ATP binding; "kinase activity"; "protein kinase activity"; "protein serine/threonine kinase activity"; "transferase activity, transferring phosphorus-containing groups"
Glyma.10G159600	-3.42458	1.4245e-17	transferase activity, transferring acyl groups other than amino-acyl groups
Glyma.20G007000	-3.42444	5.5073e-06	electron carrier activity; "heme binding"; "iron ion binding"; "oxidoreductase activity, acting on paired donors, with incorporation or reduction of molecular oxygen"; "oxygen binding"
Glyma.09G278700	-3.42407	3.76577e-06	nucleotide binding; "protein binding"
Glyma.15G134400	-3.42377	6.75077e-15	transporter activity
Glyma.15G033600	-3.42278	1.74759e-05	nucleic acid binding; "sequence-specific DNA binding transcription factor activity"; "zinc ion binding"
Glyma.02G031100	-3.42166	0.00248051	NA
Glyma.03G091100	-3.42102	6.47173e-09	ATP binding; "DNA binding"
Glyma.15G272200	-3.41738	5.3528e-07	NA
Glyma.13G230800	-3.41625	2.1154e-07	NA
Glyma.08G108200	-3.41581	9.81187e-07	signal transducer activity
Glyma.16G217100	-3.41577	6.30136e-13	molecular function
Glyma.13G115300	-3.41512	1.44058e-13	enzyme inhibitor activity; "pectinesterase activity"
Glyma.14G057400	-3.41365	3.39726e-12	ATP binding; "protein kinase activity"; "protein serine/threonine kinase activity"; "transferase activity, transferring phosphorus-containing groups"
Glyma.01G071700	-3.41259	1.57636e-10	ATP binding; "kinase activity"; "protein binding"; "protein kinase activity"; "protein serine/threonine kinase activity"; "transferase activity, transferring phosphorus-containing groups"
Glyma.03G038500	-3.41248	0.00194517	heme binding; "peroxidase activity"; "protein binding"
Glyma.09G269500	-3.41248	2.21552e-13	catalytic activity; "coenzyme binding"; "nucleotide binding"; "oxidoreductase activity, acting on CH-OH group of donors"
Glyma.02G245600	-3.41232	0.000415052	molecular function
Glyma.15G144100	-3.41051	6.02819e-07	molecular function
Glyma.08G047500	-3.41027	3.757e-09	iron ion transmembrane transporter activity
Glyma.14G211100	-3.40894	1.89572e-06	calmodulin binding; "carboxy-lyase activity"; "catalytic activity"; "glutamate decarboxylase activity"; "pyridoxal phosphate binding"
Glyma.10G241600	-3.40889	2.09415e-05	identical protein binding; "serine-type endopeptidase activity"
Glyma.20G062100	-3.40882	0.000640205	molecular function
Glyma.13G310700	-3.40758	8.3144e-09	ATP binding; "microtubule motor activity"
Glyma.07G151900	-3.40751	5.00591e-16	catalytic activity; "cation binding"; "hydrolase activity, hydrolyzing O-glycosyl compounds"
Glyma.03G001500	-3.4073	6.01143e-13	acid phosphatase activity
Glyma.14G220900	-3.4065	0.000613596	carboxylesterase activity; "hydrolase activity, acting on ester bonds"; "lipase activity"; "transferase activity, transferring acyl groups"
Glyma.16G075000	-3.40416	0.000548854	mechanically-gated ion channel activity
Glyma.09G054000	-3.40395	0.000135172	NA
Glyma.06G318500	-3.40363	1.774e-05	beta-fructofuranosidase activity; "hydrolase activity, hydrolyzing O-glycosyl compounds"; "sucrose alpha-glucosidase activity"
Glyma.09G134100	-3.40183	0.000709032	antiporter activity; "drug transmembrane transporter activity"; "transporter activity"
Glyma.07G096700	-3.39906	5.99188e-06	lipid binding
Glyma.19G248100	-3.39737	0.000696443	DNA binding; "sequence-specific DNA binding transcription factor activity"
Glyma.14G073100	-3.39438	8.82984e-06	kinase activity
Glyma.19G196700	-3.39426	1.90694e-09	serine-type carboxypeptidase activity; "serine-type peptidase activity"
Glyma.19G001000	-3.39392	0.000688718	metal ion binding
Glyma.20G001700	-3.39247	0.00273859	NA
Glyma.18G271000	-3.39217	0.00240922	ATP binding; "kinase activity"; "protein kinase activity"; "protein serine/threonine kinase activity"; "transferase activity, transferring phosphorus-containing groups"
Glyma.20G241600	-3.3917	1.38206e-08	chalcone isomerase activity; "intramolecular lyase activity"; "protein binding"
Glyma.13G255800	-3.39099	1.13824e-13	UDP-glucosyltransferase activity; "UDP-glycosyltransferase activity"; "anthocyanidin 3-O-glucosyltransferase activity"; "quercetin 3-O-glucosyltransferase activity"; "transferase activity, transferring glycosyl groups"; "transferase activity, transferring hexosyl groups"
Glyma.20G138800	-3.39091	1.36693e-17	ATP binding; "kinase activity"; "protein kinase activity"; "protein serine/threonine kinase activity"; "transferase activity, transferring phosphorus-containing groups"
Glyma.10G067900	-3.38984	2.0263e-19	calmodulin binding
Glyma.01G125400	-3.38967	1.73783e-08	ADP binding; "nucleoside-triphosphatase activity"; "nucleotide binding"
Glyma.01G033700	-3.38953	4.58666e-05	NA
Glyma.01G180700	-3.38844	4.13068e-12	molecular function
Glyma.15G266400	-3.38806	0.000669145	ATP binding; "kinase activity"; "protein kinase activity"; "protein serine/threonine kinase activity"; "transferase activity, transferring phosphorus-containing groups"
Glyma.04G103600	-3.38737	1.22024e-11	catalytic activity; "trehalose-phosphatase activity"
Glyma.20G080800	-3.38717	3.12172e-05	NA
Glyma.19G159600	-3.38684	2.13561e-05	nucleic acid binding; "sequence-specific DNA binding transcription factor activity"; "zinc ion binding"
Glyma.04G017000	-3.38587	2.19838e-15	ATP binding; "protein kinase activity"; "protein serine/threonine kinase activity"; "transferase activity, transferring phosphorus-containing groups"
Glyma.18G057000	-3.38573	6.76612e-07	molecular function
Glyma.13G236100	-3.38454	0.000441618	molecular function
Glyma.07G201100	-3.38434	7.60619e-09	molecular function
Glyma.18G055900	-3.38347	3.52537e-05	molecular function
Glyma.03G122900	-3.38318	3.11065e-09	transporter activity
Glyma.05G136600	-3.38277	2.71905e-06	molecular function
Glyma.03G241700	-3.38168	3.12041e-05	histidine phosphotransfer kinase activity; "protein binding"; "protein histidine kinase binding"; "signal transducer activity"
Glyma.16G186400	-3.38101	0.000683263	NA
Glyma.20G152600	-3.37949	0.000108707	identical protein binding; "serine-type endopeptidase activity"
Glyma.17G012700	-3.37923	3.15311e-06	catalytic activity; "orotate phosphoribosyltransferase activity"; "orotidine-5'-phosphate decarboxylase activity"
Glyma.06G221700	-3.378	0.000327165	heme binding; "peroxidase activity"
Glyma.15G258200	-3.37791	0.00270654	NA
Glyma.03G232600	-3.37698	8.10186e-13	calmodulin binding
Glyma.08G180900	-3.37584	2.47403e-14	hydrolase activity, hydrolyzing O-glycosyl compounds; "xylan 1,4-beta-xylosidase activity"
Glyma.05G108600	-3.37279	4.99022e-09	DNA binding; "sequence-specific DNA binding transcription factor activity"
Glyma.06G041500	-3.37126	0.00240119	NA
Glyma.08G098400	-3.37016	3.44536e-07	carbohydrate transmembrane transporter activity; "myo-inositol:hydrogen symporter activity"; "substrate-specific transmembrane transporter activity"; "sugar:hydrogen symporter activity"; "transmembrane transporter activity"; "transporter activity"
Glyma.08G326300	-3.36985	0.000788249	ATP binding; "ATPase activity"; "ATPase activity, coupled to transmembrane movement of substances"; "chlorophyll catabolite transmembrane transporter activity"; "glutathione S-conjugate-exporting ATPase activity"; "nucleoside-triphosphatase activity"; "nucleotide binding"
Glyma.18G205000	-3.36914	1.50219e-06	ATP binding; "kinase activity"; "protein kinase activity"; "protein serine/threonine kinase activity"; "transferase activity, transferring phosphorus-containing groups"
Glyma.08G116200	-3.36843	5.87067e-06	molecular function
Glyma.05G086400	-3.36781	1.90233e-05	cellulose synthase activity; "transferase activity, transferring glycosyl groups"
Glyma.02G178300	-3.36701	5.55402e-11	NA
Glyma.18G257700	-3.36572	5.56882e-15	aldose 1-epimerase activity; "carbohydrate binding"; "catalytic activity"; "isomerase activity"
Glyma.18G278100	-3.36536	7.27229e-11	sequence-specific DNA binding transcription factor activity; "zinc ion binding"
Glyma.01G050100	-3.36468	6.77642e-14	NA
Glyma.05G053200	-3.36429	2.08981e-10	NA
Glyma.16G142500	-3.364	3.16885e-13	calcium ion binding
Glyma.04G016700	-3.36394	1.29992e-20	DNA binding; "sequence-specific DNA binding"; "sequence-specific DNA binding transcription factor activity"
Glyma.19G041700	-3.36222	0.00241863	NA
Glyma.03G041500	-3.3616	9.63873e-11	nucleotide binding; "oxidoreductase activity"
Glyma.03G145100	-3.36103	0.000149533	NA
Glyma.17G053000	-3.35984	0.000987555	heme binding; "peroxidase activity"
Glyma.09G180900	-3.3592	0.000999456	NA
Glyma.02G308300	-3.35704	5.73927e-06	molecular function
Glyma.07G067900	-3.35688	3.8893e-16	ADP binding
Glyma.02G286400	-3.35493	8.2215e-09	NA
Glyma.13G066100	-3.3549	2.75357e-20	ATP binding; "ATPase activity"; "nucleoside-triphosphatase activity"; "nucleotide binding"
Glyma.08G099600	-3.35272	1.05039e-08	heat shock protein binding
Glyma.03G125200	-3.35211	2.24839e-06	serine-type carboxypeptidase activity
Glyma.04G067200	-3.35198	0.00153601	DNA binding; "sequence-specific DNA binding transcription factor activity"
Glyma.13G112200	-3.35146	1.93589e-14	molecular function
Glyma.09G062100	-3.35062	2.76163e-07	ADP binding
Glyma.03G030500	-3.34825	5.99181e-07	NA
Glyma.02G048700	-3.34647	1.58953e-08	chalcone isomerase activity; "intramolecular lyase activity"
Glyma.08G091800	-3.34614	3.54394e-11	molecular function
Glyma.05G188000	-3.34566	2.34529e-13	NA
Glyma.13G090300	-3.34489	1.43469e-18	UDP-glycosyltransferase activity; "glucuronosyltransferase activity"; "transferase activity, transferring glycosyl groups"; "transferase activity, transferring hexosyl groups"
Glyma.03G003000	-3.34252	7.85045e-07	ATP binding; "carbohydrate binding"; "protein kinase activity"; "protein serine/threonine kinase activity"; "transferase activity, transferring phosphorus-containing groups"
Glyma.11G233500	-3.34089	0.00083531	ATP binding; "kinase activity"; "protein kinase activity"; "protein serine/threonine kinase activity"; "transferase activity, transferring phosphorus-containing groups"
Glyma.18G028400	-3.34057	2.63348e-16	chlorophyll binding
Glyma.13G295900	-3.33929	2.65841e-05	diacylglycerol O-acyltransferase activity
Glyma.15G219300	-3.33796	8.96639e-10	ubiquitin-protein ligase activity; "zinc ion binding"
Glyma.08G080600	-3.33663	4.86786e-06	UDP-N-acetylmuramate dehydrogenase activity; "catalytic activity"; "electron carrier activity"; "flavin adenine dinucleotide binding"; "oxidoreductase activity"; "oxidoreductase activity, acting on CH-OH group of donors"
Glyma.13G275300	-3.3357	6.12706e-06	molecular function
Glyma.01G081300	-3.33535	4.97191e-24	alpha-N-arabinofuranosidase activity; "hydrolase activity, hydrolyzing O-glycosyl compounds"; "xylan 1,4-beta-xylosidase activity"; "xyloglucan 1,6-alpha-xylosidase activity"
Glyma.12G197600	-3.33481	1.85899e-07	hydrolase activity, acting on glycosyl bonds; "hydrolase activity, hydrolyzing O-glycosyl compounds"; "xyloglucan:xyloglucosyl transferase activity"
Glyma.08G277000	-3.33408	1.6143e-18	1-deoxy-D-xylulose-5-phosphate synthase activity; "catalytic activity"; "oxidoreductase activity, acting on the aldehyde or oxo group of donors, disulfide as acceptor"
Glyma.19G236900	-3.33366	1.26622e-07	DNA binding; "sequence-specific DNA binding transcription factor activity"
Glyma.05G197900	-3.33301	1.12223e-17	transporter activity
Glyma.02G050300	-3.33288	0.000182312	ATP binding; "kinase activity"; "protein kinase activity"; "protein serine/threonine kinase activity"; "transferase activity, transferring phosphorus-containing groups"
Glyma.01G032400	-3.33215	7.1581e-06	ADP binding
Glyma.12G191500	-3.33078	4.53639e-12	cellulose synthase (UDP-forming) activity; "cellulose synthase activity"; "transferase activity"; "transferase activity, transferring glycosyl groups"
Glyma.04G136700	-3.32911	2.86181e-05	protein homodimerization activity
Glyma.07G078200	-3.32909	2.17552e-10	NA
Glyma.18G203100	-3.32898	0.000908504	NA
Glyma.14G069300	-3.32739	7.45138e-11	molecular function
Glyma.11G187500	-3.32683	1.63281e-07	DNA binding
Glyma.01G161100	-3.3263	1.11059e-11	amino acid transmembrane transporter activity
Glyma.15G099500	-3.32537	1.18733e-09	carbohydrate transmembrane transporter activity; "substrate-specific transmembrane transporter activity"; "sugar:hydrogen symporter activity"; "transmembrane transporter activity"
Glyma.04G102600	-3.32468	1.18062e-11	carbohydrate transmembrane transporter activity; "substrate-specific transmembrane transporter activity"; "sugar:hydrogen symporter activity"; "transmembrane transporter activity"; "transporter activity"
Glyma.17G222500	-3.32407	9.42807e-05	protein binding; "sequence-specific DNA binding"; "sequence-specific DNA binding transcription factor activity"
Glyma.11G093300	-3.32225	6.73847e-06	molecular function
Glyma.08G049600	-3.32134	0.00267781	NA
Glyma.01G171100	-3.32102	2.01748e-15	heme binding; "peroxidase activity"
Glyma.03G038200	-3.32044	8.60987e-11	heme binding; "peroxidase activity"; "protein binding"
Glyma.18G226800	-3.32037	8.48916e-07	ADP binding
Glyma.05G057400	-3.32008	0.001048	lipid binding
Glyma.18G203600	-3.31649	2.53407e-05	NA
Glyma.15G007800	-3.3152	1.12205e-08	ATP binding; "carbohydrate binding"; "kinase activity"; "protein kinase activity"; "protein serine/threonine kinase activity"; "transferase activity, transferring phosphorus-containing groups"; "ubiquitin protein ligase binding"
Glyma.08G330100	-3.31328	1.42557e-06	ADP-ribose diphosphatase activity; "NAD binding"; "hydrolase activity"
Glyma.02G008200	-3.3123	1.27375e-06	DNA binding; "sequence-specific DNA binding transcription factor activity"
Glyma.04G004600	-3.31172	1.05106e-05	catalytic activity; "cation binding"; "hydrolase activity, hydrolyzing O-glycosyl compounds"
Glyma.03G061200	-3.31138	0.00027805	molecular function
Glyma.17G002500	-3.31045	6.16901e-13	ATP binding; "DNA-directed DNA polymerase activity"; "DNA binding"
Glyma.08G062900	-3.30989	6.01546e-05	kinase activity; "protein binding"; "protein kinase activity"; "receptor serine/threonine kinase binding"
Glyma.11G088300	-3.30839	3.14076e-06	NA
Glyma.08G071200	-3.3082	0.000160287	ATP binding; "ATPase activity"; "ATPase activity, coupled to transmembrane movement of substances"; "fatty acid transporter activity"; "nucleoside-triphosphatase activity"; "nucleotide binding"
Glyma.06G036000	-3.30797	0.00113741	structural constituent of cell wall
Glyma.16G134000	-3.30793	1.18227e-05	2-phytyl-1,4-naphthoquinone methyltransferase activity; "S-adenosyl-L-methionine:benzoic acid carboxyl methyl transferase activity"; "S-adenosylmethionine-dependent methyltransferase activity"; "methyltransferase activity"
Glyma.09G009700	-3.30782	0.000942499	molecular function
Glyma.18G220500	-3.30659	1.07715e-11	catalytic activity; "coenzyme binding"; "nucleotide binding"; "oxidoreductase activity, acting on CH-OH group of donors"
Glyma.20G112600	-3.30594	1.02011e-19	pectate lyase activity
Glyma.01G011900	-3.30552	1.6876e-11	NA
Glyma.07G153200	-3.30308	1.01415e-08	NA
Glyma.20G095900	-3.30103	0.000156135	molecular function
Glyma.06G015700	-3.30053	5.58161e-05	calmodulin binding
Glyma.08G181000	-3.30032	7.61586e-07	transferase activity, transferring glycosyl groups; "transferase activity, transferring hexosyl groups"
Glyma.12G111100	-3.30031	0.000228576	NA
Glyma.13G180200	-3.29961	0.000194184	DNA binding; "sequence-specific DNA binding"; "sequence-specific DNA binding transcription factor activity"
Glyma.13G056500	-3.29934	2.79656e-06	molecular function
Glyma.04G135400	-3.29846	1.05637e-10	sequence-specific DNA binding transcription factor activity
Glyma.12G004600	-3.29764	0.000114432	enzyme inhibitor activity; "pectinesterase activity"; "pectinesterase inhibitor activity"
Glyma.16G132800	-3.29696	1.59313e-06	heme binding; "peroxidase activity"
Glyma.06G041800	-3.29649	2.99424e-12	sequence-specific DNA binding; "sequence-specific DNA binding transcription factor activity"
Glyma.06G264000	-3.29638	9.38306e-07	1,3-beta-D-glucan synthase activity
Glyma.04G030400	-3.29562	4.55016e-06	hydrolase activity, hydrolyzing O-glycosyl compounds; "mannan endo-1,4-beta-mannosidase activity"
Glyma.11G155100	-3.29353	2.75884e-07	phosphorelay response regulator activity; "protein binding"
Glyma.15G160800	-3.29299	5.35307e-07	molecular function
Glyma.06G171700	-3.29203	9.17311e-05	ATP binding; "protein kinase activity"; "protein serine/threonine kinase activity"; "transferase activity, transferring phosphorus-containing groups"
Glyma.03G147800	-3.28823	7.61919e-11	molecular function
Glyma.10G252700	-3.28747	8.73542e-07	ATP binding; "kinase activity"; "protein kinase activity"; "protein serine/threonine kinase activity"; "transferase activity, transferring phosphorus-containing groups"
Glyma.14G011500	-3.28672	9.94014e-15	ATP binding; "kinase activity"; "protein kinase activity"; "protein serine/threonine kinase activity"; "transferase activity, transferring phosphorus-containing groups"
Glyma.04G240100	-3.28671	1.42607e-15	NA
Glyma.10G247600	-3.28632	0.000222374	NA
Glyma.09G053400	-3.28613	0.00127261	NA
Glyma.03G173500	-3.28581	0.00357545	molecular function
Glyma.07G038600	-3.28474	4.81994e-06	manganese ion binding; "nutrient reservoir activity"
Glyma.01G011600	-3.28433	7.58376e-11	carboxylesterase activity; "triglyceride lipase activity"
Glyma.08G109300	-3.28352	0.000118022	catalytic activity; "naringenin-chalcone synthase activity"; "protein binding"; "transferase activity, transferring acyl groups"; "transferase activity, transferring acyl groups other than amino-acyl groups"
Glyma.06G284900	-3.2829	2.3767e-08	DNA binding; "protein dimerization activity"; "sequence-specific DNA binding"; "sequence-specific DNA binding transcription factor activity"
Glyma.07G090000	-3.28171	7.76816e-10	aspartic-type endopeptidase activity
Glyma.04G039600	-3.28168	7.81582e-05	DNA binding; "sequence-specific DNA binding"; "sequence-specific DNA binding transcription factor activity"
Glyma.15G096200	-3.28055	1.05401e-06	NA
Glyma.02G046800	-3.28034	1.66497e-36	alpha-mannosidase activity; "carbohydrate binding"; "catalytic activity"; "hydrolase activity, hydrolyzing O-glycosyl compounds"; "mannosidase activity"; "zinc ion binding"
Glyma.09G099900	-3.28034	3.26227e-07	ATP binding; "protein kinase activity"; "protein serine/threonine kinase activity"; "protein tyrosine kinase activity"; "transferase activity, transferring phosphorus-containing groups"
Glyma.11G228300	-3.28029	7.40216e-12	amino acid transmembrane transporter activity; "auxin binding"; "auxin influx transmembrane transporter activity"; "transporter activity"
Glyma.10G253700	-3.27931	4.29267e-17	ATP binding; "kinase activity"; "protein kinase activity"; "protein serine/threonine kinase activity"; "transferase activity, transferring phosphorus-containing groups"
Glyma.10G104700	-3.27775	1.08416e-25	transferase activity, transferring glycosyl groups; "transferase activity, transferring hexosyl groups"
Glyma.11G070600	-3.27767	6.10382e-20	NA
Glyma.17G061400	-3.27604	0.00135945	heme binding; "peroxidase activity"
Glyma.13G321200	-3.27562	0.00139221	serine-type carboxypeptidase activity
Glyma.08G013000	-3.27448	6.94793e-10	molecular function
Glyma.06G083800	-3.27416	5.53e-07	galactosylgalactosylxylosylprotein 3-beta-glucuronosyltransferase activity; "transferase activity, transferring glycosyl groups"; "xylosyltransferase activity"
Glyma.12G200800	-3.27402	3.54205e-05	molecular function
Glyma.03G149200	-3.2724	1.19003e-09	carbohydrate transmembrane transporter activity; "substrate-specific transmembrane transporter activity"; "sugar:hydrogen symporter activity"; "transmembrane transporter activity"; "transporter activity"
Glyma.12G102600	-3.27217	3.4059e-07	molecular function
Glyma.09G134900	-3.26987	0.00347338	citrate transmembrane transporter activity; "transporter activity"
Glyma.09G176400	-3.26985	0.00119461	ATP binding; "helicase activity"; "nucleic acid binding"
Glyma.18G210000	-3.26887	0.000288304	molecular function
Glyma.10G253200	-3.26805	1.21505e-09	ATP binding; "kinase activity"; "protein kinase activity"; "protein serine/threonine kinase activity"; "transferase activity, transferring phosphorus-containing groups"
Glyma.10G154400	-3.26774	5.34644e-10	catalytic activity; "cation binding"; "hydrolase activity, hydrolyzing O-glycosyl compounds"
Glyma.10G045500	-3.26701	1.41731e-10	ATP binding; "microtubule motor activity"
Glyma.06G042900	-3.26422	6.88396e-10	cyclin-dependent protein serine/threonine kinase activity; "protein binding"
Glyma.19G053800	-3.26419	9.82111e-08	pectate lyase activity
Glyma.05G203500	-3.26318	0.00430671	molecular function
Glyma.12G006300	-3.26276	6.46724e-07	ATP binding; "protein binding"; "protein kinase activity"; "protein serine/threonine kinase activity"; "transferase activity, transferring phosphorus-containing groups"
Glyma.09G236400	-3.26069	0.00404841	acyl-CoA hydrolase activity; "hydrolase activity, acting on ester bonds"
Glyma.03G114900	-3.25994	1.8923e-06	molecular function
Glyma.09G018900	-3.25993	6.5897e-19	ATP binding; "kinase activity"; "protein kinase activity"; "protein serine/threonine kinase activity"; "transferase activity, transferring phosphorus-containing groups"
Glyma.17G090500	-3.25895	2.09753e-07	DNA binding; "sequence-specific DNA binding transcription factor activity"
Glyma.10G108100	-3.2567	0.00333329	molecular function
Glyma.01G177900	-3.25577	1.41442e-26	UDP-glycosyltransferase activity; "coniferyl-alcohol glucosyltransferase activity"; "transferase activity, transferring glycosyl groups"; "transferase activity, transferring hexosyl groups"
Glyma.02G202200	-3.25566	0.0038233	molecular function
Glyma.17G172900	-3.25522	2.31861e-09	molecular function
Glyma.02G307300	-3.25482	1.13718e-08	oxidoreductase activity
Glyma.15G024200	-3.25407	0.000158907	aldehyde-lyase activity; "choline dehydrogenase activity"; "flavin adenine dinucleotide binding"; "mandelonitrile lyase activity"; "oxidoreductase activity, acting on CH-OH group of donors"
Glyma.10G288400	-3.25393	2.40267e-13	NA
Glyma.09G208000	-3.25353	2.06147e-09	hydrolase activity
Glyma.10G054700	-3.25323	8.17828e-10	DNA binding; "sequence-specific DNA binding transcription factor activity"
Glyma.13G140000	-3.25167	4.33053e-09	NA
Glyma.17G172800	-3.25078	8.04654e-06	molecular function
Glyma.08G260000	-3.24766	0.00381105	NA
Glyma.15G276000	-3.24599	5.54271e-15	ATP binding; "DNA-dependent ATPase activity"; "DNA binding"; "DNA topoisomerase activity"; "DNA topoisomerase type II (ATP-hydrolyzing) activity"
Glyma.11G196500	-3.24532	0.00356238	NA
Glyma.06G255900	-3.24512	9.47818e-30	ATP binding; "carbohydrate binding"; "kinase activity"; "protein kinase activity"; "protein serine/threonine kinase activity"; "transferase activity, transferring phosphorus-containing groups"; "transmembrane receptor protein serine/threonine kinase activity"; "ubiquitin protein ligase binding"
Glyma.05G019400	-3.24461	6.0271e-11	ATP binding; "ATPase activity"; "ATPase activity, coupled to transmembrane movement of substances"; "nucleoside-triphosphatase activity"; "nucleotide binding"; "oligopeptide-transporting ATPase activity"; "transporter activity"
Glyma.01G127200	-3.2441	1.05781e-15	molecular function
Glyma.17G012800	-3.24348	1.96447e-08	molecular function
Glyma.17G148400	-3.24323	3.67393e-11	sequence-specific DNA binding transcription factor activity; "ureidoglycine aminohydrolase activity"
Glyma.04G065600	-3.24278	1.07828e-07	lipid binding
Glyma.14G201600	-3.24254	2.51887e-05	heme binding; "peroxidase activity"; "protein binding"
Glyma.06G063500	-3.24228	1.93779e-25	phosphorelay response regulator activity; "sequence-specific DNA binding transcription factor activity"
Glyma.18G059600	-3.24185	3.13783e-06	ATP binding; "protein kinase activity"; "protein serine/threonine kinase activity"; "protein tyrosine kinase activity"; "transferase activity, transferring phosphorus-containing groups"
Glyma.18G250800	-3.2413	0.00394996	NA
Glyma.08G162500	-3.24034	2.20352e-07	DNA-3-methyladenine glycosylase activity; "catalytic activity"
Glyma.12G238200	-3.24018	6.64216e-07	catalytic activity; "coenzyme binding"; "nucleotide binding"; "oxidoreductase activity, acting on CH-OH group of donors"
Glyma.15G239700	-3.24017	4.88219e-06	NA
Glyma.U033700	-3.23979	0.00209768	molecular function
Glyma.13G224000	-3.23895	5.6684e-08	ATP binding; "ubiquitin protein ligase binding"
Glyma.12G062000	-3.23803	2.77674e-05	sequence-specific DNA binding transcription factor activity
Glyma.13G152800	-3.2346	3.74852e-11	NA
Glyma.18G250500	-3.23376	9.25591e-07	ATP binding; "kinase activity"; "protein kinase activity"; "protein tyrosine kinase activity"; "transferase activity, transferring phosphorus-containing groups"
Glyma.13G294400	-3.23326	3.62745e-10	molecular function
Glyma.02G184200	-3.23248	6.50263e-13	UDP-glycosyltransferase activity; "transferase activity, transferring glycosyl groups"; "transferase activity, transferring hexosyl groups"
Glyma.18G234600	-3.23108	1.82558e-14	L-3-cyanoalanine synthase activity; "catalytic activity"; "copper ion binding"; "cysteine synthase activity"; "pyridoxal phosphate binding"
Glyma.09G157600	-3.23057	6.32732e-11	carboxylesterase activity; "hydrolase activity"
Glyma.11G242200	-3.23022	2.56388e-15	DNA binding; "protein binding"; "sequence-specific DNA binding"; "sequence-specific DNA binding transcription factor activity"; "transcription regulatory region sequence-specific DNA binding"
Glyma.01G180500	-3.23014	0.000380562	molecular function
Glyma.02G071500	-3.22926	0.0015067	DNA binding; "sequence-specific DNA binding"; "sequence-specific DNA binding transcription factor activity"; "zinc ion binding"
Glyma.06G143300	-3.22887	2.76376e-06	NA
Glyma.14G203400	-3.22872	0.00423763	molecular function
Glyma.15G217300	-3.22506	0.00561831	DNA-3-methyladenine glycosylase activity; "catalytic activity"
Glyma.11G098100	-3.22495	6.16273e-06	NA
Glyma.06G237000	-3.22461	0.00383862	molecular function
Glyma.09G034900	-3.22367	1.64916e-08	carboxylesterase activity; "hydrolase activity, acting on ester bonds"
Glyma.16G060800	-3.22327	6.76344e-11	manganese ion binding; "nutrient reservoir activity"
Glyma.05G169700	-3.22305	0.00404693	molecular function
Glyma.15G170500	-3.22287	8.24569e-11	DNA binding; "sequence-specific DNA binding transcription factor activity"
Glyma.09G203000	-3.22172	4.95027e-11	DNA binding; "sequence-specific DNA binding transcription factor activity"
Glyma.01G012000	-3.22163	4.0126e-06	ADP binding; "protein binding"
Glyma.18G044800	-3.22163	1.99201e-07	NA
Glyma.14G000900	-3.22146	1.3026e-06	carbohydrate transmembrane transporter activity; "nucleoside transmembrane transporter activity"; "substrate-specific transmembrane transporter activity"; "sugar:hydrogen symporter activity"; "transmembrane transporter activity"; "transporter activity"
Glyma.12G044600	-3.21716	4.91119e-10	molecular function
Glyma.14G048000	-3.2164	7.96783e-08	identical protein binding; "serine-type endopeptidase activity"
Glyma.17G077900	-3.21583	7.27499e-27	(1->3)-beta-D-glucan binding; "polysaccharide binding"
Glyma.20G147200	-3.21414	0.00164245	C-8 sterol isomerase activity
Glyma.17G066100	-3.21327	5.3416e-05	molecular function
Glyma.09G043400	-3.2118	3.8774e-08	molecular function
Glyma.07G088600	-3.21169	5.4414e-06	copper ion binding; "metal ion binding"
Glyma.01G034000	-3.21166	6.99957e-05	NA
Glyma.14G191700	-3.21153	4.55698e-12	DNA binding; "sequence-specific DNA binding transcription factor activity"
Glyma.15G197400	-3.21137	0.00467804	NA
Glyma.18G289900	-3.21131	0.000528839	molecular function
Glyma.14G012900	-3.21087	4.36073e-06	cellulose synthase (UDP-forming) activity; "cellulose synthase activity"; "transferase activity, transferring glycosyl groups"
Glyma.07G270800	-3.21081	1.27177e-14	ATP binding; "kinase activity"; "protein kinase activity"; "protein serine/threonine kinase activity"; "transferase activity, transferring phosphorus-containing groups"
Glyma.18G295500	-3.20914	1.51341e-07	nucleic acid binding; "sequence-specific DNA binding transcription factor activity"; "zinc ion binding"
Glyma.17G057800	-3.20866	2.14508e-07	ATP binding; "ATPase activity, coupled to transmembrane movement of ions, phosphorylative mechanism"; "calcium-transporting ATPase activity"; "calmodulin binding"; "catalytic activity"; "metal ion binding"; "nucleotide binding"; "protein binding"; "protein self-association"
Glyma.02G070300	-3.20859	2.68213e-06	microtubule motor activity
Glyma.12G171300	-3.20849	0.00141991	calmodulin binding
Glyma.02G097400	-3.20842	2.89436e-24	ATP binding; "kinase activity"; "protein kinase activity"; "protein serine/threonine kinase activity"; "transferase activity, transferring phosphorus-containing groups"
Glyma.05G031400	-3.20791	7.39355e-13	ATP binding; "ATPase activity"; "nucleoside-triphosphatase activity"; "nucleotide binding"
Glyma.18G284100	-3.20723	7.4782e-21	ATP binding; "kinase activity"; "protein kinase activity"; "protein serine/threonine kinase activity"; "transferase activity, transferring phosphorus-containing groups"
Glyma.02G278400	-3.20546	5.56648e-05	DNA binding; "sequence-specific DNA binding"; "sequence-specific DNA binding transcription factor activity"
Glyma.01G168200	-3.20499	2.66675e-09	ATP binding; "microtubule motor activity"
Glyma.20G018000	-3.20294	1.58584e-09	intramolecular transferase activity, phosphotransferases; "phosphoacetylglucosamine mutase activity"
Glyma.19G011600	-3.20248	3.82457e-06	NA
Glyma.06G117200	-3.20143	1.2685e-08	1-aminocyclopropane-1-carboxylate oxidase activity; "oxidoreductase activity"; "oxidoreductase activity, acting on paired donors, with incorporation or reduction of molecular oxygen, 2-oxoglutarate as one donor, and incorporation of one atom each of oxygen into both donors"
Glyma.16G108900	-3.20136	9.24586e-06	electron carrier activity; "flavin adenine dinucleotide binding"; "long-chain-alcohol oxidase activity"; "oxidoreductase activity, acting on CH-OH group of donors"
Glyma.08G362500	-3.1992	5.97953e-06	NA
Glyma.04G044100	-3.199	0.0015831	NA
Glyma.13G064200	-3.19891	1.66458e-05	aldose 1-epimerase activity; "carbohydrate binding"; "catalytic activity"; "isomerase activity"
Glyma.16G080100	-3.19814	2.04011e-13	calmodulin binding
Glyma.13G084600	-3.19798	3.11489e-08	beta-1,3-galactosyltransferase activity; "galactosyltransferase activity"; "transferase activity, transferring glycosyl groups"
Glyma.12G045500	-3.19788	5.49922e-09	fatty acid binding; "lipid binding"; "lipid transporter activity"; "zinc ion binding"
Glyma.02G214900	-3.19741	2.0288e-07	transferase activity; "transferase activity, transferring acyl groups other than amino-acyl groups"
Glyma.07G258700	-3.19569	2.19835e-08	beta-glucosidase activity; "catalytic activity"; "cation binding"; "coniferin beta-glucosidase activity"; "hydrolase activity, hydrolyzing O-glycosyl compounds"
Glyma.02G003000	-3.19498	1.83155e-08	NA
Glyma.05G020500	-3.19417	8.1357e-13	glycerophosphodiester phosphodiesterase activity; "phosphoric diester hydrolase activity"
Glyma.03G139500	-3.19385	3.7498e-05	molecular function
Glyma.20G134200	-3.19352	0.00415737	catalytic activity; "cation binding"; "hydrolase activity, acting on glycosyl bonds"; "hydrolase activity, hydrolyzing O-glycosyl compounds"
Glyma.02G108700	-3.19333	0.00485911	calcium ion binding
Glyma.20G247400	-3.19257	4.7055e-08	transporter activity
Glyma.10G254000	-3.19245	4.68692e-05	ATP binding; "kinase activity"; "protein kinase activity"; "protein serine/threonine kinase activity"; "transferase activity, transferring phosphorus-containing groups"
Glyma.20G042400	-3.19097	5.06644e-06	ADP binding; "nucleotide binding"; "protein binding"
Glyma.14G051000	-3.18912	0.000564622	carboxylesterase activity; "hydrolase activity, acting on ester bonds"
Glyma.11G071800	-3.1882	0.00493275	ATP binding; "ATPase activity"; "nucleoside-triphosphatase activity"; "nucleotide binding"
Glyma.12G076400	-3.18797	0.00431191	NA
Glyma.09G039000	-3.1855	1.03759e-06	molecular function
Glyma.15G129000	-3.18547	0.000170748	heme binding; "peroxidase activity"
Glyma.05G158900	-3.18473	0.0018003	DNA binding; "sequence-specific DNA binding transcription factor activity"
Glyma.16G055900	-3.18465	1.21278e-11	heme binding; "peroxidase activity"
Glyma.11G214300	-3.18454	8.91179e-07	nucleic acid binding; "protein heterodimerization activity"; "sequence-specific DNA binding transcription factor activity"; "zinc ion binding"
Glyma.08G068600	-3.18417	0.000104756	NA
Glyma.07G037000	-3.18332	6.72916e-10	ADP binding; "nucleoside-triphosphatase activity"; "nucleotide binding"
Glyma.19G085600	-3.18157	1.64884e-06	ADP binding; "protein binding"
Glyma.02G237000	-3.18082	3.24705e-05	ATP binding; "kinase activity"; "protein kinase activity"; "protein serine/threonine kinase activity"; "protein tyrosine kinase activity"; "transferase activity, transferring phosphorus-containing groups"
Glyma.19G011800	-3.18081	0.00534376	heme binding; "oxidoreductase activity, acting on single donors with incorporation of molecular oxygen, incorporation of two atoms of oxygen"; "peroxidase activity"
Glyma.08G199500	-3.1805	8.30017e-12	carboxylesterase activity; "hydrolase activity, acting on ester bonds"
Glyma.02G164400	-3.17971	8.59896e-07	molecular function
Glyma.18G121600	-3.1791	1.2251e-06	molecular function
Glyma.07G163200	-3.17903	1.5603e-15	G-protein beta/gamma-subunit complex binding; "G-protein coupled receptor binding"; "GTPase activity"; "guanyl nucleotide binding"; "signal transducer activity"
Glyma.06G176200	-3.17846	1.4774e-13	electron carrier activity; "heme binding"; "iron ion binding"; "oxidoreductase activity, acting on paired donors, with incorporation or reduction of molecular oxygen"; "oxygen binding"
Glyma.19G020600	-3.17798	4.31185e-08	sequence-specific DNA binding; "sequence-specific DNA binding transcription factor activity"
Glyma.16G145000	-3.17792	6.40726e-10	DNA binding; "protein binding"; "sequence-specific DNA binding transcription factor activity"; "zinc ion binding"
Glyma.08G297400	-3.17575	1.1134e-18	ATP binding; "protein kinase activity"; "protein serine/threonine kinase activity"; "protein tyrosine kinase activity"; "transferase activity, transferring phosphorus-containing groups"
Glyma.08G322300	-3.17574	0.00457029	S-adenosylmethionine-dependent methyltransferase activity; "identical protein binding"; "indole acetic acid carboxyl methyltransferase activity"; "magnesium ion binding"; "methyltransferase activity"
Glyma.13G267700	-3.17543	0.0018903	protein binding; "sequence-specific DNA binding"; "sequence-specific DNA binding transcription factor activity"
Glyma.12G140100	-3.17395	5.50731e-11	NA
Glyma.01G199400	-3.17319	5.93413e-10	anion transmembrane transporter activity
Glyma.12G198000	-3.17285	0.00515812	ATP binding; "carbohydrate binding"; "kinase activity"; "protein kinase activity"; "protein serine/threonine kinase activity"; "protein tyrosine kinase activity"; "transferase activity, transferring phosphorus-containing groups"
Glyma.03G244300	-3.17273	3.77306e-05	transferase activity, transferring acyl groups other than amino-acyl groups
Glyma.17G016600	-3.17131	7.0495e-07	aspartic-type endopeptidase activity
Glyma.04G005200	-3.1712	0.00454398	NA
Glyma.16G071500	-3.17067	7.47913e-21	molecular function
Glyma.06G323100	-3.16917	1.05556e-07	catalytic activity; "hydrolase activity, hydrolyzing O-glycosyl compounds"
Glyma.04G107600	-3.16894	0.00463328	glutathione transferase activity
Glyma.16G057100	-3.16867	0.00477023	electron carrier activity; "heme binding"; "iron ion binding"; "oxidoreductase activity, acting on paired donors, with incorporation or reduction of molecular oxygen"; "oxygen binding"
Glyma.08G336300	-3.16814	2.92171e-08	molecular function
Glyma.14G171700	-3.16751	3.12266e-10	catalytic activity; "trehalose-phosphatase activity"
Glyma.05G231900	-3.1674	5.27749e-06	3-chloroallyl aldehyde dehydrogenase activity; "aldehyde dehydrogenase (NAD) activity"; "coniferyl-aldehyde dehydrogenase activity"; "oxidoreductase activity"
Glyma.13G224500	-3.16627	1.77893e-11	ATP binding; "kinase activity"; "protein kinase activity"; "protein serine/threonine kinase activity"; "protein tyrosine kinase activity"; "receptor signaling protein serine/threonine kinase activity"; "transferase activity, transferring phosphorus-containing groups"
Glyma.10G098400	-3.16567	0.000118948	ATP binding; "kinase activity"; "protein kinase activity"; "protein serine/threonine kinase activity"; "transferase activity, transferring phosphorus-containing groups"
Glyma.14G003700	-3.1644	2.34495e-14	DNA binding; "chromatin binding"; "double-stranded methylated DNA binding"; "histone binding"; "methyl-CpG binding"; "methyl-CpNpG binding"; "methyl-CpNpN binding"; "ubiquitin-protein ligase activity"; "zinc ion binding"
Glyma.12G080800	-3.16427	9.54246e-16	molecular function
Glyma.01G130800	-3.16213	1.78569e-07	heme binding; "peroxidase activity"; "protein binding"
Glyma.04G004300	-3.16194	1.0344e-05	peptidyl-prolyl cis-trans isomerase activity
Glyma.09G015600	-3.16169	1.84355e-14	dimethylallyltranstransferase activity; "geranyltranstransferase activity"
Glyma.20G193400	-3.1593	3.74147e-05	molecular function
Glyma.02G006800	-3.15807	4.00492e-06	DNA binding; "sequence-specific DNA binding transcription factor activity"
Glyma.20G206300	-3.15701	7.08373e-11	dipeptide transporter activity; "transporter activity"; "tripeptide transporter activity"
Glyma.13G345700	-3.15551	4.62869e-07	protein binding; "sequence-specific DNA binding"; "sequence-specific DNA binding transcription factor activity"
Glyma.04G040900	-3.15508	5.62573e-09	sequence-specific DNA binding; "sequence-specific DNA binding transcription factor activity"
Glyma.15G159800	-3.15425	0.00194832	NA
Glyma.13G009700	-3.1534	0.000541549	NA
Glyma.07G147100	-3.15277	3.71309e-05	NA
Glyma.10G026800	-3.15255	0.00168231	nutrient reservoir activity
Glyma.10G204400	-3.14991	1.33511e-10	DNA binding; "sequence-specific DNA binding transcription factor activity"
Glyma.09G118800	-3.14831	8.46618e-09	molecular function
Glyma.16G034800	-3.14803	0.000210422	NA
Glyma.20G154700	-3.14773	4.09772e-09	catalytic activity; "pyridoxal phosphate binding"
Glyma.18G219600	-3.14764	0.00177162	ATP binding; "kinase activity"; "protein kinase activity"; "protein serine/threonine kinase activity"; "transferase activity, transferring phosphorus-containing groups"
Glyma.10G152300	-3.14757	2.99956e-09	actin binding
Glyma.13G089800	-3.14698	0.000434186	RNA binding; "nucleic acid binding"; "nucleotide binding"
Glyma.01G172600	-3.1462	1.33087e-14	nucleotide binding; "phenylcoumaran benzylic ether reductase activity"
Glyma.14G050900	-3.14536	5.79454e-12	carboxylesterase activity; "hydrolase activity, acting on ester bonds"
Glyma.12G068700	-3.1453	8.20037e-05	molecular function
Glyma.05G030600	-3.14438	5.48048e-05	glucosinolate:hydrogen symporter activity; "transporter activity"
Glyma.09G056300	-3.14438	7.81924e-12	ATP binding; "ATPase activity"; "ATPase activity, coupled to transmembrane movement of ions, phosphorylative mechanism"; "catalytic activity"; "hydrogen-exporting ATPase activity, phosphorylative mechanism"; "magnesium ion binding"; "metal ion binding"; "nucleotide binding"; "protein binding"
Glyma.03G161500	-3.14416	0.00511519	NA
Glyma.16G181400	-3.14416	0.00511519	nucleotide binding; "oxidoreductase activity"
Glyma.06G185900	-3.14391	1.40455e-06	nucleotide binding
Glyma.02G052700	-3.14251	1.49114e-07	heme binding; "peroxidase activity"
Glyma.10G130200	-3.14188	2.93319e-32	NA
Glyma.17G125600	-3.14041	3.05277e-05	L-proline transmembrane transporter activity; "amino acid transmembrane transporter activity"
Glyma.20G207200	-3.14022	1.67801e-07	ATP binding; "microtubule motor activity"
Glyma.12G023100	-3.14003	5.0888e-06	amino acid transmembrane transporter activity
Glyma.19G140100	-3.13995	1.22898e-09	ATP binding; "kinase activity"; "protein kinase activity"; "protein serine/threonine kinase activity"; "protein tyrosine kinase activity"; "transferase activity, transferring phosphorus-containing groups"
Glyma.10G166100	-3.13931	4.39929e-05	molecular function
Glyma.16G216500	-3.13833	1.50192e-08	carbohydrate transmembrane transporter activity; "carnitine transmembrane transporter activity"; "transmembrane transporter activity"; "transporter activity"
Glyma.19G016800	-3.13811	4.32614e-09	hydrolase activity
Glyma.03G250800	-3.13792	7.69773e-07	aldehyde-lyase activity; "catalytic activity"; "lyase activity"; "pyridoxal phosphate binding"; "threonine aldolase activity"
Glyma.04G033500	-3.13556	1.55667e-14	heat shock protein binding
Glyma.15G002200	-3.1338	1.90279e-06	electron carrier activity; "heme binding"; "iron ion binding"; "oxidoreductase activity, acting on paired donors, with incorporation or reduction of molecular oxygen"; "oxygen binding"
Glyma.08G234200	-3.13299	6.91249e-12	ubiquitin-protein ligase activity; "zinc ion binding"
Glyma.18G180900	-3.13265	5.6923e-05	ATP binding; "DNA binding"; "microtubule motor activity"
Glyma.19G063100	-3.13257	4.70716e-10	heat shock protein binding; "unfolded protein binding"
Glyma.18G259500	-3.13222	1.07701e-05	transporter activity; "water channel activity"
Glyma.20G220900	-3.13155	4.49109e-15	manganese ion binding; "nutrient reservoir activity"
Glyma.04G035500	-3.13065	1.19354e-05	electron carrier activity; "heme binding"; "iron ion binding"; "monooxygenase activity"; "oxidoreductase activity, acting on paired donors, with incorporation or reduction of molecular oxygen"; "oxygen binding"
Glyma.16G151200	-3.1303	5.57145e-08	SNAP receptor activity
Glyma.15G142000	-3.12984	6.29984e-09	NA
Glyma.13G081600	-3.12938	0.00562172	DNA binding; "sequence-specific DNA binding transcription factor activity"
Glyma.16G064800	-3.12874	0.00562272	ATP binding; "kinase activity"; "protein kinase activity"; "protein tyrosine kinase activity"; "transferase activity, transferring phosphorus-containing groups"
Glyma.01G215300	-3.12866	0.00235051	calcium ion binding; "catalytic activity"; "phosphatidylinositol-4,5-bisphosphate binding"; "phospholipase D activity"; "protein binding"
Glyma.13G285800	-3.1278	1.57575e-08	sequence-specific DNA binding transcription factor activity; "zinc ion binding"
Glyma.03G137300	-3.12728	2.23879e-09	ATP binding; "kinase activity"; "protein kinase activity"; "protein serine/threonine kinase activity"; "protein tyrosine kinase activity"; "transferase activity, transferring phosphorus-containing groups"
Glyma.07G167000	-3.12681	0.000450616	NA
Glyma.07G206900	-3.12668	0.00200994	nucleotide binding; "oxidoreductase activity"
Glyma.18G090000	-3.12659	0.00578595	microtubule binding; "protein binding"; "protein dimerization activity"
Glyma.18G061700	-3.12657	9.71515e-06	NADH dehydrogenase activity; "flavin adenine dinucleotide binding"; "oxidoreductase activity"
Glyma.02G063800	-3.12612	0.000100876	calmodulin binding
Glyma.08G222200	-3.12523	1.05659e-16	ATP binding; "ATPase activity, coupled to transmembrane movement of ions, phosphorylative mechanism"; "calcium-transporting ATPase activity"; "calmodulin binding"; "catalytic activity"; "metal ion binding"; "nucleotide binding"
Glyma.14G203100	-3.12412	0.00620401	molecular function
Glyma.19G014400	-3.12379	0.000667807	metalloendopeptidase activity; "metallopeptidase activity"; "zinc ion binding"
Glyma.18G218500	-3.12339	0.00562635	electron carrier activity; "heme binding"; "iron ion binding"; "oxidoreductase activity, acting on paired donors, with incorporation or reduction of molecular oxygen"; "oxygen binding"
Glyma.04G091800	-3.12288	1.18998e-19	aspartic-type endopeptidase activity
Glyma.07G186000	-3.12234	6.42579e-14	branched-chain-amino-acid transaminase activity; "catalytic activity"
Glyma.09G027900	-3.12216	2.49055e-08	ATP binding; "calcium ion binding"; "kinase activity"; "protein kinase activity"; "protein serine/threonine kinase activity"; "transferase activity, transferring phosphorus-containing groups"
Glyma.11G212300	-3.12043	5.95621e-06	metal ion binding; "phospholipid binding"
Glyma.08G043600	-3.12	1.36356e-07	catalytic activity; "cellulase activity"; "hydrolase activity, hydrolyzing O-glycosyl compounds"
Glyma.15G235000	-3.11725	0.00219569	protein homodimerization activity
Glyma.10G091800	-3.11714	3.84658e-07	molecular function
Glyma.18G266900	-3.11659	6.34058e-05	hydrolase activity, acting on glycosyl bonds
Glyma.12G114900	-3.11559	2.53136e-05	diacylglycerol O-acyltransferase activity
Glyma.11G174300	-3.11425	0.0022417	molecular function
Glyma.15G226100	-3.11384	0.00230525	ADP binding; "protein binding"
Glyma.08G217400	-3.11345	4.26144e-05	borate transmembrane transporter activity; "glycerol transmembrane transporter activity"; "transporter activity"; "urea transmembrane transporter activity"; "water channel activity"
Glyma.02G234700	-3.11335	0.00199028	NA
Glyma.18G258000	-3.11234	1.84993e-05	O-malonyltransferase activity; "transferase activity"; "transferase activity, transferring acyl groups other than amino-acyl groups"
Glyma.02G249500	-3.11097	0.00226958	molecular function
Glyma.03G100900	-3.11076	0.000529338	NA
Glyma.01G171300	-3.11035	1.35448e-11	ATP binding; "ATPase activity"; "nucleoside-triphosphatase activity"; "nucleotide binding"
Glyma.19G133600	-3.11028	8.12229e-06	molecular function
Glyma.20G245100	-3.11022	2.03286e-11	homogentisate phytyltransferase activity; "prenyltransferase activity"
Glyma.08G127600	-3.10967	4.60941e-07	copper ion binding; "nutrient reservoir activity"; "zinc ion binding"
Glyma.11G096600	-3.10927	3.33217e-12	DNA binding; "sequence-specific DNA binding transcription factor activity"
Glyma.07G004200	-3.10869	2.86372e-16	transferase activity, transferring glycosyl groups
Glyma.10G252900	-3.10794	8.10127e-06	ATP binding; "kinase activity"; "protein kinase activity"; "protein serine/threonine kinase activity"; "transferase activity, transferring phosphorus-containing groups"
Glyma.04G255900	-3.10771	1.33172e-06	electron carrier activity; "protein disulfide oxidoreductase activity"
Glyma.12G178000	-3.10758	1.09684e-15	hydrolase activity, acting on glycosyl bonds; "hydrolase activity, hydrolyzing O-glycosyl compounds"; "xyloglucan:xyloglucosyl transferase activity"
Glyma.06G035000	-3.10671	1.57295e-07	ATP binding; "kinase activity"; "protein kinase activity"; "protein serine/threonine kinase activity"; "transferase activity, transferring phosphorus-containing groups"
Glyma.11G084500	-3.10642	4.85729e-08	cyclin-dependent protein serine/threonine kinase regulator activity; "protein binding"; "protein kinase binding"
Glyma.15G104400	-3.10602	4.24747e-10	metal ion binding
Glyma.02G252500	-3.1041	9.54544e-05	molecular function
Glyma.17G030100	-3.10366	4.17865e-15	NA
Glyma.09G027800	-3.10326	0.00715739	ATP binding; "kinase activity"; "protein kinase activity"; "protein serine/threonine kinase activity"; "transferase activity, transferring phosphorus-containing groups"
Glyma.04G078400	-3.10192	0.00260561	calcium ion binding
Glyma.18G036400	-3.1002	9.25256e-13	ADP binding; "ATP binding"; "enzyme regulator activity"; "ribulose-1,5-bisphosphate carboxylase/oxygenase activator activity"
Glyma.19G243100	-3.09875	0.000320002	NA
Glyma.09G120000	-3.09827	0.000677116	metal ion binding
Glyma.14G197300	-3.09819	7.66886e-08	molecular function
Glyma.12G172600	-3.09816	0.000396334	molecular function
Glyma.16G205100	-3.09807	3.55174e-07	ATP binding; "protein kinase activity"; "protein serine/threonine kinase activity"; "transferase activity, transferring phosphorus-containing groups"
Glyma.08G234500	-3.09749	1.77117e-06	protein binding
Glyma.03G038100	-3.09617	1.64059e-06	heme binding; "peroxidase activity"; "protein binding"
Glyma.04G246600	-3.09557	4.09486e-05	cyclin-dependent protein serine/threonine kinase regulator activity; "protein binding"; "protein kinase binding"
Glyma.18G062100	-3.09469	4.9506e-05	molecular function
Glyma.08G092200	-3.09414	8.63357e-07	ATP binding; "protein binding"; "protein kinase activity"; "protein serine/threonine kinase activity"; "protein tyrosine kinase activity"; "transferase activity, transferring phosphorus-containing groups"; "transmembrane receptor protein serine/threonine kinase activity"
Glyma.06G118000	-3.09339	3.76842e-16	oxidoreductase activity, acting on NAD(P)H, quinone or similar compound as acceptor
Glyma.04G238400	-3.09178	0.0072881	DNA binding; "sequence-specific DNA binding transcription factor activity"
Glyma.01G088500	-3.09105	0.000151314	ATP binding; "kinase activity"; "protein binding"; "protein kinase activity"; "protein serine/threonine kinase activity"; "protein tyrosine kinase activity"; "transferase activity, transferring phosphorus-containing groups"
Glyma.03G224600	-3.09083	3.24314e-11	polygalacturonase activity
Glyma.13G006700	-3.08992	1.94807e-05	ADP-ribose diphosphatase activity; "NAD binding"; "hydrolase activity"
Glyma.06G152400	-3.08989	1.48129e-09	enzyme inhibitor activity; "pectinesterase activity"; "pectinesterase inhibitor activity"
Glyma.15G079300	-3.08958	0.00602766	carboxylesterase activity; "hydrolase activity, acting on ester bonds"; "lipase activity"
Glyma.03G217500	-3.08915	1.86777e-14	glucosyltransferase activity; "mannan synthase activity"
Glyma.14G127500	-3.0884	0.00274272	ATP binding; "histidine phosphotransfer kinase activity"; "protein homodimerization activity"; "pyruvate dehydrogenase (acetyl-transferring) kinase activity"
Glyma.01G010200	-3.08803	2.63006e-08	ATP binding; "kinase activity"; "phosphoribulokinase activity"; "protein binding"
Glyma.19G212300	-3.08772	3.868e-08	enzyme inhibitor activity; "pectinesterase activity"
Glyma.15G089200	-3.08684	0.000267966	carboxylesterase activity; "hydrolase activity, acting on ester bonds"
Glyma.10G263500	-3.08669	8.78595e-08	cyclin-dependent protein serine/threonine kinase regulator activity; "protein binding"
Glyma.05G170600	-3.08631	0.000374541	ATP binding; "kinase activity"; "protein kinase activity"; "protein serine/threonine kinase activity"; "transferase activity, transferring phosphorus-containing groups"
Glyma.04G182600	-3.08497	1.30522e-05	DNA binding; "sequence-specific DNA binding transcription factor activity"
Glyma.10G207000	-3.08493	1.41739e-10	NA
Glyma.19G110600	-3.08422	4.41493e-06	NA
Glyma.12G007200	-3.08395	3.49683e-13	NA
Glyma.20G065300	-3.08366	0.00678313	catalytic activity
Glyma.09G247700	-3.08232	1.24455e-12	molecular function
Glyma.17G047200	-3.08231	1.36374e-06	calmodulin binding; "copper ion binding"; "protein binding"
Glyma.17G245200	-3.08229	3.19683e-06	DNA binding; "sequence-specific DNA binding transcription factor activity"
Glyma.01G117900	-3.08104	5.27712e-09	ATP binding; "carbohydrate binding"; "kinase activity"; "protein kinase activity"; "protein serine/threonine kinase activity"; "transferase activity, transferring phosphorus-containing groups"; "transmembrane receptor protein serine/threonine kinase activity"; "ubiquitin protein ligase binding"
Glyma.06G040900	-3.08095	8.90153e-05	DNA binding; "sequence-specific DNA binding"; "sequence-specific DNA binding transcription factor activity"
Glyma.08G020800	-3.07944	1.63647e-06	ATP binding; "kinase activity"; "protein kinase activity"; "protein serine/threonine kinase activity"; "protein tyrosine kinase activity"; "transferase activity, transferring phosphorus-containing groups"
Glyma.02G125900	-3.0794	1.34053e-06	NA
Glyma.12G069500	-3.07913	0.00304924	NA
Glyma.04G062900	-3.07892	1.96489e-06	DNA binding; "sequence-specific DNA binding transcription factor activity"
Glyma.18G193600	-3.07859	1.21943e-10	fructose 1,6-bisphosphate 1-phosphatase activity; "phosphoric ester hydrolase activity"
Glyma.02G263300	-3.07815	0.00129133	molecular function
Glyma.07G083900	-3.07792	1.361e-08	catalytic activity
Glyma.08G050400	-3.07675	4.51867e-09	1-aminocyclopropane-1-carboxylate oxidase activity; "oxidoreductase activity"; "oxidoreductase activity, acting on paired donors, with incorporation or reduction of molecular oxygen, 2-oxoglutarate as one donor, and incorporation of one atom each of oxygen into both donors"
Glyma.03G032800	-3.07595	4.25448e-10	transferase activity, transferring glycosyl groups; "transferase activity, transferring hexosyl groups"
Glyma.10G005400	-3.07523	1.49035e-11	dipeptide transporter activity; "transporter activity"; "tripeptide transporter activity"
Glyma.11G064400	-3.07427	3.24136e-06	UDP-glycosyltransferase activity; "coniferyl-alcohol glucosyltransferase activity"; "transferase activity, transferring glycosyl groups"; "transferase activity, transferring hexosyl groups"
Glyma.04G044600	-3.07364	1.9946e-07	identical protein binding; "serine-type endopeptidase activity"
Glyma.08G339500	-3.07356	8.74408e-07	NA
Glyma.18G002200	-3.07349	4.80278e-20	UDP-glucuronate 4-epimerase activity; "catalytic activity"; "coenzyme binding"; "nucleotide binding"; "protein binding"; "racemase and epimerase activity, acting on carbohydrates and derivatives"
Glyma.04G060900	-3.07349	0.00260008	NA
Glyma.09G103000	-3.07229	1.20391e-10	cellulose synthase (UDP-forming) activity; "cellulose synthase activity"; "transferase activity, transferring glycosyl groups"; "zinc ion binding"
Glyma.18G175700	-3.07108	1.71752e-05	ATP binding; "kinase activity"; "protein kinase activity"; "protein serine/threonine kinase activity"; "transferase activity, transferring phosphorus-containing groups"
Glyma.06G176100	-3.07017	1.01111e-20	electron carrier activity; "heme binding"; "iron ion binding"; "oxidoreductase activity, acting on paired donors, with incorporation or reduction of molecular oxygen"; "oxygen binding"
Glyma.09G053800	-3.06963	0.00303159	NA
Glyma.19G167300	-3.0695	0.000287862	ATP binding; "kinase activity"; "protein kinase activity"; "protein tyrosine kinase activity"; "transferase activity, transferring phosphorus-containing groups"
Glyma.03G006800	-3.06863	0.00277786	catalytic activity
Glyma.16G031700	-3.06778	0.000151038	ADP binding
Glyma.07G191100	-3.06723	6.0358e-05	endonuclease activity; "hydrolase activity, acting on ester bonds"; "nucleic acid binding"
Glyma.18G245100	-3.06682	1.88123e-10	molecular function
Glyma.13G133500	-3.06677	7.57911e-09	NA
Glyma.20G153200	-3.06659	7.03792e-08	hydrolase activity
Glyma.10G144200	-3.06539	4.26645e-13	ATP binding; "kinase activity"; "protein kinase activity"; "protein serine/threonine kinase activity"; "transferase activity, transferring phosphorus-containing groups"
Glyma.03G079500	-3.06433	1.05387e-06	ATP binding; "carbohydrate binding"; "kinase activity"; "protein kinase activity"; "protein serine/threonine kinase activity"; "protein tyrosine kinase activity"; "transferase activity, transferring phosphorus-containing groups"
Glyma.19G184300	-3.06173	1.14107e-06	ATPase activity, coupled to transmembrane movement of substances; "auxin efflux transmembrane transporter activity"; "auxin influx transmembrane transporter activity"; "calmodulin binding"; "protein binding"
Glyma.16G092600	-3.06141	2.39218e-05	ATP binding; "kinase activity"; "protein kinase activity"; "protein serine/threonine kinase activity"; "transferase activity, transferring phosphorus-containing groups"
Glyma.13G367600	-3.05973	4.80771e-11	molecular function
Glyma.07G159700	-3.05889	7.79994e-07	protein binding
Glyma.13G188900	-3.0576	3.11346e-13	ATP binding; "kinase activity"; "protein kinase activity"; "protein serine/threonine kinase activity"; "transferase activity, transferring phosphorus-containing groups"
Glyma.19G042600	-3.05759	0.00306272	ADP binding; "protein binding"
Glyma.09G185900	-3.05666	3.87049e-19	aspartic-type endopeptidase activity
Glyma.14G138200	-3.05572	2.6499e-09	transporter activity
Glyma.18G246000	-3.05455	2.52695e-05	DNA binding; "sequence-specific DNA binding transcription factor activity"
Glyma.16G046800	-3.05444	9.48913e-07	NA
Glyma.01G031300	-3.05393	2.31057e-06	molecular function
Glyma.05G050100	-3.0539	1.368e-05	aldehyde-lyase activity; "choline dehydrogenase activity"; "flavin adenine dinucleotide binding"; "oxidoreductase activity, acting on CH-OH group of donors"
Glyma.14G073800	-3.05364	9.35437e-05	kinesin binding; "ubiquitin-protein ligase activity"
Glyma.18G152600	-3.05344	7.31939e-15	molecular function
Glyma.08G032100	-3.0524	0.00284749	NA
Glyma.10G025300	-3.05172	0.00335256	ADP dimethylallyltransferase activity; "AMP dimethylallyltransferase activity"; "ATP binding"; "ATP dimethylallyltransferase activity"; "transferase activity, transferring alkyl or aryl (other than methyl) groups"
Glyma.13G137200	-3.05161	0.000227112	NA
Glyma.09G015900	-3.05099	6.84869e-06	signal transducer activity
Glyma.16G006400	-3.04974	1.7563e-12	ADP binding; "nucleoside-triphosphatase activity"; "nucleotide binding"
Glyma.05G195100	-3.04932	2.16541e-06	aspartic-type endopeptidase activity
Glyma.09G232700	-3.04899	1.88445e-21	molecular function
Glyma.06G075200	-3.04815	2.56903e-17	molecular function
Glyma.10G063000	-3.04721	1.45103e-05	oxidoreductase activity; "oxidoreductase activity, acting on paired donors, with incorporation or reduction of molecular oxygen, 2-oxoglutarate as one donor, and incorporation of one atom each of oxygen into both donors"
Glyma.12G208000	-3.04489	2.67121e-06	GTP binding; "GTPase activity"; "protein binding"; "protein kinase binding"
Glyma.15G090300	-3.04481	2.92588e-06	serine-type carboxypeptidase activity; "sinapoyltransferase activity"
Glyma.15G020900	-3.04349	2.28712e-08	6-phosphofructokinase activity; "ATP binding"
Glyma.01G077000	-3.04226	5.57853e-05	NA
Glyma.18G204400	-3.04223	5.60631e-07	kinase activity
Glyma.03G036400	-3.04093	0.000115761	NA
Glyma.16G133200	-3.04017	0.00346881	sequence-specific DNA binding transcription factor activity
Glyma.11G119900	-3.03984	3.80316e-05	molecular function
Glyma.05G233700	-3.03982	1.60947e-06	sequence-specific DNA binding transcription factor activity; "zinc ion binding"
Glyma.15G226200	-3.03975	0.00784351	beta-galactosidase activity; "carbohydrate binding"; "catalytic activity"; "cation binding"; "hydrolase activity, hydrolyzing O-glycosyl compounds"
Glyma.14G071400	-3.03945	1.42711e-06	DNA binding; "protein heterodimerization activity"; "sequence-specific DNA binding"; "sequence-specific DNA binding transcription factor activity"
Glyma.01G215200	-3.03833	0.00701589	calcium ion binding; "catalytic activity"; "phospholipase D activity"
Glyma.18G094200	-3.03811	0.00701579	ADP binding; "nucleotide binding"; "protein binding"
Glyma.13G118900	-3.03785	7.30113e-09	ATP binding; "ATPase activity"; "ATPase activity, coupled to transmembrane movement of substances"; "nucleoside-triphosphatase activity"; "nucleotide binding"
Glyma.09G181100	-3.03779	1.67249e-06	lipid binding
Glyma.13G094100	-3.03776	3.53951e-10	molecular function
Glyma.12G217500	-3.03755	5.29426e-08	calcium ion binding
Glyma.10G184900	-3.03678	7.26136e-08	hydrolase activity; "hydrolase activity, acting on carbon-nitrogen (but not peptide) bonds, in linear amidines"; "metallopeptidase activity"; "ureidoglycolate hydrolase activity"
Glyma.11G196400	-3.03656	0.000181986	NA
Glyma.13G189000	-3.03619	6.28859e-05	ATP binding; "kinase activity"; "protein kinase activity"; "protein serine/threonine kinase activity"; "protein tyrosine kinase activity"; "transferase activity, transferring phosphorus-containing groups"
Glyma.15G122900	-3.03612	9.43052e-07	ubiquitin-protein ligase activity; "zinc ion binding"
Glyma.13G321800	-3.03589	0.00721954	sequence-specific DNA binding transcription factor activity; "zinc ion binding"
Glyma.09G248600	-3.0357	8.30989e-23	calcium ion binding; "unfolded protein binding"
Glyma.20G149900	-3.03417	3.65505e-08	molecular function
Glyma.05G092900	-3.03385	0.0034298	NA
Glyma.10G228100	-3.03385	0.0034298	NA
Glyma.04G119600	-3.0323	1.59527e-10	copper ion binding; "oxidoreductase activity"
Glyma.18G024400	-3.0313	6.59682e-06	DNA binding
Glyma.03G252700	-3.03106	0.000361307	carboxylesterase activity; "hydrolase activity, acting on ester bonds"
Glyma.12G021800	-3.03105	5.0314e-07	acid-amino acid ligase activity; "ubiquitin-protein ligase activity"
Glyma.16G194400	-3.03068	1.32331e-07	DNA binding; "methyl-CpG binding"
Glyma.15G267200	-3.03063	3.55438e-09	molecular function
Glyma.01G016500	-3.0278	8.02964e-07	ATP binding; "ATPase activity"; "ATPase activity, coupled to transmembrane movement of substances"; "nucleoside-triphosphatase activity"; "nucleotide binding"
Glyma.01G209500	-3.02775	0.000113518	pectinesterase activity
Glyma.09G168700	-3.02705	4.82476e-12	calmodulin binding; "cyclic nucleotide binding"; "ion channel activity"
Glyma.17G164100	-3.02679	6.7706e-31	identical protein binding; "serine-type endopeptidase activity"
Glyma.10G271700	-3.02673	7.31222e-05	ATP binding; "protein kinase activity"; "protein serine/threonine kinase activity"; "protein tyrosine kinase activity"; "transferase activity, transferring phosphorus-containing groups"; "transmembrane receptor protein serine/threonine kinase activity"
Glyma.06G183900	-3.02669	4.44901e-11	3-chloroallyl aldehyde dehydrogenase activity; "ATP binding"; "aldehyde dehydrogenase (NAD) activity"; "oxidoreductase activity"
Glyma.06G317800	-3.02664	5.51859e-09	molecular function
Glyma.13G212900	-3.02623	5.06951e-10	adenosine nucleosidase activity; "hydrolase activity"; "inosine nucleosidase activity"
Glyma.12G140400	-3.02609	0.00330655	ATP binding; "kinase activity"; "protein kinase activity"; "protein serine/threonine kinase activity"; "transferase activity, transferring phosphorus-containing groups"
Glyma.20G129500	-3.02602	1.32071e-06	citrate transmembrane transporter activity; "potassium:hydrogen antiporter activity"; "pyruvate transmembrane transporter activity"; "sodium:hydrogen antiporter activity"
Glyma.04G113400	-3.02579	5.27534e-07	UDP-N-acetylmuramate dehydrogenase activity; "catalytic activity"; "electron carrier activity"; "flavin adenine dinucleotide binding"; "oxidoreductase activity"; "oxidoreductase activity, acting on CH-OH group of donors"
Glyma.08G269600	-3.02545	3.32577e-07	strictosidine synthase activity
Glyma.08G133100	-3.0237	1.25458e-10	NA
Glyma.10G039500	-3.02284	2.21041e-06	molecular function
Glyma.14G068000	-3.0227	1.08142e-06	NA
Glyma.U021100	-3.02263	1.2488e-08	NA
Glyma.07G212700	-3.02092	1.20198e-06	(+)-abscisic acid 8'-hydroxylase activity; "electron carrier activity"; "heme binding"; "iron ion binding"; "oxidoreductase activity, acting on paired donors, with incorporation or reduction of molecular oxygen"; "oxygen binding"
Glyma.09G007200	-3.0209	1.8611e-14	ATP binding; "kinase activity"; "protein kinase activity"; "protein tyrosine kinase activity"; "transferase activity, transferring phosphorus-containing groups"
Glyma.08G337000	-3.02077	0.000192747	calcium:cation antiporter activity; "cation:cation antiporter activity"; "cation transmembrane transporter activity"
Glyma.05G116300	-3.02036	0.00141974	carboxylesterase activity; "hydrolase activity, acting on ester bonds"
Glyma.10G025500	-3.0201	9.38372e-10	catalytic activity
Glyma.15G274400	-3.01938	9.57708e-05	molecular function
Glyma.09G256100	-3.01921	5.92494e-08	polygalacturonase activity
Glyma.08G087900	-3.01884	2.60168e-07	polygalacturonase activity
Glyma.20G040500	-3.01678	1.38846e-07	transferase activity, transferring glycosyl groups
Glyma.07G117500	-3.01641	3.94247e-09	DNA binding; "bHLH transcription factor binding"; "sequence-specific DNA binding transcription factor activity"
Glyma.06G063700	-3.0164	0.000239349	nucleic acid binding; "sequence-specific DNA binding transcription factor activity"; "zinc ion binding"
Glyma.20G187400	-3.01611	1.58782e-21	ATP binding; "ATPase activity"; "ATPase activity, coupled to transmembrane movement of substances"; "nucleoside-triphosphatase activity"; "nucleotide binding"
Glyma.10G254300	-3.01588	1.80384e-10	ATP binding; "kinase activity"; "protein kinase activity"; "protein serine/threonine kinase activity"; "transferase activity, transferring phosphorus-containing groups"
Glyma.05G030100	-3.01442	6.80915e-05	ATP binding; "protein kinase activity"; "protein serine/threonine kinase activity"; "transferase activity, transferring phosphorus-containing groups"
Glyma.09G139000	-3.01342	0.004494	DNA binding; "protein binding"; "sequence-specific DNA binding transcription factor activity"
Glyma.08G277100	-3.01318	3.68943e-10	1-deoxy-D-xylulose-5-phosphate synthase activity; "catalytic activity"; "oxidoreductase activity, acting on the aldehyde or oxo group of donors, disulfide as acceptor"
Glyma.19G194400	-3.01269	0.0035834	hydrolase activity
Glyma.18G195200	-3.01239	6.575e-15	NA
Glyma.05G247300	-3.01113	2.36681e-07	ATP binding; "kinase activity"; "protein kinase activity"; "protein serine/threonine kinase activity"; "protein tyrosine kinase activity"; "transferase activity, transferring phosphorus-containing groups"
Glyma.19G066700	-3.01074	0.00789633	calcium:sodium antiporter activity; "cation:cation antiporter activity"
Glyma.09G278000	-3.00945	2.84318e-07	calmodulin binding; "lipid binding"
Glyma.15G128000	-3.00931	3.41392e-05	phenylacetaldehyde synthase activity; "tyrosine decarboxylase activity"
Glyma.18G043600	-3.00931	2.17318e-06	calmodulin binding; "carboxy-lyase activity"; "catalytic activity"; "glutamate decarboxylase activity"; "pyridoxal phosphate binding"
Glyma.19G178200	-3.00849	2.38668e-07	DNA binding; "sequence-specific DNA binding transcription factor activity"
Glyma.14G211700	-3.00793	4.79779e-10	catalytic activity; "cation binding"; "hydrolase activity, hydrolyzing O-glycosyl compounds"
Glyma.08G198500	-3.00782	0.00413834	ATP binding; "kinase activity"; "protein kinase activity"; "transferase activity, transferring phosphorus-containing groups"
Glyma.11G139100	-3.00781	8.9862e-08	NA
Glyma.07G118000	-3.00777	2.68661e-08	hydrolase activity, acting on ester bonds; "methyl indole-3-acetate esterase activity"; "methyl jasmonate esterase activity"
Glyma.17G239300	-3.00725	0.00010435	NA
Glyma.09G211600	-3.00715	1.04379e-06	nucleotide binding; "pinoresinol reductase activity"
Glyma.16G152000	-3.00691	0.00789763	NA
Glyma.16G171400	-3.00654	0.000142679	NA
Glyma.08G247300	-3.00629	9.23483e-08	protein binding; "sequence-specific DNA binding transcription factor activity"
Glyma.09G225700	-3.00436	1.68419e-07	RNA binding; "nucleic acid binding"; "nucleotide binding"; "zinc ion binding"
Glyma.03G188000	-3.00377	0.00115322	NA
Glyma.08G085700	-3.00274	1.08692e-05	NA
Glyma.07G059000	-3.00248	0.00403187	phenylacetaldehyde synthase activity; "tyrosine decarboxylase activity"
Glyma.13G253200	-3.00178	8.57294e-05	molecular function
Glyma.13G328900	-3.00174	0.000277799	NA
Glyma.15G160700	-3.00138	4.07884e-08	NA
Glyma.19G131800	-2.99874	9.4801e-05	electron carrier activity; "protein disulfide oxidoreductase activity"
Glyma.19G188600	-2.9981	6.98439e-13	aspartic-type endopeptidase activity
Glyma.13G350700	-2.99787	1.81676e-14	beta-galactosidase activity; "carbohydrate binding"; "catalytic activity"; "cation binding"; "hydrolase activity, hydrolyzing O-glycosyl compounds"
Glyma.07G021200	-2.99782	2.28211e-05	aspartic-type endopeptidase activity
Glyma.03G141800	-2.99707	4.86573e-07	protein binding
Glyma.07G078100	-2.99674	5.33803e-11	ADP binding
Glyma.18G215600	-2.99647	2.51721e-05	catalytic activity; "cation binding"; "hydrolase activity, hydrolyzing O-glycosyl compounds"
Glyma.06G261400	-2.99623	7.89867e-17	ADP binding
Glyma.03G050500	-2.99515	0.00830455	catalytic activity
Glyma.18G208100	-2.99507	1.37851e-05	catalytic activity; "protein serine/threonine phosphatase activity"
Glyma.15G083500	-2.99493	1.11172e-09	molecular function
Glyma.19G219800	-2.99386	3.18171e-06	nucleotide binding; "oxidoreductase activity"
Glyma.18G062500	-2.99341	0.000108596	ATP binding; "kinase activity"; "protein homodimerization activity"; "protein kinase activity"; "protein serine/threonine kinase activity"; "transferase activity, transferring phosphorus-containing groups"
Glyma.06G193800	-2.99233	1.52451e-07	molecular function
Glyma.12G074100	-2.99192	1.8198e-09	FMN binding; "blue light photoreceptor activity"; "identical protein binding"; "kinase activity"; "protein binding"; "protein kinase activity"; "protein serine/threonine kinase activity"
Glyma.08G243600	-2.99118	5.74108e-06	electron carrier activity; "heme binding"; "iron ion binding"; "oxidoreductase activity, acting on paired donors, with incorporation or reduction of molecular oxygen"; "oxygen binding"
Glyma.13G119100	-2.99012	1.11382e-16	5'-nucleotidase activity
Glyma.13G178700	-2.98944	2.9976e-08	molecular function
Glyma.19G030500	-2.98917	1.43058e-24	transferase activity; "transferase activity, transferring acyl groups other than amino-acyl groups"
Glyma.15G129700	-2.98889	8.11847e-10	DNA binding; "sequence-specific DNA binding"; "sequence-specific DNA binding transcription factor activity"
Glyma.05G135000	-2.98773	1.44164e-16	NA
Glyma.10G269000	-2.98597	5.84662e-05	NA
Glyma.11G130200	-2.98552	1.15512e-06	lipoxygenase activity; "protein binding"
Glyma.08G197700	-2.98511	0.00172302	ATP binding; "protein kinase activity"; "protein serine/threonine kinase activity"; "transferase activity, transferring phosphorus-containing groups"
Glyma.13G270600	-2.98502	1.6073e-16	calcium ion binding; "protein domain specific binding"; "protein phosphorylated amino acid binding"
Glyma.11G029400	-2.98373	0.000294277	NA
Glyma.10G087500	-2.98366	2.62116e-05	hydrolase activity
Glyma.19G120200	-2.98306	0.00987285	antiporter activity; "drug transmembrane transporter activity"; "transporter activity"
Glyma.02G050900	-2.98279	0.00388066	molecular function
Glyma.09G285600	-2.98269	1.24142e-10	aspartic-type endopeptidase activity
Glyma.17G143900	-2.98246	2.76559e-05	DNA binding; "sequence-specific DNA binding transcription factor activity"
Glyma.08G339700	-2.98174	2.92479e-06	molecular function
Glyma.08G150100	-2.98158	0.00905152	catalytic activity; "cation binding"; "hydrolase activity, hydrolyzing O-glycosyl compounds"
Glyma.15G055400	-2.98079	2.27114e-05	molecular function
Glyma.18G236300	-2.98074	1.8892e-06	NA
Glyma.07G001300	-2.98026	7.63624e-06	beta-amyrin synthase activity; "catalytic activity"; "intramolecular transferase activity"
Glyma.08G102200	-2.98007	1.37693e-06	molecular function
Glyma.19G030800	-2.97999	0.00165028	O-malonyltransferase activity; "transferase activity"; "transferase activity, transferring acyl groups other than amino-acyl groups"
Glyma.18G250000	-2.97999	0.00394912	identical protein binding; "serine-type endopeptidase activity"
Glyma.07G014100	-2.97997	1.99966e-09	carboxylesterase activity; "hydrolase activity, acting on ester bonds"
Glyma.05G203000	-2.97995	0.00524519	hydroxycinnamoyltransferase activity; "transferase activity"; "transferase activity, transferring acyl groups other than amino-acyl groups"
Glyma.02G246900	-2.97988	1.54907e-07	molecular function
Glyma.15G061400	-2.97603	4.78856e-06	DNA binding; "sequence-specific DNA binding transcription factor activity"
Glyma.13G183200	-2.97578	0.0121378	NA
Glyma.10G156000	-2.97532	1.05684e-05	peptidase activity
Glyma.09G056600	-2.97504	0.00099978	molecular function
Glyma.02G087000	-2.97481	4.6108e-10	ATP binding; "cytokine binding"; "cytokinin receptor activity"; "enzyme binding"; "osmosensor activity"; "phosphoprotein phosphatase activity"; "phosphorelay response regulator activity"; "phosphorelay sensor kinase activity"; "protein binding"; "protein histidine kinase activity"; "protein histidine kinase binding"; "protein kinase binding"; "signal transducer activity"; "transferase activity, t…
Glyma.15G236200	-2.97426	0.00136024	phosphorelay response regulator activity; "protein binding"
Glyma.13G043000	-2.97332	0.00149832	ATP binding; "ATPase activity"; "ATPase activity, coupled to transmembrane movement of substances"; "fatty acid transporter activity"; "nucleoside-triphosphatase activity"; "nucleotide binding"
Glyma.18G110500	-2.97243	0.00290067	carboxylesterase activity; "hydrolase activity, acting on ester bonds"
Glyma.11G148300	-2.97239	0.00205348	NA
Glyma.03G221800	-2.972	0.00498777	NA
Glyma.05G182200	-2.97158	6.67891e-12	zinc ion binding
Glyma.10G212500	-2.97157	1.92749e-05	serine-type carboxypeptidase activity
Glyma.07G017300	-2.97079	0.000332957	DNA binding; "sequence-specific DNA binding"; "sequence-specific DNA binding transcription factor activity"
Glyma.09G064200	-2.97074	0.000129317	DNA binding; "sequence-specific DNA binding transcription factor activity"
Glyma.13G229000	-2.97033	6.77739e-06	molecular function
Glyma.08G329600	-2.97027	4.77532e-07	NA
Glyma.09G197400	-2.96971	5.64609e-06	G-protein coupled GABA receptor activity; "calcium channel activity"; "extracellular-glutamate-gated ion channel activity"; "glutamate receptor activity"; "intracellular ligand-gated ion channel activity"; "ionotropic glutamate receptor activity"; "transporter activity"
Glyma.16G078800	-2.96955	4.47766e-05	ATP binding; "kinase activity"; "protein kinase activity"; "protein serine/threonine kinase activity"; "transferase activity, transferring phosphorus-containing groups"
Glyma.14G102900	-2.96856	3.73684e-08	protein binding; "sequence-specific DNA binding"; "sequence-specific DNA binding transcription factor activity"
Glyma.09G271500	-2.96855	1.25266e-07	molecular function
Glyma.18G046100	-2.96752	0.00881572	ATP binding; "kinase activity"; "protein kinase activity"; "protein serine/threonine kinase activity"; "transferase activity, transferring phosphorus-containing groups"
Glyma.12G175800	-2.96724	0.0110262	carbonate dehydratase activity; "zinc ion binding"
Glyma.03G141900	-2.96711	2.64121e-05	NA
Glyma.09G236800	-2.96629	4.73969e-14	calcium ion binding
Glyma.06G268600	-2.96509	0.00143877	ADP binding
Glyma.04G082100	-2.96503	5.80432e-07	galactosylgalactosylxylosylprotein 3-beta-glucuronosyltransferase activity; "transferase activity, transferring glycosyl groups"; "xylosyltransferase activity"
Glyma.17G120100	-2.96499	5.80244e-09	ATP binding; "ATPase activity"; "ATPase activity, coupled to transmembrane movement of substances"; "nucleoside-triphosphatase activity"; "nucleotide binding"
Glyma.10G056000	-2.96476	0.000407209	molecular function
Glyma.09G230300	-2.96444	6.64546e-12	ATP binding; "protein binding"; "protein kinase activity"; "protein serine/threonine kinase activity"; "transferase activity, transferring phosphorus-containing groups"
Glyma.15G146800	-2.96413	2.3766e-06	polygalacturonase activity
Glyma.03G066300	-2.96246	2.08759e-06	molecular function
Glyma.17G148600	-2.96211	0.00106898	amino acid transmembrane transporter activity; "cationic amino acid transmembrane transporter activity"
Glyma.08G012300	-2.96117	2.80641e-05	receptor binding
Glyma.01G172700	-2.95945	1.65914e-22	nucleotide binding
Glyma.08G192300	-2.95823	4.61039e-08	nucleic acid binding; "sequence-specific DNA binding transcription factor activity"; "zinc ion binding"
Glyma.03G069300	-2.95792	0.000156892	ATP binding; "kinase activity"; "protein kinase activity"; "protein serine/threonine kinase activity"; "transferase activity, transferring phosphorus-containing groups"
Glyma.02G263900	-2.95741	4.18428e-18	ATP binding; "protein kinase activity"; "protein serine/threonine kinase activity"; "transferase activity, transferring phosphorus-containing groups"
Glyma.18G046300	-2.95729	8.36334e-07	ATP binding; "kinase activity"; "protein kinase activity"; "protein serine/threonine kinase activity"; "transferase activity, transferring phosphorus-containing groups"
Glyma.09G186900	-2.95673	1.53425e-05	C-8 sterol isomerase activity; "cholestenol delta-isomerase activity"
Glyma.05G180600	-2.95524	2.55386e-22	inositol-3-phosphate synthase activity; "nucleotide binding"
Glyma.13G242600	-2.95446	5.0419e-05	NA
Glyma.15G102000	-2.95438	1.25319e-28	catalytic activity; "glutamate-ammonia ligase activity"
Glyma.16G062700	-2.95256	0.00937867	NA
Glyma.16G126100	-2.95256	0.00937867	kinase activity
Glyma.18G214100	-2.95256	0.00937867	NA
Glyma.07G192700	-2.9518	0.00600405	serine-type carboxypeptidase activity
Glyma.08G306600	-2.9508	1.83758e-06	molecular function
Glyma.16G008500	-2.95042	5.71486e-10	ATP binding; "kinase activity"; "protein kinase activity"; "protein serine/threonine kinase activity"; "transferase activity, transferring phosphorus-containing groups"
Glyma.15G149700	-2.95034	3.87189e-06	molecular function
Glyma.13G328500	-2.94938	1.51127e-06	NA
Glyma.06G258000	-2.94776	8.53361e-10	calcium ion binding
Glyma.17G048700	-2.9466	3.91074e-10	identical protein binding; "serine-type endopeptidase activity"
Glyma.11G032500	-2.94549	0.00247474	NA
Glyma.04G088500	-2.94548	8.77173e-12	GTP binding; "GTPase activity"; "structural constituent of cytoskeleton"; "structural molecule activity"
Glyma.05G109200	-2.94524	0.00607426	DNA binding; "sequence-specific DNA binding transcription factor activity"
Glyma.08G041100	-2.94411	0.000237053	sequence-specific DNA binding transcription factor activity; "zinc ion binding"
Glyma.03G204200	-2.94407	0.0113923	molecular function
Glyma.09G200800	-2.94304	1.20197e-06	ATP binding; "microtubule motor activity"
Glyma.17G153000	-2.94245	4.8036e-10	inositol-polyphosphate 5-phosphatase activity
Glyma.04G143300	-2.94218	0.00962439	DNA binding; "sequence-specific DNA binding transcription factor activity"
Glyma.08G275500	-2.94218	0.00962439	carbohydrate binding; "catalytic activity"; "lyase activity"
Glyma.03G021600	-2.94213	8.59419e-06	electron carrier activity; "heme binding"; "iron ion binding"; "oxidoreductase activity, acting on paired donors, with incorporation or reduction of molecular oxygen"; "oxygen binding"
Glyma.10G111200	-2.94166	3.58227e-05	NA
Glyma.03G123600	-2.94146	2.04768e-07	cyclin-dependent protein serine/threonine kinase regulator activity; "protein binding"; "protein kinase binding"
Glyma.06G119300	-2.94101	1.1403e-15	ATP binding; "calcium ion binding"; "kinase activity"; "protein kinase activity"; "protein serine/threonine kinase activity"; "transferase activity, transferring phosphorus-containing groups"
Glyma.01G184300	-2.94088	8.53959e-06	ATP binding; "calcium-dependent protein serine/threonine phosphatase activity"; "calcium ion binding"; "kinase activity"; "protein kinase activity"; "protein serine/threonine kinase activity"; "protein tyrosine kinase activity"; "transferase activity, transferring phosphorus-containing groups"
Glyma.09G135700	-2.93988	1.55364e-06	nucleotide binding; "oxidoreductase activity"
Glyma.08G227200	-2.93984	8.40544e-13	ATP binding; "calcium ion binding"; "calmodulin-dependent protein kinase activity"; "kinase activity"; "protein kinase activity"; "protein serine/threonine kinase activity"; "transferase activity, transferring phosphorus-containing groups"
Glyma.12G145400	-2.93922	6.74084e-07	ATP binding; "carbohydrate binding"; "kinase activity"; "protein kinase activity"; "protein serine/threonine kinase activity"; "transferase activity, transferring phosphorus-containing groups"; "transmembrane receptor protein kinase activity"
Glyma.17G206300	-2.93897	1.48923e-06	ATP binding; "ATPase activity"; "ATPase activity, coupled to transmembrane movement of substances"; "nucleoside-triphosphatase activity"; "nucleotide binding"
Glyma.03G070600	-2.93825	0.000557676	isochorismate synthase activity
Glyma.12G091200	-2.93709	3.13751e-11	DNA binding; "sequence-specific DNA binding transcription factor activity"
Glyma.02G258000	-2.93593	1.94915e-08	molecular function
Glyma.05G164200	-2.93526	2.08912e-07	NA
Glyma.16G186600	-2.93487	0.00411756	ATP binding; "kinase activity"; "protein binding"; "protein kinase activity"; "protein serine/threonine kinase activity"; "protein tyrosine kinase activity"; "transferase activity, transferring phosphorus-containing groups"; "transmembrane receptor protein serine/threonine kinase activity"
Glyma.11G121000	-2.93332	0.0112424	nucleotide binding
Glyma.18G201300	-2.93302	2.19107e-08	carboxylesterase activity; "hydrolase activity"; "hydrolase activity, acting on ester bonds"
Glyma.19G194300	-2.93248	5.43379e-05	phosphatidylethanolamine binding; "transcription cofactor activity"
Glyma.06G255700	-2.93173	1.47782e-06	calcium ion binding
Glyma.12G197400	-2.93074	0.000186275	lyase activity; "magnesium ion binding"; "terpene synthase activity"
Glyma.10G206900	-2.93062	1.29337e-08	NA
Glyma.02G149300	-2.9305	0.0110426	carbohydrate transmembrane transporter activity; "sugar:hydrogen symporter activity"; "transmembrane transporter activity"
Glyma.11G212500	-2.9299	1.0185e-09	molecular function
Glyma.06G313800	-2.92839	0.00431339	molecular function
Glyma.07G065600	-2.92801	3.11106e-12	ADP binding; "nucleoside-triphosphatase activity"; "nucleotide binding"
Glyma.09G202300	-2.92793	3.48712e-23	ATP binding; "kinase activity"; "protein kinase activity"; "protein serine/threonine kinase activity"; "transferase activity, transferring phosphorus-containing groups"
Glyma.13G003000	-2.92765	0.00492606	catalytic activity; "lipase activity"
Glyma.06G005700	-2.92686	1.66543e-07	catalytic activity; "methylthioadenosine nucleosidase activity"
Glyma.18G250400	-2.92621	0.00480703	NA
Glyma.11G207500	-2.92581	2.74237e-18	ATP binding; "kinase activity"; "protein kinase activity"; "protein serine/threonine kinase activity"; "transferase activity, transferring phosphorus-containing groups"
Glyma.13G251700	-2.92493	0.00490177	molecular function
Glyma.17G089500	-2.92428	0.000183832	molecular function
Glyma.04G033900	-2.92427	1.59222e-14	molecular function
Glyma.11G225200	-2.92401	0.000196088	Rho guanyl-nucleotide exchange factor activity
Glyma.06G071000	-2.92365	0.0114963	molecular function
Glyma.01G179600	-2.92052	4.82434e-18	electron carrier activity; "heme binding"; "iron ion binding"; "oxidoreductase activity, acting on paired donors, with incorporation or reduction of molecular oxygen"; "oxygen binding"
Glyma.20G118900	-2.91965	0.000239192	ATP binding; "kinase activity"; "protein kinase activity"; "protein serine/threonine kinase activity"; "protein tyrosine kinase activity"; "transferase activity, transferring phosphorus-containing groups"
Glyma.04G190800	-2.91962	7.64489e-09	oxidoreductase activity, acting on a sulfur group of donors, disulfide as acceptor; "peptide-methionine (S)-S-oxide reductase activity"
Glyma.15G118500	-2.91907	3.21706e-07	metal ion binding
Glyma.19G189300	-2.91895	2.81307e-07	NA
Glyma.12G009200	-2.9178	0.0122411	methyltransferase activity; "sterol 24-C-methyltransferase activity"
Glyma.14G223000	-2.91753	3.03103e-18	copper ion binding; "oxidoreductase activity"
Glyma.07G094200	-2.91727	0.000197268	ATP binding; "kinase activity"; "protein kinase activity"; "protein serine/threonine kinase activity"; "transferase activity, transferring phosphorus-containing groups"
Glyma.05G229100	-2.91695	5.15146e-06	protein binding
Glyma.15G127500	-2.91683	0.00596502	polygalacturonase activity
Glyma.07G103800	-2.91677	0.000459979	molecular function
Glyma.06G286600	-2.91666	2.48915e-05	O-methyltransferase activity; "methyltransferase activity"; "protein dimerization activity"
Glyma.01G110300	-2.91606	0.00121406	organic anion transmembrane transporter activity
Glyma.10G062800	-2.91563	0.000142243	NA
Glyma.10G173700	-2.91487	8.38069e-08	DNA binding; "sequence-specific DNA binding transcription factor activity"; "zinc ion binding"
Glyma.08G161600	-2.91288	1.96726e-12	NA
Glyma.07G063600	-2.91256	4.2317e-05	ADP binding
Glyma.08G039300	-2.91236	1.55958e-06	3-chloroallyl aldehyde dehydrogenase activity; "aldehyde dehydrogenase (NAD) activity"; "coniferyl-aldehyde dehydrogenase activity"; "oxidoreductase activity"
Glyma.07G109400	-2.91226	0.00511698	metalloendopeptidase activity; "metallopeptidase activity"; "zinc ion binding"
Glyma.10G295300	-2.91203	1.16342e-11	homogentisate phytyltransferase activity; "prenyltransferase activity"
Glyma.10G205300	-2.91135	0.0107284	NA
Glyma.13G116700	-2.91102	0.0112452	aspartic-type endopeptidase activity; "endopeptidase activity"
Glyma.14G004800	-2.91059	0.000784512	molecular function
Glyma.08G357200	-2.91002	3.16921e-06	ATP binding; "kinase activity"; "protein kinase activity"; "protein serine/threonine kinase activity"; "transferase activity, transferring phosphorus-containing groups"
Glyma.16G017200	-2.90946	9.9249e-08	inorganic diphosphatase activity; "magnesium ion binding"
Glyma.20G178800	-2.90935	3.34447e-09	calmodulin binding
Glyma.11G235200	-2.90854	1.74727e-07	transporter activity
Glyma.12G226200	-2.90807	3.0761e-06	molecular function
Glyma.18G108700	-2.90806	0.000383359	NA
Glyma.18G241200	-2.90719	1.35763e-09	NA
Glyma.09G049100	-2.90604	2.55383e-14	electron carrier activity; "heme binding"; "iron ion binding"; "oxidoreductase activity, acting on paired donors, with incorporation or reduction of molecular oxygen"; "oxygen binding"
Glyma.19G084200	-2.90569	0.00560905	amino acid transmembrane transporter activity
Glyma.16G014500	-2.9041	0.000186382	molecular function
Glyma.19G213300	-2.90381	1.91413e-23	ethylene binding; "protein binding"; "protein histidine kinase activity"; "receptor activity"
Glyma.12G207600	-2.90376	0.000372847	NA
Glyma.04G083200	-2.90373	5.24098e-06	transporter activity; "water channel activity"
Glyma.02G130500	-2.90247	1.84482e-05	NA
Glyma.13G200300	-2.90229	1.36136e-14	NA
Glyma.08G021700	-2.90199	1.8479e-05	DNA binding; "sequence-specific DNA binding transcription factor activity"
Glyma.12G179000	-2.90179	7.47926e-06	sequence-specific DNA binding transcription factor activity; "zinc ion binding"
Glyma.20G164900	-2.90179	6.06312e-08	catalytic activity; "cation binding"; "hydrolase activity, hydrolyzing O-glycosyl compounds"
Glyma.17G107800	-2.90147	2.13743e-10	molecular function
Glyma.U028300	-2.90038	1.23509e-05	molecular function
Glyma.05G151300	-2.90029	1.92261e-07	selenium binding
Glyma.04G047900	-2.90017	3.17689e-06	DNA binding; "sequence-specific DNA binding transcription factor activity"
Glyma.02G207300	-2.90015	0.000245948	NA
Glyma.19G224600	-2.90007	0.0020456	DNA binding; "sequence-specific DNA binding transcription factor activity"
Glyma.14G041300	-2.89989	0.00576365	L-ascorbate oxidase activity; "copper ion binding"; "oxidoreductase activity"
Glyma.10G252800	-2.89969	6.42062e-12	ATP binding; "kinase activity"; "protein kinase activity"; "protein serine/threonine kinase activity"; "protein tyrosine kinase activity"; "transferase activity, transferring phosphorus-containing groups"
Glyma.15G143700	-2.89963	1.41047e-09	alpha-N-arabinofuranosidase activity; "hydrolase activity, hydrolyzing O-glycosyl compounds"
Glyma.08G303700	-2.89954	7.45435e-11	ADP binding
Glyma.18G213000	-2.89921	0.00597508	molecular function
Glyma.12G121000	-2.89898	0.000470456	DNA binding; "protein dimerization activity"; "sequence-specific DNA binding"; "sequence-specific DNA binding transcription factor activity"
Glyma.15G224500	-2.89879	7.77214e-05	identical protein binding; "serine-type endopeptidase activity"
Glyma.04G049300	-2.89729	0.000267948	DNA binding; "sequence-specific DNA binding"; "sequence-specific DNA binding transcription factor activity"
Glyma.08G080000	-2.89689	0.011454	UDP-N-acetylmuramate dehydrogenase activity; "catalytic activity"; "electron carrier activity"; "flavin adenine dinucleotide binding"; "oxidoreductase activity"; "oxidoreductase activity, acting on CH-OH group of donors"
Glyma.05G177000	-2.89669	2.59406e-11	catalytic activity; "hydrolase activity"
Glyma.02G234600	-2.89632	7.9194e-05	molecular function
Glyma.04G204400	-2.89602	1.5877e-18	calmodulin-dependent protein kinase activity; "kinase activity"; "protein binding"; "protein kinase activity"; "protein serine/threonine kinase activity"
Glyma.05G084900	-2.89588	0.00654237	molecular function
Glyma.01G069000	-2.89578	1.43517e-05	NA
Glyma.12G045700	-2.89557	1.98248e-08	transferase activity, transferring acyl groups
Glyma.12G022700	-2.89512	1.84323e-11	DNA binding; "sequence-specific DNA binding transcription factor activity"
Glyma.17G161500	-2.89434	1.00265e-19	signal transducer activity
Glyma.17G078300	-2.89274	1.02557e-06	NAD(P)H oxidase activity; "calcium ion binding"; "electron carrier activity"; "flavin adenine dinucleotide binding"; "iron ion binding"; "oxidoreductase activity"; "oxidoreductase activity, acting on NAD(P)H, oxygen as acceptor"; "peroxidase activity"
Glyma.18G073400	-2.89218	7.53063e-13	ATP binding; "kinase activity"; "phosphotransferase activity, alcohol group as acceptor"; "uracil phosphoribosyltransferase activity"
Glyma.17G163500	-2.8918	2.59118e-06	signal transducer activity
Glyma.02G262200	-2.89155	0.0118421	hydrolase activity, acting on glycosyl bonds; "mannosyl-glycoprotein endo-beta-N-acetylglucosaminidase activity"
Glyma.06G247200	-2.89111	1.34277e-14	signal transducer activity
Glyma.18G141900	-2.89004	0.000564851	nitrate transmembrane transporter activity
Glyma.17G059800	-2.88917	8.55758e-24	identical protein binding; "serine-type endopeptidase activity"
Glyma.08G161400	-2.88847	8.63608e-09	NA
Glyma.11G045900	-2.88833	0.0110488	DNA binding; "protein dimerization activity"; "sequence-specific DNA binding"; "sequence-specific DNA binding transcription factor activity"
Glyma.20G088300	-2.88833	0.0110488	NA
Glyma.11G042000	-2.88832	2.58069e-11	nitrate transmembrane transporter activity; "transporter activity"
Glyma.16G086500	-2.88763	5.29328e-07	ADP binding
Glyma.09G003100	-2.88756	4.81081e-06	ATP binding; "carbohydrate binding"; "kinase activity"; "protein kinase activity"; "protein serine/threonine kinase activity"; "protein tyrosine kinase activity"; "transferase activity, transferring phosphorus-containing groups"
Glyma.03G036500	-2.88725	1.41006e-08	ATP binding; "protein binding"; "protein histidine kinase binding"; "protein kinase activity"; "protein serine/threonine kinase activity"; "transferase activity, transferring phosphorus-containing groups"
Glyma.14G042300	-2.88719	0.000158283	NA
Glyma.12G226100	-2.88635	7.35756e-07	catalytic activity; "protein serine/threonine phosphatase activity"
Glyma.11G182500	-2.88461	0.00562196	NA
Glyma.03G065100	-2.88406	7.49373e-06	ATP binding; "kinase activity"; "protein kinase activity"; "protein serine/threonine kinase activity"; "protein tyrosine kinase activity"; "transferase activity, transferring phosphorus-containing groups"
Glyma.02G298300	-2.88395	0.000217698	ATP binding; "ATPase activity"; "ATPase activity, coupled to transmembrane movement of substances"; "chlorophyll catabolite transmembrane transporter activity"; "glutathione S-conjugate-exporting ATPase activity"; "nucleoside-triphosphatase activity"; "nucleotide binding"
Glyma.17G138500	-2.88392	5.89914e-05	beta-fructofuranosidase activity; "hydrolase activity, hydrolyzing O-glycosyl compounds"; "sucrose alpha-glucosidase activity"
Glyma.02G085600	-2.88388	5.53275e-13	ATP binding; "ubiquitin protein ligase binding"
Glyma.17G208200	-2.88319	8.25154e-05	molecular function
Glyma.11G157000	-2.88314	2.98841e-08	aspartic-type endopeptidase activity
Glyma.04G194200	-2.88276	2.60632e-12	4-coumarate-CoA ligase activity; "catalytic activity"; "fatty-acyl-CoA synthase activity"
Glyma.17G054500	-2.8825	0.00555899	UDP-N-acetylmuramate dehydrogenase activity; "catalytic activity"; "cytokinin dehydrogenase activity"; "flavin adenine dinucleotide binding"; "oxidoreductase activity"; "oxidoreductase activity, acting on CH-OH group of donors"; "primary amine oxidase activity"
Glyma.13G260100	-2.88248	0.0114058	NA
Glyma.06G231100	-2.88187	0.000569336	NA
Glyma.03G261600	-2.88121	1.64936e-07	oxidoreductase activity; "oxidoreductase activity, acting on paired donors, with incorporation or reduction of molecular oxygen, 2-oxoglutarate as one donor, and incorporation of one atom each of oxygen into both donors"
Glyma.12G199300	-2.88086	0.00788566	cyclin-dependent protein serine/threonine kinase activity; "protein binding"
Glyma.13G231300	-2.87996	5.36717e-05	carboxylesterase activity; "hydrolase activity, acting on ester bonds"
Glyma.13G195800	-2.87963	2.86272e-10	sequence-specific DNA binding transcription factor activity
Glyma.08G120000	-2.87923	0.0024035	NA
Glyma.13G104300	-2.87916	2.43825e-14	ATP binding; "kinase activity"; "protein kinase activity"; "protein serine/threonine kinase activity"; "protein tyrosine kinase activity"; "transferase activity, transferring phosphorus-containing groups"
Glyma.02G233300	-2.87874	0.00201133	NA
Glyma.18G209900	-2.87838	7.17504e-08	molecular function
Glyma.03G078000	-2.87766	9.3305e-05	DNA binding; "sequence-specific DNA binding transcription factor activity"
Glyma.01G195200	-2.87757	8.10804e-08	ubiquitin-protein ligase activity
Glyma.02G153000	-2.87575	0.00309259	arsenate reductase (glutaredoxin) activity; "electron carrier activity"; "protein disulfide oxidoreductase activity"
Glyma.19G102100	-2.87463	1.2673e-11	amino acid binding; "aspartate kinase activity"
Glyma.05G202000	-2.8736	1.44498e-14	ATP binding; "protein kinase activity"; "protein serine/threonine kinase activity"; "transferase activity, transferring phosphorus-containing groups"
Glyma.13G319900	-2.87342	3.39882e-06	gamma-aminobutyric acid transmembrane transporter activity
Glyma.01G184200	-2.8728	0.00210076	heme binding; "peroxidase activity"
Glyma.19G082000	-2.87089	0.000568723	zinc ion binding
Glyma.11G076100	-2.87034	0.00114839	molecular function
Glyma.18G014600	-2.86934	8.72028e-05	zinc ion binding
Glyma.09G016400	-2.8693	2.95579e-06	metal ion binding
Glyma.13G049300	-2.86847	0.0119689	molecular function
Glyma.13G196200	-2.86735	3.03104e-13	aspartic-type endopeptidase activity
Glyma.07G077200	-2.86668	2.80418e-06	molecular function
Glyma.18G206100	-2.86652	0.00612595	NA
Glyma.17G228000	-2.86616	2.61378e-09	nucleic acid binding; "sequence-specific DNA binding transcription factor activity"; "zinc ion binding"
Glyma.05G222400	-2.86582	0.00303587	1-aminocyclopropane-1-carboxylate oxidase activity; "oxidoreductase activity"; "oxidoreductase activity, acting on paired donors, with incorporation or reduction of molecular oxygen, 2-oxoglutarate as one donor, and incorporation of one atom each of oxygen into both donors"
Glyma.07G089800	-2.86512	3.3422e-14	electron carrier activity; "heme binding"; "iron ion binding"; "oxidoreductase activity, acting on paired donors, with incorporation or reduction of molecular oxygen"; "oxygen binding"
Glyma.03G039400	-2.86434	0.000304948	NA
Glyma.05G166000	-2.86414	1.73373e-06	molecular function
Glyma.05G184600	-2.86251	0.00661948	GTP binding; "GTPase activity"
Glyma.15G232400	-2.86241	1.43264e-06	ADP binding; "nucleoside-triphosphatase activity"; "nucleotide binding"
Glyma.13G114000	-2.86241	2.22685e-38	UDP-glycosyltransferase activity; "sucrose synthase activity"; "transferase activity, transferring glycosyl groups"
Glyma.13G274800	-2.86231	1.37876e-05	catalytic activity; "protein serine/threonine phosphatase activity"
Glyma.03G111000	-2.86112	0.00275672	ATP binding; "glycine-tRNA ligase activity"; "nucleotide binding"
Glyma.07G226400	-2.8609	3.81521e-07	extracellular-glutamate-gated ion channel activity; "intracellular ligand-gated ion channel activity"; "ionotropic glutamate receptor activity"; "transporter activity"
Glyma.16G207700	-2.86075	2.51215e-08	ferrous iron binding; "oxidoreductase activity"; "oxidoreductase activity, acting on single donors with incorporation of molecular oxygen"; "zinc ion binding"
Glyma.18G186800	-2.86012	1.41476e-08	nucleotide binding; "oxidoreductase activity"
Glyma.16G079200	-2.85999	4.0414e-12	kinase activity; "protein binding"; "protein kinase activity"; "receptor serine/threonine kinase binding"
Glyma.09G269400	-2.85978	2.92929e-07	catalytic activity; "coenzyme binding"; "nucleotide binding"; "oxidoreductase activity, acting on CH-OH group of donors"
Glyma.12G099100	-2.85965	0.000225917	molecular function
Glyma.01G012200	-2.85962	0.0125703	carboxylesterase activity; "triglyceride lipase activity"
Glyma.07G262500	-2.85917	3.76158e-06	transporter activity
Glyma.15G148500	-2.85915	2.59807e-13	ATP binding; "ATPase activity"; "ATPase activity, coupled to transmembrane movement of substances"; "folic acid transporter activity"; "nucleoside-triphosphatase activity"; "nucleotide binding"
Glyma.19G167200	-2.85904	1.59961e-07	molecular function
Glyma.12G236100	-2.85894	1.42849e-10	ATP binding; "DNA binding"; "helicase activity"; "nucleic acid binding"
Glyma.08G009700	-2.85894	0.00024053	DNA binding; "protein binding"; "sequence-specific DNA binding transcription factor activity"
Glyma.02G051900	-2.85892	5.74233e-05	protein heterodimerization activity; "sequence-specific DNA binding transcription factor activity"
Glyma.07G034800	-2.85868	1.63915e-08	lipoxygenase activity
Glyma.20G140500	-2.85689	6.70995e-12	ATP binding; "kinase activity"; "protein kinase activity"; "protein serine/threonine kinase activity"; "protein tyrosine kinase activity"; "transferase activity, transferring phosphorus-containing groups"
Glyma.09G007900	-2.85628	3.31065e-06	6-phosphofructokinase activity; "ATP binding"; "diphosphate-fructose-6-phosphate 1-phosphotransferase activity"
Glyma.04G245900	-2.85601	1.06747e-05	1-aminocyclopropane-1-carboxylate oxidase activity; "oxidoreductase activity"; "oxidoreductase activity, acting on paired donors, with incorporation or reduction of molecular oxygen, 2-oxoglutarate as one donor, and incorporation of one atom each of oxygen into both donors"
Glyma.19G144500	-2.85549	0.00577407	NA
Glyma.10G100600	-2.855	8.85998e-05	ATP binding; "carbohydrate binding"; "protein kinase activity"; "transferase activity, transferring phosphorus-containing groups"
Glyma.14G079000	-2.85447	4.60378e-06	DNA binding; "sequence-specific DNA binding transcription factor activity"; "transcription regulatory region DNA binding"
Glyma.07G054700	-2.85342	1.17179e-11	sequence-specific DNA binding transcription factor activity
Glyma.18G266100	-2.8533	6.6976e-08	UDP-glycosyltransferase activity; "transferase activity, transferring glycosyl groups"; "transferase activity, transferring hexosyl groups"
Glyma.07G070300	-2.85323	3.71687e-07	ATP binding; "kinase activity"; "protein kinase activity"; "protein serine/threonine kinase activity"; "transferase activity, transferring phosphorus-containing groups"; "ubiquitin-protein ligase activity"
Glyma.04G180000	-2.85311	6.37724e-10	transmembrane transporter activity; "transporter activity"
Glyma.06G190000	-2.85014	0.00254554	ATP binding; "protein kinase activity"; "protein serine/threonine kinase activity"; "transferase activity, transferring phosphorus-containing groups"
Glyma.19G248300	-2.84901	2.04628e-05	molecular function
Glyma.15G149000	-2.84891	1.85142e-08	NA
Glyma.06G034700	-2.84842	1.22056e-06	calcium ion binding
Glyma.04G223700	-2.84812	6.56797e-17	hydrolase activity; "hydrolase activity, acting on ester bonds"; "methyl indole-3-acetate esterase activity"
Glyma.11G056600	-2.84798	0.0127431	molecular function
Glyma.16G172600	-2.84792	5.21499e-05	ATP binding; "ATPase activity"; "ATPase activity, coupled to transmembrane movement of substances"; "nucleoside-triphosphatase activity"; "nucleotide binding"
Glyma.18G114900	-2.84779	3.39746e-17	calcium ion binding; "poly(U) RNA binding"
Glyma.07G067800	-2.84763	7.51544e-07	ADP binding
Glyma.20G096700	-2.84762	0.000982681	NA
Glyma.02G137400	-2.84759	3.3846e-12	sequence-specific DNA binding transcription factor activity
Glyma.11G213000	-2.84704	6.30944e-06	calmodulin binding; "carboxy-lyase activity"; "catalytic activity"; "glutamate decarboxylase activity"; "pyridoxal phosphate binding"
Glyma.16G133600	-2.84657	6.38039e-08	ATP binding; "ATPase activity"; "nucleoside-triphosphatase activity"; "nucleotide binding"
Glyma.10G298100	-2.84505	0.014412	molecular function
Glyma.12G086100	-2.84459	1.37484e-05	molecular function
Glyma.06G147100	-2.84431	7.92148e-21	sequence-specific DNA binding; "sequence-specific DNA binding transcription factor activity"
Glyma.14G042600	-2.84413	0.00690142	nucleotide binding; "oxidoreductase activity"; "zinc ion binding"
Glyma.08G013200	-2.84396	8.86836e-07	ATP binding; "protein kinase activity"; "protein serine/threonine kinase activity"; "protein tyrosine kinase activity"; "transferase activity, transferring phosphorus-containing groups"
Glyma.12G194100	-2.84364	1.25017e-10	G-protein coupled GABA receptor activity; "extracellular-glutamate-gated ion channel activity"; "intracellular ligand-gated ion channel activity"; "ionotropic glutamate receptor activity"; "protein binding"; "transporter activity"
Glyma.18G077000	-2.84288	0.000163351	NA
Glyma.02G099500	-2.84287	1.67209e-16	DNA binding; "sequence-specific DNA binding transcription factor activity"
Glyma.01G027800	-2.84272	0.000149682	NA
Glyma.20G140200	-2.84269	3.01321e-28	ATP binding; "kinase activity"; "protein kinase activity"; "protein serine/threonine kinase activity"; "transferase activity, transferring phosphorus-containing groups"
Glyma.15G162600	-2.84244	2.75547e-08	ATP binding; "ATPase activity"; "ATPase activity, coupled to transmembrane movement of ions, phosphorylative mechanism"; "catalytic activity"; "hydrogen-exporting ATPase activity, phosphorylative mechanism"; "magnesium ion binding"; "metal ion binding"; "nucleotide binding"; "protein binding"
Glyma.19G151200	-2.84198	5.3075e-07	molecular function
Glyma.14G026200	-2.84187	7.70303e-05	NA
Glyma.04G084900	-2.8415	0.0135687	DNA binding; "sequence-specific DNA binding"; "sequence-specific DNA binding transcription factor activity"; "zinc ion binding"
Glyma.06G277400	-2.83999	7.02992e-06	molecular function
Glyma.15G152200	-2.8389	2.09293e-11	ADP binding
Glyma.19G029300	-2.83758	0.000434313	UDP-glycosyltransferase activity; "transferase activity, transferring glycosyl groups"; "transferase activity, transferring hexosyl groups"
Glyma.13G249500	-2.83629	0.00392934	NA
Glyma.08G324300	-2.83586	1.3494e-06	glycerophosphodiester phosphodiesterase activity; "kinase activity"; "phosphoric diester hydrolase activity"
Glyma.07G093400	-2.8355	0.000314056	molecular function
Glyma.11G031500	-2.83548	1.42931e-13	nitrate transmembrane transporter activity; "protein binding"; "transporter activity"
Glyma.08G246700	-2.83543	1.5922e-06	O-methyltransferase activity; "methyltransferase activity"; "protein dimerization activity"
Glyma.10G295200	-2.83443	1.60534e-09	nucleic acid binding; "sequence-specific DNA binding transcription factor activity"; "zinc ion binding"
Glyma.18G139900	-2.83314	1.46477e-06	polygalacturonase activity
Glyma.07G084200	-2.8322	1.88047e-07	GTP binding; "GTPase activity"
Glyma.19G016600	-2.83213	7.13884e-10	ATP binding; "ATPase activity"; "ATPase activity, coupled to transmembrane movement of substances"; "nucleoside-triphosphatase activity"; "nucleotide binding"
Glyma.19G063600	-2.83178	4.64067e-05	NA
Glyma.19G159200	-2.83142	0.00118942	phosphatidylinositol binding; "phospholipid binding"
Glyma.07G089700	-2.83137	0.00939516	electron carrier activity; "heme binding"; "iron ion binding"; "oxidoreductase activity, acting on paired donors, with incorporation or reduction of molecular oxygen"; "oxygen binding"
Glyma.08G106000	-2.82958	2.65617e-21	amidase activity; "carbon-nitrogen ligase activity, with glutamine as amido-N-donor"
Glyma.13G265700	-2.82913	0.017812	ATP binding; "protein kinase activity"; "protein serine/threonine kinase activity"; "transferase activity, transferring phosphorus-containing groups"
Glyma.16G077800	-2.82857	6.16227e-07	NAD binding; "cobalt ion binding"; "malate dehydrogenase (oxaloacetate-decarboxylating) (NADP+) activity"; "malate dehydrogenase (oxaloacetate-decarboxylating) activity"; "malic enzyme activity"; "metal ion binding"; "nucleotide binding"; "oxidoreductase activity"; "oxidoreductase activity, acting on NAD(P)H, NAD(P) as acceptor"; "oxidoreductase activity, acting on the CH-OH group of donors, NAD …
Glyma.09G166700	-2.82831	0.00273381	NA
Glyma.11G169600	-2.82785	0.00702162	zinc ion binding
Glyma.04G109400	-2.82758	0.0148557	UDP-glycosyltransferase activity; "glucuronosyltransferase activity"; "transferase activity, transferring glycosyl groups"; "transferase activity, transferring hexosyl groups"
Glyma.08G248700	-2.82603	1.69417e-06	NA
Glyma.08G107100	-2.82585	1.27658e-08	NA
Glyma.17G110400	-2.82575	0.014061	catalytic activity
Glyma.02G274500	-2.82501	8.93198e-05	ATP binding; "protein kinase activity"; "protein serine/threonine kinase activity"; "protein tyrosine kinase activity"; "transferase activity, transferring phosphorus-containing groups"
Glyma.17G258700	-2.8239	1.79943e-29	ATP binding; "unfolded protein binding"
Glyma.06G299200	-2.82378	7.15172e-17	diacylglycerol kinase activity
Glyma.06G264200	-2.82185	4.59698e-10	ADP binding
Glyma.04G015600	-2.82159	9.63669e-10	zinc ion binding
Glyma.05G021500	-2.82133	2.01721e-08	(1->3)-beta-D-glucan binding; "polysaccharide binding"
Glyma.18G267100	-2.82108	7.51687e-10	hydrolase activity, acting on glycosyl bonds
Glyma.09G117400	-2.82073	2.14445e-12	electron carrier activity; "heme binding"; "iron ion binding"; "oxidoreductase activity, acting on paired donors, with incorporation or reduction of molecular oxygen"; "oxygen binding"
Glyma.10G021400	-2.81954	9.24114e-07	sequence-specific DNA binding transcription factor activity; "zinc ion binding"
Glyma.13G197300	-2.81874	4.18318e-06	protein homodimerization activity
Glyma.20G061100	-2.81858	6.89823e-09	catalytic activity; "hydrolase activity, hydrolyzing O-glycosyl compounds"
Glyma.19G129600	-2.81796	0.000108473	molecular function
Glyma.01G078800	-2.81773	0.000103031	lipid binding
Glyma.10G241200	-2.81766	9.84154e-08	ATP binding; "kinase activity"; "protein kinase activity"; "protein tyrosine kinase activity"; "transferase activity, transferring phosphorus-containing groups"
Glyma.18G247600	-2.81675	6.39033e-14	NA
Glyma.13G076900	-2.81639	4.47296e-06	L-ascorbate oxidase activity; "copper ion binding"; "oxidoreductase activity"
Glyma.02G099900	-2.81639	4.18395e-14	polygalacturonate 4-alpha-galacturonosyltransferase activity; "transferase activity, transferring glycosyl groups"; "transferase activity, transferring hexosyl groups"
Glyma.10G243600	-2.81638	1.23875e-23	oxidoreductase activity
Glyma.08G216800	-2.81582	3.59398e-07	molecular function
Glyma.13G093300	-2.8154	5.22454e-11	extracellular-glutamate-gated ion channel activity; "intracellular ligand-gated ion channel activity"; "ionotropic glutamate receptor activity"; "transporter activity"
Glyma.16G037500	-2.81424	1.11585e-08	ATP binding; "protein kinase activity"; "protein serine/threonine kinase activity"; "transferase activity, transferring phosphorus-containing groups"
Glyma.09G151700	-2.8142	0.00107714	ATP binding; "kinase activity"; "protein kinase activity"; "protein serine/threonine kinase activity"; "protein tyrosine kinase activity"; "transferase activity, transferring phosphorus-containing groups"
Glyma.18G038300	-2.81418	6.80109e-05	molecular function
Glyma.20G046200	-2.81235	1.69745e-16	ADP binding; "protein binding"
Glyma.15G032100	-2.81175	7.57861e-09	molecular function; "protein binding"
Glyma.02G076100	-2.81155	7.13725e-10	identical protein binding; "kinase activity"; "protein binding"; "receptor serine/threonine kinase binding"; "transmembrane receptor protein serine/threonine kinase activity"
Glyma.19G215500	-2.8114	8.25407e-08	hydrolase activity, hydrolyzing O-glycosyl compounds
Glyma.03G258900	-2.81113	7.03628e-11	NA
Glyma.09G014900	-2.81112	1.35365e-07	ATP binding; "kinase activity"; "protein kinase activity"; "protein serine/threonine kinase activity"; "protein tyrosine kinase activity"; "transferase activity, transferring phosphorus-containing groups"
Glyma.02G236000	-2.81047	0.000803345	NA
Glyma.12G200000	-2.80928	0.00686122	transferase activity; "transferase activity, transferring acyl groups other than amino-acyl groups"
Glyma.10G090100	-2.80911	4.5061e-09	molecular function
Glyma.09G211400	-2.80879	1.55229e-07	sequence-specific DNA binding transcription factor activity
Glyma.19G257600	-2.80879	4.57382e-08	NA
Glyma.03G196400	-2.8078	2.55903e-07	electron carrier activity; "protein disulfide oxidoreductase activity"
Glyma.17G251200	-2.8073	8.79973e-05	kinesin binding; "ubiquitin-protein ligase activity"
Glyma.12G062100	-2.80696	3.30003e-15	sequence-specific DNA binding transcription factor activity
Glyma.02G135500	-2.80675	3.65125e-05	ATP binding; "calcium-dependent protein serine/threonine kinase activity"; "kinase activity"; "protein binding"; "protein kinase activity"; "protein serine/threonine kinase activity"; "protein tyrosine kinase activity"; "transferase activity, transferring phosphorus-containing groups"
Glyma.14G117300	-2.80654	1.646e-06	NA
Glyma.U035000	-2.80652	2.62442e-06	NA
Glyma.14G151000	-2.80648	0.00695741	NA
Glyma.07G216400	-2.80634	8.14577e-14	molecular function
Glyma.19G200800	-2.80597	2.89533e-09	DNA binding; "sequence-specific DNA binding transcription factor activity"
Glyma.06G104600	-2.80561	3.11538e-06	NA
Glyma.16G169700	-2.80469	0.0101518	kinase activity
Glyma.14G133100	-2.80445	1.53155e-07	selenium binding
Glyma.07G201000	-2.80385	0.0141926	NA
Glyma.05G232300	-2.80376	0.00482325	copper ion binding; "metal ion binding"
Glyma.02G006300	-2.80217	2.84525e-06	DNA binding; "sequence-specific DNA binding transcription factor activity"
Glyma.14G174600	-2.80216	0.00288374	RNA binding; "nucleic acid binding"; "nucleotide binding"
Glyma.15G063200	-2.80207	1.53822e-11	ATP binding; "microtubule motor activity"; "minus-end-directed microtubule motor activity"
Glyma.16G107900	-2.80189	5.82184e-07	Rho guanyl-nucleotide exchange factor activity
Glyma.15G133600	-2.80159	3.08079e-15	hydrolase activity, hydrolyzing O-glycosyl compounds
Glyma.05G227600	-2.79949	0.00810792	molecular function
Glyma.09G189200	-2.79895	4.93191e-06	3-chloroallyl aldehyde dehydrogenase activity; "aldehyde dehydrogenase (NAD) activity"; "coniferyl-aldehyde dehydrogenase activity"; "oxidoreductase activity"
Glyma.10G231700	-2.79812	1.36116e-10	electron carrier activity; "ferric-chelate reductase activity"; "flavin adenine dinucleotide binding"; "iron ion binding"; "oxidoreductase activity"
Glyma.12G205900	-2.79742	1.30373e-05	1-aminocyclopropane-1-carboxylate synthase activity; "L-tyrosine:2-oxoglutarate aminotransferase activity"; "catalytic activity"; "pyridoxal phosphate binding"; "transaminase activity"; "transferase activity"
Glyma.13G147300	-2.7968	0.000120089	NA
Glyma.07G116700	-2.79677	4.06979e-05	DNA binding; "sequence-specific DNA binding transcription factor activity"
Glyma.15G266100	-2.7967	1.71822e-09	NA
Glyma.06G028000	-2.79612	3.50328e-06	NA
Glyma.09G045400	-2.79608	0.000120347	molecular function
Glyma.16G021400	-2.7954	0.00810228	molecular function
Glyma.17G255000	-2.79526	7.66961e-05	molecular function
Glyma.11G071600	-2.79508	1.02801e-06	ATP binding; "nucleoside-triphosphatase activity"; "nucleotide binding"
Glyma.20G159400	-2.79415	0.00629517	molecular function
Glyma.16G002900	-2.79385	2.91343e-07	molecular function
Glyma.13G159700	-2.79299	0.000685394	NA
Glyma.15G012800	-2.79003	0.00876035	protein binding; "sequence-specific DNA binding transcription factor activity"
Glyma.16G143200	-2.78995	3.61708e-11	molecular function
Glyma.10G010800	-2.7898	3.31012e-11	catalytic activity; "long-chain fatty acid-CoA ligase activity"; "very long-chain fatty acid-CoA ligase activity"
Glyma.06G314200	-2.78957	5.45317e-07	enzyme inhibitor activity; "pectinesterase activity"
Glyma.02G196000	-2.78949	0.0148739	ATP binding; "kinase activity"; "protein kinase activity"; "protein serine/threonine kinase activity"; "transferase activity, transferring phosphorus-containing groups"
Glyma.16G150600	-2.78873	3.8103e-05	transferase activity; "transferase activity, transferring acyl groups other than amino-acyl groups"
Glyma.13G267000	-2.78753	0.0152086	NA
Glyma.19G230200	-2.78671	3.21753e-08	catalytic activity; "protein serine/threonine phosphatase activity"
Glyma.07G036700	-2.78598	3.34069e-06	molecular function
Glyma.09G041800	-2.78485	1.06601e-13	NA
Glyma.11G076200	-2.7847	0.0152657	molecular function
Glyma.02G262300	-2.78448	0.000554103	hydrolase activity, acting on glycosyl bonds; "mannosyl-glycoprotein endo-beta-N-acetylglucosaminidase activity"
Glyma.07G170900	-2.78301	0.00118115	molecular function
Glyma.02G172200	-2.78289	8.17837e-05	ATP binding; "carbohydrate binding"; "kinase activity"; "protein kinase activity"; "protein serine/threonine kinase activity"; "transferase activity, transferring phosphorus-containing groups"
Glyma.05G242500	-2.78207	1.84557e-06	RNA binding; "nucleotidyltransferase activity"; "polynucleotide adenylyltransferase activity"; "protein binding"
Glyma.13G054700	-2.78182	1.06485e-12	NA
Glyma.13G088400	-2.7814	8.99935e-05	NA
Glyma.16G156000	-2.78131	0.000715668	molecular function
Glyma.05G002000	-2.78075	3.248e-11	protein binding
Glyma.04G051300	-2.78047	0.000153042	sequence-specific DNA binding; "sequence-specific DNA binding transcription factor activity"; "transcription regulatory region DNA binding"; "zinc ion binding"
Glyma.20G205400	-2.78012	1.09185e-11	molecular function
Glyma.11G072000	-2.7793	3.2265e-06	heme binding; "peroxidase activity"
Glyma.01G045400	-2.77912	7.8975e-05	molecular function
Glyma.20G088500	-2.77844	0.000274411	molecular function
Glyma.06G044100	-2.77815	0.00393807	zinc ion binding
Glyma.14G209600	-2.77806	0.0153968	butyrate-CoA ligase activity; "catalytic activity"
Glyma.15G081300	-2.77789	0.0154002	carboxylesterase activity; "hydrolase activity, acting on ester bonds"
Glyma.06G299400	-2.77788	3.20859e-08	molecular function
Glyma.14G028500	-2.77779	2.53204e-07	NA
Glyma.19G081200	-2.77764	3.63228e-14	ATP binding; "kinase activity"; "protein kinase activity"; "protein tyrosine kinase activity"; "transferase activity, transferring phosphorus-containing groups"
Glyma.12G193000	-2.77759	1.5238e-09	amino acid binding; "arogenate dehydratase activity"; "prephenate dehydratase activity"
Glyma.11G088000	-2.7773	4.61921e-07	NADP binding; "coenzyme binding"; "hydroxymethylglutaryl-CoA reductase (NADPH) activity"; "hydroxymethylglutaryl-CoA reductase activity"; "oxidoreductase activity, acting on the CH-OH group of donors, NAD or NADP as acceptor"; "protein binding"
Glyma.13G224900	-2.77703	1.46707e-06	arsenite transmembrane transporter activity; "transporter activity"; "water channel activity"
Glyma.18G271200	-2.77613	0.00442085	ATP binding; "kinase activity"; "protein kinase activity"; "protein serine/threonine kinase activity"; "transferase activity, transferring phosphorus-containing groups"
Glyma.08G110000	-2.77591	0.00166918	transferase activity; "transferase activity, transferring acyl groups other than amino-acyl groups"
Glyma.15G176900	-2.77565	1.87958e-10	manganese ion binding; "nutrient reservoir activity"
Glyma.05G007100	-2.77545	3.05657e-14	carbonate dehydratase activity; "zinc ion binding"
Glyma.07G261200	-2.77456	2.37753e-06	molecular function
Glyma.08G070700	-2.77437	0.000373899	ATP binding; "ATPase activity"; "ATPase activity, coupled to transmembrane movement of substances"; "fatty acid transporter activity"; "nucleoside-triphosphatase activity"; "nucleotide binding"
Glyma.09G231900	-2.77411	0.00454464	enzyme inhibitor activity; "pectinesterase activity"; "pectinesterase inhibitor activity"
Glyma.20G220800	-2.77404	0.000581022	manganese ion binding; "nutrient reservoir activity"
Glyma.06G061600	-2.77318	9.03253e-10	DNA-directed RNA polymerase activity; "DNA binding"; "protein binding"; "ribonucleoside binding"
Glyma.17G220900	-2.77273	0.00120171	molecular function
Glyma.01G007800	-2.77265	5.8804e-19	DNA (cytosine-5-)-methyltransferase activity; "DNA binding"
Glyma.13G025800	-2.77245	1.4854e-05	thymidine kinase activity
Glyma.09G018600	-2.77218	4.06444e-17	electron carrier activity; "ferric-chelate reductase activity"; "flavin adenine dinucleotide binding"; "iron ion binding"; "oxidoreductase activity"
Glyma.18G256900	-2.77202	1.74281e-07	NA
Glyma.11G213500	-2.77191	0.00103812	molecular function
Glyma.08G328600	-2.77163	2.73741e-05	molecular function
Glyma.18G229400	-2.77108	0.00169124	(+)-neomenthol dehydrogenase activity; "(-)-menthol dehydrogenase activity"; "alcohol dehydrogenase (NADP+) activity"; "nucleotide binding"; "oxidoreductase activity"
Glyma.11G080800	-2.77107	1.89792e-10	molecular function
Glyma.08G093200	-2.77087	0.00330562	hydrolase activity
Glyma.15G015100	-2.77066	1.3477e-09	ATP binding; "carbohydrate binding"; "kinase activity"; "protein kinase activity"; "protein serine/threonine kinase activity"; "protein tyrosine kinase activity"; "transferase activity, transferring phosphorus-containing groups"
Glyma.07G258300	-2.77029	3.17791e-17	protein binding; "ubiquitin-protein ligase activity"; "zinc ion binding"
Glyma.17G256700	-2.76999	0.000124366	molecular function
Glyma.16G151300	-2.76994	0.00931569	transporter activity; "water channel activity"
Glyma.06G184800	-2.76966	1.06482e-07	transmembrane transporter activity; "transporter activity"
Glyma.06G015600	-2.76927	3.90955e-10	zinc ion binding
Glyma.14G128800	-2.7692	0.00111279	cyclin-dependent protein serine/threonine kinase regulator activity; "protein binding"; "protein kinase binding"
Glyma.01G240900	-2.76897	9.87769e-05	ATP binding; "kinase activity"; "protein kinase activity"; "protein serine/threonine kinase activity"; "protein tyrosine kinase activity"; "transferase activity, transferring phosphorus-containing groups"
Glyma.08G151300	-2.76884	0.0070218	manganese ion binding; "nutrient reservoir activity"
Glyma.15G019200	-2.76864	6.04009e-15	ATP binding; "ATPase activity"; "ATPase activity, coupled to transmembrane movement of substances"; "cadmium ion transmembrane transporter activity"; "nucleoside-triphosphatase activity"; "nucleotide binding"
Glyma.18G052500	-2.76854	1.18279e-08	DNA binding; "protein dimerization activity"; "sequence-specific DNA binding"; "sequence-specific DNA binding transcription factor activity"
Glyma.07G007800	-2.76827	8.71129e-06	ADP binding
Glyma.15G160400	-2.76731	1.29644e-14	NA
Glyma.12G084600	-2.7672	2.2351e-11	mannan synthase activity; "transferase activity, transferring glycosyl groups"
Glyma.11G200900	-2.76707	0.00107289	NA
Glyma.09G037100	-2.76665	5.41746e-09	catalytic activity; "cation binding"; "hydrolase activity, hydrolyzing O-glycosyl compounds"
Glyma.12G103700	-2.76663	4.19488e-06	ATP binding; "carbohydrate binding"; "kinase activity"; "protein kinase activity"; "protein serine/threonine kinase activity"; "protein tyrosine kinase activity"; "transferase activity, transferring phosphorus-containing groups"
Glyma.14G005500	-2.7664	0.00556514	NA
Glyma.01G135200	-2.76605	5.77444e-08	electron carrier activity; "heme binding"; "iron ion binding"; "monooxygenase activity"; "oxidoreductase activity, acting on paired donors, with incorporation or reduction of molecular oxygen"; "oxygen binding"
Glyma.06G016900	-2.76559	3.47443e-06	12-oxophytodienoate reductase activity; "FMN binding"; "catalytic activity"; "oxidoreductase activity"
Glyma.12G225600	-2.76558	0.00862756	antiporter activity; "drug transmembrane transporter activity"; "transporter activity"
Glyma.06G223700	-2.76556	1.0501e-13	P-P-bond-hydrolysis-driven protein transmembrane transporter activity; "protein binding"
Glyma.18G103400	-2.7643	0.000138501	N-acyltransferase activity; "hydroxycinnamoyltransferase activity"; "spermidine:caffeoyl CoA N-acyltransferase activity"; "spermidine:coumaroyl CoA N-acyltransferase activity"; "spermidine:feruloyl CoA N-acyltransferase activity"; "spermidine:sinapoyl CoA N-acyltransferase activity"; "transferase activity, transferring acyl groups other than amino-acyl groups"
Glyma.20G085500	-2.76288	0.000228333	acid phosphatase activity
Glyma.12G077600	-2.76165	0.00140572	NA
Glyma.14G025800	-2.76136	3.54397e-05	antiporter activity; "glucose-6-phosphate transmembrane transporter activity"; "inorganic phosphate transmembrane transporter activity"; "phosphoglycerate transmembrane transporter activity"; "transporter activity"; "triose-phosphate transmembrane transporter activity"
Glyma.06G111700	-2.76092	0.0202315	NA
Glyma.06G257500	-2.76089	0.00291293	ATP binding; "carbohydrate binding"; "protein kinase activity"; "protein serine/threonine kinase activity"; "protein tyrosine kinase activity"; "transferase activity, transferring phosphorus-containing groups"
Glyma.10G021600	-2.7606	3.7604e-09	molecular function
Glyma.11G079500	-2.7604	3.90282e-18	molecular function
Glyma.06G049200	-2.75955	9.65381e-05	DNA binding; "sequence-specific DNA binding transcription factor activity"
Glyma.07G075700	-2.75848	0.00291688	ADP binding; "GTP binding"; "nucleoside-triphosphatase activity"; "nucleotide binding"
Glyma.05G128000	-2.75827	3.80532e-13	chlorophyll binding
[truncated: 7,131 more rows]
