# Supplementary material for: The NAC family transcription factor GmNAC42–1 regulates biosynthesis of the anticancer and neuroprotective glyceollins in soybean
Source: BMC Genomics. 2019 Feb 20;20:149. doi: 10.1186/s12864-019-5524-5 (PMC6381636; doi:10.1186/s12864-019-5524-5)
Supplement: Supplementary file 5 — Table S5. Genes upregulated by pH 3.0 medium compared to control at 9 dat and downregulated by dehydration compared to control at 6 dat in Harosoy 63 soybean seedlings. (XLSX 105 kb) [file 12864_2019_5524_MOESM5_ESM.xlsx]

## Sheet: >2fold, P<0.05
Additional file 5: Table S5. Genes upregulated by pH 3.0 medium compared to control at 9 dat and
downregulated by dehydration compared to control at 6 dat in Harosoy 63 soybean seedlings.
Wm82.a2 (Glyma 2.0)	pH 3.0 vs control		Dehydration vs control		Gene Ontology Molecular Function IDs
	log2FoldChange	pvalue	log2FoldChange	pvalue
Glyma.02G215700	5.3173	7.9989e-52	-7.27947	5.56321e-34	metalloendopeptidase activity; "metallopeptidase activity"; "zinc ion binding"
Glyma.16G174300	5.79155	1.26961e-45	-7.18623	2.58631e-17	NA
Glyma.09G053700	1.38698	2.41137e-06	-7.13481	4.99991e-20	NA
Glyma.08G180600	3.84831	1.02168e-15	-6.50727	2.86556e-18	L,L-diaminopimelate aminotransferase activity; "catalytic activity"; "pyridoxal phosphate binding"; "transaminase activity"; "transferase activity"
Glyma.03G007700	1.68734	2.375e-06	-6.29174	9.89403e-21	heme binding; "peroxidase activity"
Glyma.16G175000	6.03941	3.21111e-17	-5.93104	2.69847e-08	kinase activity
Glyma.02G028100	1.20805	1.44673e-05	-5.81518	7.56297e-20	metalloendopeptidase activity; "metallopeptidase activity"; "zinc ion binding"
Glyma.09G277800	2.88827	1.44585e-13	-5.81225	1.3286e-16	heme binding; "peroxidase activity"; "protein binding"
Glyma.16G175100	6.60145	2.21902e-29	-5.80324	5.96628e-10	kinase activity
Glyma.10G137200	3.23353	1.32199e-05	-5.66022	3.14358e-08	DNA binding; "sequence-specific DNA binding transcription factor activity"
Glyma.13G036200	6.29203	3.49719e-36	-5.57039	3.7443e-07	oxidoreductase activity; "oxidoreductase activity, acting on paired donors, with incorporation or reduction of molecular oxygen, 2-oxoglutarate as one donor, and incorporation of one atom each of oxygen into both donors"
Glyma.09G277900	1.79765	7.119e-08	-5.56441	1.92143e-09	heme binding; "peroxidase activity"; "protein binding"
Glyma.10G114600	1.45164	0.00014238	-5.5566	4.56726e-14	electron carrier activity; "heme binding"; "iron ion binding"; "oxidoreductase activity, acting on paired donors, with incorporation or reduction of molecular oxygen"; "oxygen binding"
Glyma.01G004900	1.71992	0.000221688	-5.52496	1.84762e-09	DNA binding; "sequence-specific DNA binding transcription factor activity"
Glyma.03G249100	4.13311	8.25047e-38	-5.5214	3.62438e-26	protein binding
Glyma.08G321200	2.01542	0.000150293	-5.52097	9.85577e-17	DNA binding; "aspartic-type endopeptidase activity"
Glyma.07G048800	4.34987	2.72705e-28	-5.4904	4.00041e-07	caffeate O-methyltransferase activity; "luteolin O-methyltransferase activity"; "myricetin 3'-O-methyltransferase activity"; "quercetin 3-O-methyltransferase activity"
Glyma.16G168700	3.74262	9.58407e-25	-5.40845	6.88235e-15	kinase activity
Glyma.13G338300	2.80677	7.74742e-07	-5.3704	1.95941e-14	copper ion transmembrane transporter activity; "metal ion transmembrane transporter activity"; "transferase activity, transferring glycosyl groups"; "zinc ion transmembrane transporter activity"
Glyma.16G170900	2.36759	1.0593e-11	-5.36889	5.59843e-15	NA
Glyma.02G156100	4.7109	1.71401e-43	-5.3614	1.34181e-15	electron carrier activity; "heme binding"; "iron ion binding"; "oxidoreductase activity, acting on paired donors, with incorporation or reduction of molecular oxygen"; "oxygen binding"
Glyma.18G237900	2.70846	1.76055e-09	-5.35149	3.58879e-12	ATP binding; "kinase activity"; "protein kinase activity"; "protein serine/threonine kinase activity"; "transferase activity, transferring phosphorus-containing groups"
Glyma.09G076200	1.67637	5.47515e-07	-5.34379	4.38279e-14	enzyme inhibitor activity; "pectinesterase activity"
Glyma.05G121900	2.05248	0.002862	-5.33936	2.08959e-06	NA
Glyma.16G065600	1.5162	2.24878e-05	-5.32008	5.12436e-17	ATP binding; "protein kinase activity"; "protein serine/threonine kinase activity"; "protein tyrosine kinase activity"; "transferase activity, transferring phosphorus-containing groups"
Glyma.12G199800	2.71165	3.42028e-09	-5.29975	1.47621e-06	transferase activity; "transferase activity, transferring acyl groups other than amino-acyl groups"
Glyma.09G046400	1.54312	1.18316e-07	-5.29419	2.31936e-46	oxidoreductase activity; "oxidoreductase activity, acting on paired donors, with incorporation or reduction of molecular oxygen, 2-oxoglutarate as one donor, and incorporation of one atom each of oxygen into both donors"
Glyma.16G180800	1.13775	0.00542623	-5.28672	1.44634e-12	citrate transmembrane transporter activity; "transporter activity"
Glyma.06G306200	2.18791	7.49545e-09	-5.28443	1.89326e-10	molecular function
Glyma.06G261100	1.36631	4.98496e-10	-5.2624	3.35941e-16	ATP binding; "carbohydrate binding"; "protein kinase activity"; "protein serine/threonine kinase activity"; "protein tyrosine kinase activity"; "transferase activity, transferring phosphorus-containing groups"
Glyma.06G272900	2.69629	2.12345e-05	-5.22668	2.20338e-11	cysteine-type peptidase activity
Glyma.18G029900	1.43596	2.46364e-08	-5.21728	5.20213e-12	transferase activity; "transferase activity, transferring acyl groups other than amino-acyl groups"
Glyma.19G015000	2.12926	1.99108e-19	-5.20077	6.52351e-14	electron carrier activity; "heme binding"; "iron ion binding"; "monooxygenase activity"; "oxidoreductase activity, acting on paired donors, with incorporation or reduction of molecular oxygen"; "oxygen binding"
Glyma.08G321400	1.08999	0.000461279	-5.17491	8.71959e-40	DNA binding; "aspartic-type endopeptidase activity"
Glyma.02G183300	1.16822	0.00145918	-5.17394	4.94835e-12	ATP binding; "protein kinase activity"; "protein serine/threonine kinase activity"; "protein tyrosine kinase activity"; "transferase activity, transferring phosphorus-containing groups"
Glyma.13G267500	3.02883	8.09312e-07	-5.12253	6.70089e-08	protein binding; "sequence-specific DNA binding"; "sequence-specific DNA binding transcription factor activity"
Glyma.06G303900	1.71241	2.26109e-07	-5.11039	5.88485e-11	molecular function
Glyma.16G169200	3.55262	6.63907e-29	-5.10965	1.26559e-13	kinase activity
Glyma.16G174700	5.13734	3.79281e-46	-5.10751	9.87296e-23	NA
Glyma.14G103100	1.71158	2.08591e-06	-5.10387	1.64986e-17	protein binding; "sequence-specific DNA binding"; "sequence-specific DNA binding transcription factor activity"
Glyma.06G167500	3.76404	2.27545e-21	-5.08381	1.59097e-11	molecular function
Glyma.07G013700	2.17258	5.61834e-05	-5.07637	3.46181e-06	ATP binding; "kinase activity"; "protein kinase activity"; "protein serine/threonine kinase activity"; "transferase activity, transferring phosphorus-containing groups"
Glyma.02G124900	5.02214	1.36938e-48	-5.00403	4.5415e-21	oxidoreductase activity; "oxidoreductase activity, acting on diphenols and related substances as donors, oxygen as acceptor"; "oxidoreductase activity, acting on paired donors, with incorporation or reduction of molecular oxygen, 2-oxoglutarate as one donor, and incorporation of one atom each of oxygen into both donors"
Glyma.06G137000	1.42831	6.67658e-07	-4.99794	5.49257e-37	oxidoreductase activity; "oxidoreductase activity, acting on paired donors, with incorporation or reduction of molecular oxygen, 2-oxoglutarate as one donor, and incorporation of one atom each of oxygen into both donors"
Glyma.20G118700	2.25673	0.000223641	-4.99748	5.49973e-06	ATP binding; "kinase activity"; "protein kinase activity"; "protein serine/threonine kinase activity"; "transferase activity, transferring phosphorus-containing groups"
Glyma.01G036300	2.24123	0.00089455	-4.98099	6.30274e-09	NA
Glyma.03G038700	2.34557	2.44756e-16	-4.98056	2.27962e-13	heme binding; "peroxidase activity"; "protein binding"
Glyma.19G188100	1.23972	3.33476e-05	-4.96994	2.96738e-15	oxidoreductase activity; "oxidoreductase activity, acting on paired donors, with incorporation or reduction of molecular oxygen, 2-oxoglutarate as one donor, and incorporation of one atom each of oxygen into both donors"
Glyma.02G252300	1.8289	0.0134604	-4.94412	6.86912e-06	identical protein binding; "serine-type endopeptidase activity"
Glyma.01G221200	1.53147	2.39701e-08	-4.92532	5.54489e-11	NA
Glyma.10G137300	2.87629	5.95476e-06	-4.91806	1.05931e-08	NA
Glyma.19G246700	2.3072	0.000109203	-4.89652	9.06994e-06	NA
Glyma.16G065700	1.991	0.00133122	-4.88639	9.60749e-06	ATP binding; "kinase activity"; "protein kinase activity"; "protein tyrosine kinase activity"; "transferase activity, transferring phosphorus-containing groups"
Glyma.16G064900	2.18118	0.000204012	-4.88365	1.03426e-05	ATP binding; "kinase activity"; "protein kinase activity"; "protein tyrosine kinase activity"; "transferase activity, transferring phosphorus-containing groups"
Glyma.07G142600	2.29304	4.15356e-14	-4.87444	9.6431e-23	copper ion binding; "hydroquinone:oxygen oxidoreductase activity"; "oxidoreductase activity"
Glyma.17G052900	1.21488	0.00509201	-4.8164	9.02352e-07	heme binding; "peroxidase activity"
Glyma.13G029200	3.64243	4.78775e-76	-4.81477	8.28432e-16	serine-type carboxypeptidase activity
Glyma.19G134700	1.78692	5.82105e-08	-4.81404	3.78234e-08	catalytic activity; "cation binding"; "hydrolase activity, hydrolyzing O-glycosyl compounds"
Glyma.07G205400	3.73269	1.55604e-12	-4.81198	5.49711e-06	cysteine-type peptidase activity
Glyma.02G028700	2.31343	0.00216585	-4.79629	3.02265e-10	metalloendopeptidase activity; "metallopeptidase activity"; "zinc ion binding"
Glyma.14G051700	3.04796	3.46796e-21	-4.76713	2.26031e-17	NA
Glyma.15G242400	5.26473	1.03512e-19	-4.75496	1.93866e-06	molecular function
Glyma.04G153500	1.77306	0.0328046	-4.74558	7.9647e-08	zinc ion binding
Glyma.08G198900	2.08167	3.55134e-10	-4.73726	1.13163e-08	ATP binding; "kinase activity"; "protein kinase activity"; "protein serine/threonine kinase activity"; "transferase activity, transferring phosphorus-containing groups"
Glyma.16G104800	5.71563	1.35749e-28	-4.73588	2.31018e-05	NA
Glyma.10G292200	1.56577	3.93713e-11	-4.72015	4.18694e-43	chalcone isomerase activity; "intramolecular lyase activity"; "protein binding"
Glyma.01G089800	1.56303	0.000623487	-4.69481	1.86772e-06	oxidoreductase activity
Glyma.07G143900	3.16887	6.24571e-48	-4.677	1.04096e-17	NA
Glyma.18G148700	2.73068	2.90082e-32	-4.63275	4.62393e-22	1-deoxy-D-xylulose-5-phosphate synthase activity; "catalytic activity"; "oxidoreductase activity, acting on the aldehyde or oxo group of donors, disulfide as acceptor"
Glyma.04G190400	1.29514	4.97461e-19	-4.61868	4.34228e-42	ATP binding; "kinase activity"; "protein kinase activity"; "protein serine/threonine kinase activity"; "protein tyrosine kinase activity"; "transferase activity, transferring phosphorus-containing groups"
Glyma.16G169000	2.69652	1.64294e-14	-4.61821	2.82963e-06	NA
Glyma.04G058100	5.14991	3.29669e-49	-4.61078	2.28272e-21	N-acyltransferase activity; "hydroxycinnamoyltransferase activity"; "spermidine:caffeoyl CoA N-acyltransferase activity"; "spermidine:coumaroyl CoA N-acyltransferase activity"; "spermidine:feruloyl CoA N-acyltransferase activity"; "spermidine:sinapoyl CoA N-acyltransferase activity"; "transferase activity, transferring acyl groups other than amino-acyl groups"
Glyma.02G156000	1.87046	0.00060294	-4.59231	4.29347e-06	electron carrier activity; "heme binding"; "iron ion binding"; "oxidoreductase activity, acting on paired donors, with incorporation or reduction of molecular oxygen"; "oxygen binding"
Glyma.09G022800	4.76539	1.22931e-10	-4.5862	6.2346e-10	heme binding; "peroxidase activity"
Glyma.18G287800	2.5299	6.62427e-29	-4.577	3.73543e-24	ATP binding; "ubiquitin protein ligase binding"
Glyma.14G051600	1.28281	0.0043097	-4.56681	5.58794e-11	metal ion binding
Glyma.20G118600	2.94263	1.3355e-08	-4.5634	1.21585e-07	ATP binding; "kinase activity"; "protein kinase activity"; "protein serine/threonine kinase activity"; "protein tyrosine kinase activity"; "transferase activity, transferring phosphorus-containing groups"
Glyma.12G233700	3.51045	2.49547e-15	-4.52752	9.42275e-06	NA
Glyma.08G339600	2.09086	3.54878e-11	-4.51382	4.99585e-10	NA
Glyma.04G198100	3.45284	3.03538e-11	-4.50622	7.18604e-05	molecular function
Glyma.15G156200	2.45429	5.24424e-30	-4.49658	7.65861e-20	serine-type carboxypeptidase activity
Glyma.12G224000	1.38163	1.00644e-14	-4.48582	4.70496e-18	NA
Glyma.15G021400	4.18652	7.74289e-37	-4.48271	2.84144e-15	ATP binding; "protein kinase activity"; "protein serine/threonine kinase activity"; "transferase activity, transferring phosphorus-containing groups"
Glyma.16G172100	3.01976	1.61135e-07	-4.47899	6.39714e-07	NA
Glyma.06G276600	1.82869	0.000759009	-4.47648	9.28877e-06	NA
Glyma.05G184500	1.38637	0.000193925	-4.47523	9.26856e-19	sequence-specific DNA binding; "sequence-specific DNA binding transcription factor activity"
Glyma.20G118500	3.2915	3.67628e-11	-4.46681	3.46331e-07	ATP binding; "kinase activity"; "protein kinase activity"; "protein serine/threonine kinase activity"; "transferase activity, transferring phosphorus-containing groups"
Glyma.03G260600	1.38168	2.39287e-08	-4.46427	7.40276e-09	D-arabinono-1,4-lactone oxidase activity; "UDP-N-acetylmuramate dehydrogenase activity"; "catalytic activity"; "flavin adenine dinucleotide binding"; "oxidoreductase activity"; "oxidoreductase activity, acting on CH-OH group of donors"
Glyma.01G225500	1.39987	0.00103936	-4.45334	2.62822e-09	molecular function
Glyma.16G062500	2.1847	4.74484e-26	-4.44655	1.20538e-16	amino acid transmembrane transporter activity
Glyma.06G004400	1.63623	3.11339e-06	-4.44634	1.16916e-05	catalytic activity; "cation binding"; "hydrolase activity, hydrolyzing O-glycosyl compounds"
Glyma.15G062700	3.65078	6.58371e-18	-4.41471	1.21212e-23	molecular function
Glyma.13G295000	1.67848	6.07835e-06	-4.40449	2.79618e-14	L-tyrosine:2-oxoglutarate aminotransferase activity; "transaminase activity"
Glyma.18G213200	1.08568	6.60932e-08	-4.38634	4.30535e-46	protein binding; "sequence-specific DNA binding"; "sequence-specific DNA binding transcription factor activity"
Glyma.13G029300	3.13263	5.29615e-16	-4.38528	2.0978e-08	DNA binding; "nucleic acid binding"
Glyma.15G258400	1.75339	0.0117357	-4.3785	1.51867e-09	ATP binding; "carbohydrate binding"; "kinase activity"; "protein kinase activity"; "protein serine/threonine kinase activity"; "protein tyrosine kinase activity"; "transferase activity, transferring phosphorus-containing groups"
Glyma.09G122500	4.74984	2.59504e-19	-4.37221	0.000134063	(E)-beta-ocimene synthase activity; "alpha-farnesene synthase activity"; "lyase activity"; "magnesium ion binding"; "myrcene synthase activity"; "terpene synthase activity"
Glyma.03G025200	3.23965	0.000109163	-4.37013	1.85244e-06	NA
Glyma.05G131000	4.90191	1.33039e-28	-4.36407	2.18238e-05	NA
Glyma.16G174600	4.16863	1.82308e-11	-4.35138	0.000168614	NA
Glyma.03G132900	1.83132	8.60895e-27	-4.33377	7.98171e-05	catalytic activity; "cation binding"; "hydrolase activity, hydrolyzing O-glycosyl compounds"
Glyma.13G283100	1.52681	0.00102094	-4.32684	1.816e-07	ATP binding; "carbohydrate binding"; "protein kinase activity"; "protein serine/threonine kinase activity"; "protein tyrosine kinase activity"; "transferase activity, transferring phosphorus-containing groups"
Glyma.08G198800	2.51579	0.00076601	-4.32319	2.33355e-05	ATP binding; "kinase activity"; "protein kinase activity"; "transferase activity, transferring phosphorus-containing groups"
Glyma.04G121000	1.47574	6.35033e-12	-4.32235	7.84819e-11	molecular function
Glyma.12G179600	3.67936	4.11517e-37	-4.31169	3.22378e-09	peptidase activity; "serine-type peptidase activity"
Glyma.16G125800	2.6487	3.42184e-06	-4.31059	1.75647e-06	NA
Glyma.13G156500	1.29055	3.56674e-18	-4.31021	2.38156e-24	ATP-dependent helicase activity; "ATP binding"; "DNA binding"; "RNA binding"; "double-stranded RNA binding"; "endoribonuclease activity, producing 5'-phosphomonoesters"; "helicase activity"; "hydrolase activity"; "nucleic acid binding"; "protein binding"; "ribonuclease III activity"
Glyma.08G339300	1.49817	0.000278696	-4.30513	7.61857e-23	NA
Glyma.15G088000	1.02071	5.21253e-15	-4.29767	3.34703e-15	ATP binding
Glyma.16G018900	1.0233	0.0310254	-4.29466	6.12211e-12	identical protein binding; "serine-type endopeptidase activity"
Glyma.16G169300	3.01839	9.27585e-05	-4.29094	0.000194146	kinase activity
Glyma.16G171200	3.59164	4.11397e-06	-4.28404	2.47947e-05	NA
Glyma.08G197900	2.93759	8.81368e-10	-4.28166	0.000242236	ATP-dependent helicase activity; "ATP binding"; "helicase activity"; "nucleic acid binding"
Glyma.02G009400	1.22403	6.16351e-05	-4.27375	4.50463e-11	NA
Glyma.01G160100	1.16162	0.0119826	-4.26886	1.50908e-11	chitin binding; "chitinase activity"
Glyma.08G284000	1.83608	3.78602e-08	-4.2612	2.14406e-09	nitrate transmembrane transporter activity
Glyma.15G136700	1.80431	4.16285e-13	-4.25571	1.03668e-09	polygalacturonase activity
Glyma.18G205600	2.917	1.21396e-13	-4.25421	1.42895e-09	kinase activity
Glyma.15G145700	2.26598	9.46028e-11	-4.25194	2.17371e-08	NA
Glyma.13G243500	2.57956	0.000639585	-4.23713	4.88544e-05	serine-type carboxypeptidase activity
Glyma.11G070500	2.31469	1.5151e-29	-4.23448	1.34186e-11	nucleotide binding; "phenylcoumaran benzylic ether reductase activity"
Glyma.10G228000	3.3092	2.07919e-07	-4.23022	5.10211e-05	NA
Glyma.10G180800	1.80349	7.8097e-12	-4.21723	1.57749e-21	DNA binding; "sequence-specific DNA binding transcription factor activity"
Glyma.13G248700	2.65327	4.68014e-08	-4.21645	3.63159e-05	ATP binding; "carbohydrate binding"; "kinase activity"; "protein kinase activity"; "protein serine/threonine kinase activity"; "protein tyrosine kinase activity"; "transferase activity, transferring phosphorus-containing groups"
Glyma.02G248100	1.03337	0.0471409	-4.21438	4.22321e-05	molecular function
Glyma.11G120400	1.32743	1.06373e-06	-4.214	9.94359e-13	fatty acid binding; "lipid binding"; "lipid transporter activity"; "zinc ion binding"
Glyma.18G270600	1.52776	0.00167474	-4.21274	3.3082e-05	ATP binding; "kinase activity"; "protein kinase activity"; "protein serine/threonine kinase activity"; "transferase activity, transferring phosphorus-containing groups"
Glyma.18G085400	2.40852	2.00687e-28	-4.20875	3.66318e-11	glycerophosphodiester phosphodiesterase activity; "phosphoric diester hydrolase activity"
Glyma.03G093600	1.15108	1.69973e-06	-4.20517	2.83358e-23	calmodulin binding
Glyma.05G022100	4.38249	7.93658e-63	-4.20466	6.13908e-18	electron carrier activity; "flavonoid 3'-monooxygenase activity"; "heme binding"; "iron ion binding"; "oxidoreductase activity, acting on paired donors, with incorporation or reduction of molecular oxygen"; "oxygen binding"
Glyma.12G235300	1.58294	3.89782e-05	-4.19241	1.25973e-11	oxidoreductase activity; "oxidoreductase activity, acting on diphenols and related substances as donors, oxygen as acceptor"; "oxidoreductase activity, acting on paired donors, with incorporation or reduction of molecular oxygen, 2-oxoglutarate as one donor, and incorporation of one atom each of oxygen into both donors"
Glyma.02G252400	1.89808	0.000221941	-4.18193	3.14083e-06	DNA binding; "sequence-specific DNA binding transcription factor activity"
Glyma.18G033400	4.74468	2.40573e-09	-4.17886	0.000444755	NA
Glyma.17G018100	2.88808	6.32579e-19	-4.17361	5.59842e-08	hydrolase activity
Glyma.04G139100	2.05066	2.42332e-12	-4.16817	7.92081e-12	ATP binding; "carbohydrate binding"; "protein kinase activity"; "protein serine/threonine kinase activity"; "protein tyrosine kinase activity"; "transferase activity, transferring phosphorus-containing groups"
Glyma.20G063100	2.58057	6.48521e-18	-4.15994	4.18468e-07	metal ion transmembrane transporter activity; "zinc ion transmembrane transporter activity"
Glyma.09G269600	3.07565	1.50474e-40	-4.14106	1.25813e-11	catalytic activity; "coenzyme binding"; "nucleotide binding"; "oxidoreductase activity, acting on CH-OH group of donors"
Glyma.05G133000	2.99387	5.42438e-19	-4.1342	2.31071e-11	molecular function
Glyma.05G057000	1.88675	5.34819e-06	-4.13373	2.85924e-15	lipid binding
Glyma.16G061800	1.66392	9.31873e-13	-4.12751	1.28293e-14	G-protein coupled receptor activity; "extracellular-glutamate-gated ion channel activity"; "intracellular ligand-gated ion channel activity"; "ionotropic glutamate receptor activity"; "transporter activity"
Glyma.15G186300	3.055	7.10296e-24	-4.1246	2.135e-16	sequence-specific DNA binding; "sequence-specific DNA binding transcription factor activity"
Glyma.18G270900	1.05331	0.00590754	-4.12131	3.12008e-10	ATP binding; "kinase activity"; "protein kinase activity"; "protein serine/threonine kinase activity"; "transferase activity, transferring phosphorus-containing groups"
Glyma.06G276500	2.81753	2.36011e-11	-4.08863	2.7164e-07	NA
Glyma.07G226500	2.97461	7.7987e-08	-4.08668	0.000574414	extracellular-glutamate-gated ion channel activity; "intracellular ligand-gated ion channel activity"; "ionotropic glutamate receptor activity"; "transporter activity"
Glyma.03G206100	1.19703	0.00231548	-4.08385	4.94376e-07	ubiquitin-specific protease activity; "ubiquitin thiolesterase activity"
Glyma.06G264800	1.03837	0.0331044	-4.08209	8.71003e-15	NA
Glyma.15G156100	4.31572	1.4283e-81	-4.08194	7.31928e-18	electron carrier activity; "heme binding"; "iron ion binding"; "oxidoreductase activity, acting on paired donors, with incorporation or reduction of molecular oxygen"; "oxygen binding"
Glyma.03G244400	1.2863	3.01688e-07	-4.07663	2.98585e-09	transferase activity, transferring acyl groups other than amino-acyl groups
Glyma.04G230000	1.57261	1.50604e-24	-4.0713	1.59059e-19	NA
Glyma.13G277500	1.91335	2.32454e-21	-4.04947	4.35755e-20	NA
Glyma.19G257300	2.24843	3.54878e-11	-4.04514	8.32524e-07	NA
Glyma.17G227800	1.00396	1.40587e-06	-4.04234	5.44085e-16	hydrolase activity, hydrolyzing O-glycosyl compounds; "levanase activity"
Glyma.06G065600	1.77735	0.000135401	-4.03828	1.7026e-08	molecular function
Glyma.17G224800	1.78005	0.00560029	-4.03726	1.85943e-05	sequence-specific DNA binding; "sequence-specific DNA binding transcription factor activity"
Glyma.18G211000	3.1207	1.76759e-47	-4.03485	1.67599e-10	heme binding; "peroxidase activity"; "protein binding"
Glyma.14G158200	1.12921	0.00533245	-4.02328	0.000106176	ATP binding; "calcium ion binding"; "protein kinase activity"; "protein serine/threonine kinase activity"; "transferase activity, transferring phosphorus-containing groups"
Glyma.18G247700	2.57267	4.9208e-06	-4.01727	1.03016e-06	NA
Glyma.15G264200	3.11294	8.19984e-09	-4.01654	5.15574e-17	carboxylesterase activity; "hydrolase activity, acting on ester bonds"; "lipase activity"
Glyma.10G072500	1.54005	3.19557e-05	-4.01029	1.26784e-05	ubiquitin-specific protease activity; "ubiquitin thiolesterase activity"
Glyma.04G244000	1.52201	0.000170205	-3.99969	2.15811e-05	ATP binding; "calcium ion binding"; "protein kinase activity"; "protein serine/threonine kinase activity"; "transferase activity, transferring phosphorus-containing groups"
Glyma.12G140300	1.39703	0.001905	-3.98874	0.000128841	ATP binding; "carbohydrate binding"; "protein kinase activity"; "protein serine/threonine kinase activity"; "protein tyrosine kinase activity"; "transferase activity, transferring phosphorus-containing groups"
Glyma.17G046600	6.57469	5.42608e-33	-3.98062	6.91484e-09	N,N-dimethylaniline monooxygenase activity; "NADP binding"; "flavin adenine dinucleotide binding"; "monooxygenase activity"; "oxidoreductase activity"
Glyma.15G154100	1.2592	0.0186046	-3.97708	7.47464e-16	oxidoreductase activity; "oxidoreductase activity, acting on paired donors, with incorporation or reduction of molecular oxygen, 2-oxoglutarate as one donor, and incorporation of one atom each of oxygen into both donors"
Glyma.16G065400	1.89716	0.0309209	-3.97377	0.000761399	ATP binding; "kinase activity"; "protein kinase activity"; "protein tyrosine kinase activity"; "transferase activity, transferring phosphorus-containing groups"
Glyma.10G229400	1.92173	3.19536e-17	-3.9653	1.43884e-18	ATP binding; "ATPase activity"; "nucleoside-triphosphatase activity"; "nucleotide binding"
Glyma.09G179700	1.22066	0.00504904	-3.96249	0.00018981	NA
Glyma.11G022500	1.29833	0.000195742	-3.95541	4.89244e-08	NA
Glyma.13G301400	1.48207	3.64403e-08	-3.95184	7.41299e-11	molecular function
Glyma.04G027300	2.60974	7.60162e-10	-3.95101	0.00101991	transporter activity
Glyma.20G149500	1.20744	3.32448e-08	-3.95032	6.07149e-18	structural constituent of cell wall
Glyma.13G302600	1.89432	1.08199e-09	-3.94738	5.04143e-09	NA
Glyma.09G130900	1.63539	3.56693e-08	-3.94635	7.66965e-10	metal ion binding
Glyma.18G254400	2.63287	3.37476e-06	-3.94095	0.000222639	ATP binding; "kinase activity"; "protein kinase activity"; "protein tyrosine kinase activity"; "transferase activity, transferring phosphorus-containing groups"
Glyma.18G078000	1.14616	6.58307e-05	-3.94068	4.1792e-05	ADP binding; "nucleotide binding"; "protein binding"
Glyma.18G055500	2.51144	2.82079e-06	-3.93544	6.28111e-06	heme binding; "peroxidase activity"; "protein binding"
Glyma.11G095000	3.28586	6.89931e-16	-3.92412	3.37928e-15	catalytic activity; "cation binding"; "hydrolase activity, hydrolyzing O-glycosyl compounds"
Glyma.18G046400	2.5625	4.51012e-08	-3.92015	2.60549e-07	ATP binding; "kinase activity"; "protein kinase activity"; "protein serine/threonine kinase activity"; "transferase activity, transferring phosphorus-containing groups"
Glyma.10G005800	1.17152	0.00350739	-3.90224	8.96057e-07	NA
Glyma.07G227200	1.76658	5.09118e-07	-3.88754	7.01305e-10	sequence-specific DNA binding; "sequence-specific DNA binding transcription factor activity"
Glyma.07G103700	3.04138	7.19226e-11	-3.88352	2.49798e-10	molecular function
Glyma.10G070300	5.4394	2.63266e-15	-3.87786	2.39444e-05	homogentisate phytyltransferase activity; "prenyltransferase activity"
Glyma.06G256600	1.90287	0.0290631	-3.87615	0.00127953	ATP binding; "carbohydrate binding"; "protein kinase activity"; "protein serine/threonine kinase activity"; "protein tyrosine kinase activity"; "transferase activity, transferring phosphorus-containing groups"
Glyma.17G179400	5.6319	1.02236e-19	-3.8633	0.0014045	ADP binding
Glyma.13G352800	2.83158	2.88863e-32	-3.85852	3.02262e-12	ATP binding; "kinase activity"; "protein kinase activity"; "protein serine/threonine kinase activity"; "transferase activity, transferring phosphorus-containing groups"
Glyma.11G058100	1.4575	8.69586e-16	-3.84179	6.28562e-17	heme binding; "peroxidase activity"
Glyma.06G261900	1.7313	6.9738e-07	-3.84142	7.8562e-08	ATP binding; "carbohydrate binding"; "protein kinase activity"; "protein serine/threonine kinase activity"; "protein tyrosine kinase activity"; "transferase activity, transferring phosphorus-containing groups"
Glyma.11G201800	2.03909	1.64982e-15	-3.82078	2.1182e-15	adenosine 5'-monophosphoramidase activity; "adenylylsulfatase activity"; "bis(5'-adenosyl)-triphosphatase activity"; "catalytic activity"
Glyma.12G021300	3.14164	4.52077e-33	-3.81127	0.000136923	catalytic activity; "cation binding"; "hydrolase activity, hydrolyzing O-glycosyl compounds"
Glyma.09G053300	5.20121	2.53058e-21	-3.8027	0.00168419	NA
Glyma.19G144700	1.70941	4.5077e-16	-3.79125	3.20997e-16	electron carrier activity; "heme binding"; "iron ion binding"; "oxidoreductase activity, acting on paired donors, with incorporation or reduction of molecular oxygen"; "oxygen binding"
Glyma.20G196400	4.61609	1.43814e-16	-3.78842	8.12336e-06	DNA binding; "sequence-specific DNA binding transcription factor activity"
Glyma.10G165800	2.2337	2.9448e-15	-3.7846	6.35963e-06	DNA binding; "sequence-specific DNA binding transcription factor activity"
Glyma.11G210300	3.18665	2.68771e-22	-3.78184	2.3583e-15	homogentisate phytyltransferase activity; "prenyltransferase activity"
Glyma.04G042500	1.7621	7.00279e-15	-3.78093	1.08719e-15	ATP binding; "carbohydrate binding"; "protein kinase activity"; "protein serine/threonine kinase activity"; "transferase activity, transferring phosphorus-containing groups"
Glyma.18G219700	2.10741	1.94638e-09	-3.77884	2.17337e-09	ATP binding; "carbohydrate binding"; "kinase activity"; "protein kinase activity"; "protein serine/threonine kinase activity"; "protein tyrosine kinase activity"; "transferase activity, transferring phosphorus-containing groups"
Glyma.13G354700	1.42729	0.00109424	-3.76767	3.21089e-08	histidine phosphotransfer kinase activity; "signal transducer activity"; "transferase activity, transferring phosphorus-containing groups"
Glyma.16G169900	1.37367	0.00620562	-3.76571	4.77568e-05	NA
Glyma.15G070900	1.80364	0.0139781	-3.74135	2.99512e-07	NA
Glyma.12G233100	2.83915	2.28086e-10	-3.73358	4.54198e-07	ATP binding; "protein kinase activity"; "protein serine/threonine kinase activity"; "transferase activity, transferring phosphorus-containing groups"
Glyma.08G191900	1.55441	0.010809	-3.72619	0.000464603	beta-fructofuranosidase activity; "hydrolase activity, hydrolyzing O-glycosyl compounds"
Glyma.18G299000	1.72005	0.0434449	-3.72592	0.0019863	phosphatidylethanolamine binding
Glyma.13G113100	4.43863	1.38807e-29	-3.72587	4.8226e-12	N,N-dimethylaniline monooxygenase activity; "NADP binding"; "flavin adenine dinucleotide binding"; "monooxygenase activity"; "oxidoreductase activity"
Glyma.11G256100	1.15636	7.64134e-05	-3.72076	3.59998e-10	lipid binding
Glyma.02G177800	3.68324	1.20317e-05	-3.71627	0.000724062	sequence-specific DNA binding transcription factor activity
Glyma.16G173900	3.0202	0.000147462	-3.71386	0.00240127	NA
Glyma.20G003500	2.12781	3.37319e-29	-3.71236	2.32498e-08	caffeate O-methyltransferase activity; "luteolin O-methyltransferase activity"; "myricetin 3'-O-methyltransferase activity"; "quercetin 3-O-methyltransferase activity"
Glyma.18G238800	2.71098	3.16137e-07	-3.70052	1.10006e-11	jasmonate O-methyltransferase activity; "methyltransferase activity"
Glyma.18G254500	2.32734	5.37741e-05	-3.70006	0.000586682	ATP binding; "kinase activity"; "protein kinase activity"; "protein tyrosine kinase activity"; "transferase activity, transferring phosphorus-containing groups"
Glyma.12G192900	1.393	5.61457e-07	-3.69146	7.30457e-12	NA
Glyma.10G072400	3.63164	2.35058e-15	-3.68609	6.6116e-11	molecular function
Glyma.17G224300	1.90788	5.04885e-25	-3.68025	2.62702e-08	ATP binding; "kinase activity"; "protein kinase activity"; "protein serine/threonine kinase activity"; "transferase activity, transferring phosphorus-containing groups"
Glyma.08G192000	2.57229	8.71358e-24	-3.67403	2.38221e-06	beta-fructofuranosidase activity; "hydrolase activity, hydrolyzing O-glycosyl compounds"
Glyma.17G227900	2.28313	2.99664e-17	-3.6731	2.74422e-15	hydrolase activity, hydrolyzing O-glycosyl compounds; "inulinase activity"; "levanase activity"
Glyma.09G031600	1.3285	0.000210616	-3.6691	8.08131e-12	polygalacturonase activity
Glyma.18G193400	2.53939	2.90488e-41	-3.66877	7.3214e-08	copper ion binding; "hydroquinone:oxygen oxidoreductase activity"; "oxidoreductase activity"
Glyma.09G127200	1.66895	0.000302233	-3.66694	0.000115671	UDP-glycosyltransferase activity; "quercetin 3'-O-glucosyltransferase activity"; "quercetin 3-O-glucosyltransferase activity"; "quercetin 4'-O-glucosyltransferase activity"; "quercetin 7-O-glucosyltransferase activity"; "transferase activity, transferring glycosyl groups"; "transferase activity, transferring hexosyl groups"
Glyma.20G080400	3.64703	7.20587e-23	-3.66374	2.17626e-09	NA
Glyma.19G229500	2.14718	1.40404e-14	-3.66222	2.44987e-06	calmodulin binding
Glyma.06G154700	2.60989	1.08704e-14	-3.65997	6.85688e-13	molecular function
Glyma.U006500	3.0597	3.36606e-05	-3.65862	1.51354e-05	kinase activity
Glyma.13G001500	1.01427	0.000155405	-3.65255	3.77538e-18	iron-nicotianamine transmembrane transporter activity; "oligopeptide transporter activity"
Glyma.16G174800	3.49247	1.81255e-07	-3.63886	0.00283306	NA
Glyma.07G073400	2.11925	1.12877e-12	-3.63577	1.41589e-06	molecular function
Glyma.18G204300	1.91154	0.00271452	-3.63276	0.00274485	NA
Glyma.16G060700	1.79247	0.000917741	-3.63054	2.96858e-06	manganese ion binding; "nutrient reservoir activity"
Glyma.10G229300	1.22909	0.00553572	-3.62689	9.80687e-05	transporter activity
Glyma.15G159900	4.86449	2.55999e-20	-3.62268	0.00414806	NA
Glyma.03G020400	2.29737	7.26183e-06	-3.6188	8.0692e-06	electron carrier activity; "heme binding"; "iron ion binding"; "oxidoreductase activity, acting on paired donors, with incorporation or reduction of molecular oxygen"; "oxygen binding"
Glyma.15G045200	1.35643	0.0229936	-3.61831	0.00296553	NA
Glyma.14G042900	4.51279	1.35811e-10	-3.61407	0.000243756	NA
Glyma.19G262900	4.40226	3.36074e-17	-3.61291	3.68148e-16	carboxylesterase activity; "hydrolase activity, acting on ester bonds"; "lipase activity"
Glyma.09G028000	1.37566	5.4803e-11	-3.61159	1.02446e-12	hydrolase activity, hydrolyzing O-glycosyl compounds
Glyma.11G062500	4.0923	3.87556e-22	-3.60905	3.43019e-10	electron carrier activity; "heme binding"; "iron ion binding"; "oxidoreductase activity, acting on paired donors, with incorporation or reduction of molecular oxygen"; "oxygen binding"
Glyma.08G339400	2.15484	3.74876e-09	-3.60882	4.4926e-07	NA
Glyma.17G140200	2.05631	4.08046e-10	-3.59658	2.89043e-17	lipid binding
Glyma.06G114700	3.6224	5.63807e-11	-3.58735	8.24955e-06	electron carrier activity; "isomerase activity"; "protein binding"; "protein disulfide isomerase activity"; "protein disulfide oxidoreductase activity"
Glyma.15G264300	2.29304	3.8393e-07	-3.58179	2.13534e-11	carboxylesterase activity; "hydrolase activity, acting on ester bonds"; "lipase activity"
Glyma.18G254300	2.82539	4.12447e-13	-3.57575	1.51721e-10	ATP binding; "kinase activity"; "protein kinase activity"; "protein tyrosine kinase activity"; "transferase activity, transferring phosphorus-containing groups"
Glyma.13G166900	2.05823	9.05699e-09	-3.57466	4.66335e-06	ATP binding; "carbohydrate binding"; "kinase activity"; "protein kinase activity"; "protein serine/threonine kinase activity"; "transferase activity, transferring phosphorus-containing groups"
Glyma.09G211700	1.21318	2.05843e-05	-3.56896	5.91903e-09	molecular function
Glyma.03G016000	2.65693	4.60425e-06	-3.5636	0.00124042	molecular function
Glyma.15G021700	1.73965	8.09797e-07	-3.559	6.45419e-10	ATP binding; "kinase activity"; "protein kinase activity"; "protein serine/threonine kinase activity"; "transferase activity, transferring phosphorus-containing groups"
Glyma.U024800	2.43783	3.48881e-07	-3.55792	0.000250243	ATP binding; "kinase activity"; "protein kinase activity"; "protein tyrosine kinase activity"; "transferase activity, transferring phosphorus-containing groups"
Glyma.16G064200	3.38014	8.74936e-54	-3.55786	7.25502e-12	ATP binding; "kinase activity"; "protein kinase activity"; "protein tyrosine kinase activity"; "transferase activity, transferring phosphorus-containing groups"
Glyma.08G319700	2.37681	1.08302e-07	-3.55407	7.54292e-06	NA
Glyma.01G126600	3.1341	6.17554e-44	-3.55271	1.22727e-10	molecular function
Glyma.15G219400	2.05787	2.70383e-12	-3.54836	2.59537e-21	protein binding
Glyma.05G147000	4.64886	2.43938e-41	-3.5476	1.68576e-10	O-methyltransferase activity; "caffeoyl-CoA O-methyltransferase activity"
Glyma.09G040500	1.4232	1.20664e-05	-3.54383	7.18205e-08	NA
Glyma.11G207000	2.12347	2.18675e-80	-3.54212	0.000650741	ATP binding; "kinase activity"; "protein kinase activity"; "protein serine/threonine kinase activity"; "transferase activity, transferring phosphorus-containing groups"
Glyma.07G093900	2.67921	1.48945e-10	-3.5415	2.40296e-06	calmodulin binding; "sequence-specific DNA binding"; "sequence-specific DNA binding transcription factor activity"
Glyma.14G042000	1.76384	1.23809e-12	-3.53704	2.81347e-11	nucleotide binding; "oxidoreductase activity"; "zinc ion binding"
Glyma.13G104100	1.74606	0.0067881	-3.52807	0.000223514	oxidoreductase activity; "primary amine oxidase activity"
Glyma.02G243300	1.19975	1.09965e-06	-3.52259	1.98752e-16	NA
Glyma.09G099100	1.09305	0.000243264	-3.52139	1.88152e-06	ATP binding; "carbohydrate binding"; "protein kinase activity"; "protein serine/threonine kinase activity"; "protein tyrosine kinase activity"; "transferase activity, transferring phosphorus-containing groups"
Glyma.07G008300	2.85816	5.86366e-08	-3.51567	3.061e-06	calmodulin binding
Glyma.16G169400	2.46463	5.86676e-12	-3.51242	3.19844e-07	kinase activity
Glyma.10G203500	3.76739	3.33585e-12	-3.51093	5.95919e-06	electron carrier activity; "heme binding"; "iron ion binding"; "oxidoreductase activity, acting on paired donors, with incorporation or reduction of molecular oxygen"
Glyma.04G208400	2.72436	1.40103e-28	-3.50983	5.99792e-07	beta-galactosidase activity; "catalytic activity"; "cation binding"; "hydrolase activity, hydrolyzing O-glycosyl compounds"
Glyma.19G005700	2.4325	4.01103e-05	-3.50001	1.32823e-05	ATP binding; "kinase activity"; "protein kinase activity"; "protein serine/threonine kinase activity"; "transferase activity, transferring phosphorus-containing groups"
Glyma.14G034100	3.07637	1.90672e-28	-3.49644	5.7239e-07	transferase activity; "transferase activity, transferring acyl groups other than amino-acyl groups"
Glyma.07G095100	3.00387	3.44938e-20	-3.48126	3.53905e-10	ATP binding; "protein kinase activity"; "protein serine/threonine kinase activity"; "protein tyrosine kinase activity"; "transferase activity, transferring phosphorus-containing groups"; "transmembrane receptor protein serine/threonine kinase activity"
Glyma.16G187100	5.28144	1.16051e-12	-3.48002	7.05472e-07	NA
Glyma.16G170700	2.11846	0.0228351	-3.47754	0.00136841	kinase activity
Glyma.07G143500	2.12875	1.10788e-14	-3.47589	3.39603e-09	NA
Glyma.07G098700	2.05997	2.63678e-05	-3.47183	0.00175205	NA
Glyma.06G304700	1.25712	3.59155e-05	-3.46706	4.12445e-12	molecular function
Glyma.12G058400	1.80471	3.46491e-10	-3.46692	5.14448e-10	molecular function
Glyma.13G004400	1.84797	3.725e-14	-3.46466	3.68966e-05	metal ion transmembrane transporter activity; "zinc ion transmembrane transporter activity"
Glyma.11G095100	4.41047	1.47928e-60	-3.45714	2.09107e-07	catalytic activity; "cation binding"; "hydrolase activity, hydrolyzing O-glycosyl compounds"
Glyma.20G245200	3.35204	4.17963e-19	-3.45508	1.63348e-07	homogentisate phytyltransferase activity; "prenyltransferase activity"
Glyma.04G102800	2.03378	6.58577e-13	-3.44323	9.89476e-05	carbohydrate transmembrane transporter activity; "substrate-specific transmembrane transporter activity"; "sugar:hydrogen symporter activity"; "transmembrane transporter activity"; "transporter activity"
Glyma.08G235800	1.98508	0.0165346	-3.43921	0.000182567	ATP binding; "protein kinase activity"; "protein serine/threonine kinase activity"; "protein tyrosine kinase activity"; "transferase activity, transferring phosphorus-containing groups"
Glyma.13G301600	1.27586	0.00110599	-3.43861	0.00505605	molecular function
Glyma.09G278700	2.04529	2.66425e-05	-3.42407	2.32848e-05	nucleotide binding; "protein binding"
Glyma.03G091100	1.18621	9.25538e-10	-3.42102	7.55058e-08	ATP binding; "DNA binding"
Glyma.15G272200	3.55403	1.05157e-10	-3.41738	4.09535e-06	NA
Glyma.16G217100	1.67101	1.31559e-14	-3.41577	1.5229e-11	molecular function
Glyma.03G038500	3.56488	1.01049e-06	-3.41248	0.00563066	heme binding; "peroxidase activity"; "protein binding"
Glyma.09G269500	3.04714	8.76021e-36	-3.41248	5.81865e-12	catalytic activity; "coenzyme binding"; "nucleotide binding"; "oxidoreductase activity, acting on CH-OH group of donors"
Glyma.14G211100	1.36507	0.00457632	-3.40894	1.26525e-05	calmodulin binding; "carboxy-lyase activity"; "catalytic activity"; "glutamate decarboxylase activity"; "pyridoxal phosphate binding"
Glyma.07G151900	2.78477	1.1851e-13	-3.40751	1.94282e-14	catalytic activity; "cation binding"; "hydrolase activity, hydrolyzing O-glycosyl compounds"
Glyma.19G248100	3.05756	1.13762e-06	-3.39737	0.00231456	DNA binding; "sequence-specific DNA binding transcription factor activity"
Glyma.04G103600	1.14248	2.24556e-05	-3.38737	2.3616e-10	catalytic activity; "trehalose-phosphatase activity"
Glyma.18G205000	2.07496	4.58084e-10	-3.36914	1.02986e-05	ATP binding; "kinase activity"; "protein kinase activity"; "protein serine/threonine kinase activity"; "transferase activity, transferring phosphorus-containing groups"
Glyma.18G257700	1.32552	8.06532e-08	-3.36572	1.87012e-13	aldose 1-epimerase activity; "carbohydrate binding"; "catalytic activity"; "isomerase activity"
Glyma.03G041500	2.63468	2.70338e-14	-3.3616	1.58728e-09	nucleotide binding; "oxidoreductase activity"
Glyma.17G053000	2.63081	4.59229e-08	-3.35984	0.00313881	heme binding; "peroxidase activity"
Glyma.13G066100	1.23259	1.3179e-05	-3.3549	1.95316e-18	ATP binding; "ATPase activity"; "nucleoside-triphosphatase activity"; "nucleotide binding"
Glyma.13G295900	3.67099	8.88484e-13	-3.33929	0.000132217	diacylglycerol O-acyltransferase activity
Glyma.08G277000	3.14637	1.45248e-22	-3.33408	8.88029e-17	1-deoxy-D-xylulose-5-phosphate synthase activity; "catalytic activity"; "oxidoreductase activity, acting on the aldehyde or oxo group of donors, disulfide as acceptor"
Glyma.14G069300	1.12856	0.000252493	-3.32739	1.25164e-09	molecular function
Glyma.08G049600	3.13012	5.06128e-05	-3.32134	0.00742572	NA
Glyma.03G038200	4.68349	2.51907e-21	-3.32044	1.43027e-09	heme binding; "peroxidase activity"; "protein binding"
Glyma.08G330100	1.66504	8.67355e-07	-3.31328	9.81653e-06	ADP-ribose diphosphatase activity; "NAD binding"; "hydrolase activity"
Glyma.02G008200	2.49619	1.37364e-05	-3.3123	8.89605e-06	DNA binding; "sequence-specific DNA binding transcription factor activity"
Glyma.08G062900	4.14975	9.85883e-21	-3.30989	0.000273888	kinase activity; "protein binding"; "protein kinase activity"; "receptor serine/threonine kinase binding"
Glyma.06G036000	2.3322	1.77219e-06	-3.30797	0.0035489	structural constituent of cell wall
Glyma.18G220500	2.2432	5.43939e-39	-3.30659	2.10428e-10	catalytic activity; "coenzyme binding"; "nucleotide binding"; "oxidoreductase activity, acting on CH-OH group of donors"
Glyma.13G180200	2.65409	0.000546812	-3.29961	0.000761567	DNA binding; "sequence-specific DNA binding"; "sequence-specific DNA binding transcription factor activity"
Glyma.15G160800	1.92872	0.000369438	-3.29299	4.09535e-06	molecular function
Glyma.03G147800	3.68635	1.34973e-16	-3.28823	1.27492e-09	molecular function
Glyma.10G253700	4.44201	2.919e-08	-3.27931	1.95265e-15	ATP binding; "kinase activity"; "protein kinase activity"; "protein serine/threonine kinase activity"; "transferase activity, transferring phosphorus-containing groups"
Glyma.11G070600	2.66602	1.06496e-60	-3.27767	4.13458e-18	NA
Glyma.09G018900	2.35541	3.42049e-65	-3.25993	3.86375e-17	ATP binding; "kinase activity"; "protein kinase activity"; "protein serine/threonine kinase activity"; "transferase activity, transferring phosphorus-containing groups"
Glyma.02G307300	3.77565	6.27047e-25	-3.25482	1.27231e-07	oxidoreductase activity
Glyma.06G255900	1.48858	3.35143e-15	-3.24512	2.18765e-27	ATP binding; "carbohydrate binding"; "kinase activity"; "protein kinase activity"; "protein serine/threonine kinase activity"; "transferase activity, transferring phosphorus-containing groups"; "transmembrane receptor protein serine/threonine kinase activity"; "ubiquitin protein ligase binding"
Glyma.05G019400	1.25103	3.44441e-10	-3.24461	1.03066e-09	ATP binding; "ATPase activity"; "ATPase activity, coupled to transmembrane movement of substances"; "nucleoside-triphosphatase activity"; "nucleotide binding"; "oligopeptide-transporting ATPase activity"; "transporter activity"
Glyma.01G127200	2.06778	2.54817e-21	-3.2441	3.92723e-14	molecular function
Glyma.14G201600	3.64715	3.13689e-06	-3.24254	0.000126082	heme binding; "peroxidase activity"; "protein binding"
Glyma.13G152800	2.69155	1.00536e-19	-3.2346	6.64182e-10	NA
Glyma.02G184200	2.15747	2.49479e-10	-3.23248	1.57068e-11	UDP-glycosyltransferase activity; "transferase activity, transferring glycosyl groups"; "transferase activity, transferring hexosyl groups"
Glyma.18G234600	1.89212	3.63819e-41	-3.23108	5.68433e-13	L-3-cyanoalanine synthase activity; "catalytic activity"; "copper ion binding"; "cysteine synthase activity"; "pyridoxal phosphate binding"
Glyma.16G060800	2.47352	2.16433e-11	-3.22327	1.14668e-09	manganese ion binding; "nutrient reservoir activity"
Glyma.18G044800	1.51992	5.35203e-06	-3.22163	1.69094e-06	NA
Glyma.16G080100	1.27842	0.00159915	-3.19814	5.38715e-12	calmodulin binding
Glyma.12G045500	1.22017	0.00187304	-3.19788	6.51528e-08	fatty acid binding; "lipid binding"; "lipid transporter activity"; "zinc ion binding"
Glyma.02G108700	2.13679	0.0184452	-3.19333	0.0124191	calcium ion binding
Glyma.10G254000	2.70177	0.00073251	-3.19245	0.00021954	ATP binding; "kinase activity"; "protein kinase activity"; "protein serine/threonine kinase activity"; "transferase activity, transferring phosphorus-containing groups"
Glyma.20G042400	1.35323	0.00195637	-3.19097	3.02468e-05	ADP binding; "nucleotide binding"; "protein binding"
Glyma.16G055900	1.31521	0.000495628	-3.18465	2.3482e-10	heme binding; "peroxidase activity"
Glyma.07G037000	1.69565	1.72408e-10	-3.18332	9.44182e-09	ADP binding; "nucleoside-triphosphatase activity"; "nucleotide binding"
Glyma.13G267700	4.65982	1.05974e-10	-3.17543	0.00549372	protein binding; "sequence-specific DNA binding"; "sequence-specific DNA binding transcription factor activity"
Glyma.14G171700	2.68464	2.26352e-12	-3.16751	4.63491e-09	catalytic activity; "trehalose-phosphatase activity"
Glyma.10G098400	5.52631	4.12447e-13	-3.16567	0.000497494	ATP binding; "kinase activity"; "protein kinase activity"; "protein serine/threonine kinase activity"; "transferase activity, transferring phosphorus-containing groups"
Glyma.01G130800	5.58031	1.60474e-31	-3.16213	1.5313e-06	heme binding; "peroxidase activity"; "protein binding"
Glyma.04G004300	1.95593	0.000118953	-3.16194	5.68592e-05	peptidyl-prolyl cis-trans isomerase activity
Glyma.15G159800	5.49799	1.32499e-21	-3.15425	0.00563902	NA
Glyma.18G219600	1.99643	0.0271616	-3.14764	0.00519866	ATP binding; "kinase activity"; "protein kinase activity"; "protein serine/threonine kinase activity"; "transferase activity, transferring phosphorus-containing groups"
Glyma.01G172600	1.55336	1.52301e-11	-3.1462	4.22538e-13	nucleotide binding; "phenylcoumaran benzylic ether reductase activity"
Glyma.03G161500	1.65528	0.0297721	-3.14416	0.0129725	NA
Glyma.20G220900	1.90077	4.22963e-09	-3.13155	1.53058e-13	manganese ion binding; "nutrient reservoir activity"
Glyma.16G064800	1.85966	0.0435426	-3.12874	0.0140747	ATP binding; "kinase activity"; "protein kinase activity"; "protein tyrosine kinase activity"; "transferase activity, transferring phosphorus-containing groups"
Glyma.07G206900	1.76631	0.0405796	-3.12668	0.00579662	nucleotide binding; "oxidoreductase activity"
Glyma.08G222200	1.62004	1.5404e-16	-3.12523	4.50112e-15	ATP binding; "ATPase activity, coupled to transmembrane movement of ions, phosphorylative mechanism"; "calcium-transporting ATPase activity"; "calmodulin binding"; "catalytic activity"; "metal ion binding"; "nucleotide binding"
Glyma.07G186000	4.85816	5.32739e-46	-3.12234	1.83811e-12	branched-chain-amino-acid transaminase activity; "catalytic activity"
Glyma.09G027900	1.00268	0.0354314	-3.12216	2.59606e-07	ATP binding; "calcium ion binding"; "kinase activity"; "protein kinase activity"; "protein serine/threonine kinase activity"; "transferase activity, transferring phosphorus-containing groups"
Glyma.18G266900	1.47768	1.15847e-07	-3.11659	0.000286568	hydrolase activity, acting on glycosyl bonds
Glyma.01G171300	2.51347	1.9343e-25	-3.11035	2.60178e-10	ATP binding; "ATPase activity"; "nucleoside-triphosphatase activity"; "nucleotide binding"
Glyma.20G245100	2.80231	5.96273e-45	-3.11022	3.78002e-10	homogentisate phytyltransferase activity; "prenyltransferase activity"
Glyma.10G252900	1.29413	6.50844e-05	-3.10794	4.57596e-05	ATP binding; "kinase activity"; "protein kinase activity"; "protein serine/threonine kinase activity"; "transferase activity, transferring phosphorus-containing groups"
Glyma.17G030100	1.10093	4.08322e-05	-3.10366	1.43532e-13	NA
Glyma.08G234500	3.7314	1.51031e-17	-3.09749	1.19014e-05	protein binding
Glyma.03G038100	4.22906	3.49573e-32	-3.09617	1.11251e-05	heme binding; "peroxidase activity"; "protein binding"
Glyma.19G212300	1.0153	0.000821605	-3.08772	3.86649e-07	enzyme inhibitor activity; "pectinesterase activity"
Glyma.05G170600	2.40493	0.00683545	-3.08631	0.00135142	ATP binding; "kinase activity"; "protein kinase activity"; "protein serine/threonine kinase activity"; "transferase activity, transferring phosphorus-containing groups"
Glyma.01G117900	1.32564	4.3702e-13	-3.08104	6.26405e-08	ATP binding; "carbohydrate binding"; "kinase activity"; "protein kinase activity"; "protein serine/threonine kinase activity"; "transferase activity, transferring phosphorus-containing groups"; "transmembrane receptor protein serine/threonine kinase activity"; "ubiquitin protein ligase binding"
Glyma.07G083900	2.27123	2.20994e-08	-3.07792	1.50116e-07	catalytic activity
Glyma.03G032800	2.02684	8.58039e-09	-3.07595	6.16589e-09	transferase activity, transferring glycosyl groups; "transferase activity, transferring hexosyl groups"
Glyma.10G005400	2.86241	2.88189e-15	-3.07523	2.84399e-10	dipeptide transporter activity; "transporter activity"; "tripeptide transporter activity"
Glyma.11G064400	1.21929	0.00384293	-3.07427	2.03803e-05	UDP-glycosyltransferase activity; "coniferyl-alcohol glucosyltransferase activity"; "transferase activity, transferring glycosyl groups"; "transferase activity, transferring hexosyl groups"
Glyma.08G339500	3.35784	4.79917e-107	-3.07356	6.36375e-06	NA
Glyma.19G167300	1.16604	0.0176016	-3.0695	0.00107549	ATP binding; "kinase activity"; "protein kinase activity"; "protein tyrosine kinase activity"; "transferase activity, transferring phosphorus-containing groups"
Glyma.03G079500	1.10396	0.000808204	-3.06433	7.52276e-06	ATP binding; "carbohydrate binding"; "kinase activity"; "protein kinase activity"; "protein serine/threonine kinase activity"; "protein tyrosine kinase activity"; "transferase activity, transferring phosphorus-containing groups"
Glyma.13G188900	1.44282	9.65874e-07	-3.0576	7.98462e-12	ATP binding; "kinase activity"; "protein kinase activity"; "protein serine/threonine kinase activity"; "transferase activity, transferring phosphorus-containing groups"
Glyma.18G152600	1.77853	4.23569e-06	-3.05344	2.40432e-13	molecular function
Glyma.16G006400	1.00056	0.00120568	-3.04974	3.96558e-11	ADP binding; "nucleoside-triphosphatase activity"; "nucleotide binding"
Glyma.06G075200	1.23483	6.66383e-09	-3.04815	1.19988e-15	molecular function
Glyma.01G077000	1.20205	0.0050142	-3.04226	0.000256214	NA
Glyma.18G204400	1.05975	0.000228777	-3.04223	4.26739e-06	kinase activity
Glyma.13G189000	1.38122	0.0352645	-3.03619	0.000284424	ATP binding; "kinase activity"; "protein kinase activity"; "protein serine/threonine kinase activity"; "protein tyrosine kinase activity"; "transferase activity, transferring phosphorus-containing groups"
Glyma.10G228100	1.67257	0.0239734	-3.03385	0.00919631	NA
Glyma.18G024400	1.09842	0.00217566	-3.0313	3.81915e-05	DNA binding
Glyma.09G168700	1.96409	1.12534e-17	-3.02705	1.00704e-10	calmodulin binding; "cyclic nucleotide binding"; "ion channel activity"
Glyma.06G317800	1.25334	5.66279e-06	-3.02664	6.53467e-08	molecular function
Glyma.12G140400	2.13846	1.77479e-05	-3.02609	0.00891151	ATP binding; "kinase activity"; "protein kinase activity"; "protein serine/threonine kinase activity"; "transferase activity, transferring phosphorus-containing groups"
Glyma.04G113400	2.15153	3.87772e-06	-3.02579	4.04298e-06	UDP-N-acetylmuramate dehydrogenase activity; "catalytic activity"; "electron carrier activity"; "flavin adenine dinucleotide binding"; "oxidoreductase activity"; "oxidoreductase activity, acting on CH-OH group of donors"
Glyma.08G133100	2.09773	8.78043e-08	-3.0237	2.01579e-09	NA
Glyma.09G256100	1.13145	1.14074e-17	-3.01921	5.7119e-07	polygalacturonase activity
Glyma.08G087900	1.17622	8.76677e-05	-3.01884	2.14342e-06	polygalacturonase activity
Glyma.08G277100	2.49356	1.07351e-18	-3.01318	5.41352e-09	1-deoxy-D-xylulose-5-phosphate synthase activity; "catalytic activity"; "oxidoreductase activity, acting on the aldehyde or oxo group of donors, disulfide as acceptor"
Glyma.08G198500	2.55509	0.000117017	-3.00782	0.0108068	ATP binding; "kinase activity"; "protein kinase activity"; "transferase activity, transferring phosphorus-containing groups"
Glyma.07G118000	1.87205	3.03114e-09	-3.00777	2.78248e-07	hydrolase activity, acting on ester bonds; "methyl indole-3-acetate esterase activity"; "methyl jasmonate esterase activity"
Glyma.08G247300	1.10073	9.50586e-05	-3.00629	8.49896e-07	protein binding; "sequence-specific DNA binding transcription factor activity"
Glyma.08G085700	4.47274	1.51576e-34	-3.00274	5.94246e-05	NA
Glyma.19G030500	1.89654	7.27002e-07	-2.98917	1.72392e-22	transferase activity; "transferase activity, transferring acyl groups other than amino-acyl groups"
Glyma.05G135000	1.12363	6.16904e-05	-2.98773	6.00657e-15	NA
Glyma.08G197700	3.00681	1.3571e-05	-2.98511	0.00507379	ATP binding; "protein kinase activity"; "protein serine/threonine kinase activity"; "transferase activity, transferring phosphorus-containing groups"
Glyma.10G087500	1.249	0.00103566	-2.98366	0.000130543	hydrolase activity
Glyma.15G055400	1.55138	0.0338832	-2.98079	0.000115028	molecular function
Glyma.02G246900	1.11263	0.000343266	-2.97988	1.34961e-06	molecular function
Glyma.01G172700	1.80393	6.88416e-13	-2.95945	1.54321e-20	nucleotide binding
Glyma.16G126100	2.1514	0.0174979	-2.95256	0.021784	kinase activity
Glyma.03G021600	1.89568	1.30818e-09	-2.94213	4.82006e-05	electron carrier activity; "heme binding"; "iron ion binding"; "oxidoreductase activity, acting on paired donors, with incorporation or reduction of molecular oxygen"; "oxygen binding"
Glyma.06G119300	1.59816	3.35887e-11	-2.94101	4.21197e-14	ATP binding; "calcium ion binding"; "kinase activity"; "protein kinase activity"; "protein serine/threonine kinase activity"; "transferase activity, transferring phosphorus-containing groups"
Glyma.12G091200	1.08482	0.0059606	-2.93709	5.64402e-10	DNA binding; "sequence-specific DNA binding transcription factor activity"
Glyma.02G149300	2.55638	0.00295422	-2.9305	0.0250356	carbohydrate transmembrane transporter activity; "sugar:hydrogen symporter activity"; "transmembrane transporter activity"
Glyma.11G207500	2.29988	1.15486e-14	-2.92581	1.46966e-16	ATP binding; "kinase activity"; "protein kinase activity"; "protein serine/threonine kinase activity"; "transferase activity, transferring phosphorus-containing groups"
Glyma.13G251700	3.03061	0.000249369	-2.92493	0.0125105	molecular function
Glyma.01G179600	2.56502	2.62658e-15	-2.92052	2.50538e-16	electron carrier activity; "heme binding"; "iron ion binding"; "oxidoreductase activity, acting on paired donors, with incorporation or reduction of molecular oxygen"; "oxygen binding"
Glyma.20G118900	1.05094	0.0177575	-2.91965	0.000914486	ATP binding; "kinase activity"; "protein kinase activity"; "protein serine/threonine kinase activity"; "protein tyrosine kinase activity"; "transferase activity, transferring phosphorus-containing groups"
Glyma.04G190800	1.61631	6.21818e-19	-2.91962	8.7877e-08	oxidoreductase activity, acting on a sulfur group of donors, disulfide as acceptor; "peptide-methionine (S)-S-oxide reductase activity"
Glyma.19G189300	1.21263	7.42408e-11	-2.91895	2.30364e-06	NA
Glyma.07G103800	1.4656	0.000621872	-2.91677	0.00161794	molecular function
Glyma.10G295300	2.93445	1.00763e-19	-2.91203	2.25966e-10	homogentisate phytyltransferase activity; "prenyltransferase activity"
Glyma.09G049100	1.81021	6.80366e-14	-2.90604	7.74189e-13	electron carrier activity; "heme binding"; "iron ion binding"; "oxidoreductase activity, acting on paired donors, with incorporation or reduction of molecular oxygen"; "oxygen binding"
Glyma.19G084200	1.53782	0.0177621	-2.90569	0.0140502	amino acid transmembrane transporter activity
Glyma.05G151300	2.49653	5.37815e-07	-2.90029	1.63745e-06	selenium binding
Glyma.18G073400	1.10359	4.55067e-14	-2.89218	1.79718e-11	ATP binding; "kinase activity"; "phosphotransferase activity, alcohol group as acceptor"; "uracil phosphoribosyltransferase activity"
Glyma.09G003100	2.46189	3.05732e-06	-2.88756	2.88907e-05	ATP binding; "carbohydrate binding"; "kinase activity"; "protein kinase activity"; "protein serine/threonine kinase activity"; "protein tyrosine kinase activity"; "transferase activity, transferring phosphorus-containing groups"
Glyma.14G042300	3.34559	2.21087e-20	-2.88719	0.000636544	NA
Glyma.02G298300	3.99519	4.99868e-20	-2.88395	0.000841454	ATP binding; "ATPase activity"; "ATPase activity, coupled to transmembrane movement of substances"; "chlorophyll catabolite transmembrane transporter activity"; "glutathione S-conjugate-exporting ATPase activity"; "nucleoside-triphosphatase activity"; "nucleotide binding"
Glyma.02G085600	2.63775	9.17433e-34	-2.88388	1.35745e-11	ATP binding; "ubiquitin protein ligase binding"
Glyma.13G319900	2.80752	1.6842e-09	-2.87342	2.12577e-05	gamma-aminobutyric acid transmembrane transporter activity
Glyma.18G014600	2.58753	9.00616e-12	-2.86934	0.000378776	zinc ion binding
Glyma.09G016400	1.79706	2.58199e-06	-2.8693	1.87768e-05	metal ion binding
Glyma.05G222400	7.21584	1.08593e-97	-2.86582	0.00827764	1-aminocyclopropane-1-carboxylate oxidase activity; "oxidoreductase activity"; "oxidoreductase activity, acting on paired donors, with incorporation or reduction of molecular oxygen, 2-oxoglutarate as one donor, and incorporation of one atom each of oxygen into both donors"
Glyma.07G089800	2.38516	7.69506e-08	-2.86512	9.93842e-13	electron carrier activity; "heme binding"; "iron ion binding"; "oxidoreductase activity, acting on paired donors, with incorporation or reduction of molecular oxygen"; "oxygen binding"
Glyma.07G226400	1.99242	2.49594e-07	-2.8609	3.02822e-06	extracellular-glutamate-gated ion channel activity; "intracellular ligand-gated ion channel activity"; "ionotropic glutamate receptor activity"; "transporter activity"
Glyma.16G207700	2.02997	3.73191e-18	-2.86075	2.61546e-07	ferrous iron binding; "oxidoreductase activity"; "oxidoreductase activity, acting on single donors with incorporation of molecular oxygen"; "zinc ion binding"
Glyma.09G269400	6.85433	1.93303e-40	-2.85978	2.38582e-06	catalytic activity; "coenzyme binding"; "nucleotide binding"; "oxidoreductase activity, acting on CH-OH group of donors"
Glyma.07G054700	1.08267	6.41705e-08	-2.85342	2.27287e-10	sequence-specific DNA binding transcription factor activity
Glyma.18G266100	2.08891	0.000252376	-2.8533	6.37229e-07	UDP-glycosyltransferase activity; "transferase activity, transferring glycosyl groups"; "transferase activity, transferring hexosyl groups"
Glyma.06G034700	1.65685	0.000125889	-2.84842	8.5657e-06	calcium ion binding
Glyma.04G223700	1.34529	2.33366e-09	-2.84812	2.89701e-15	hydrolase activity; "hydrolase activity, acting on ester bonds"; "methyl indole-3-acetate esterase activity"
Glyma.16G172600	2.14489	3.39559e-17	-2.84792	0.00024127	ATP binding; "ATPase activity"; "ATPase activity, coupled to transmembrane movement of substances"; "nucleoside-triphosphatase activity"; "nucleotide binding"
Glyma.16G133600	2.3377	2.80002e-06	-2.84657	6.09174e-07	ATP binding; "ATPase activity"; "nucleoside-triphosphatase activity"; "nucleotide binding"
Glyma.06G147100	1.30726	4.25371e-14	-2.84431	6.02018e-19	sequence-specific DNA binding; "sequence-specific DNA binding transcription factor activity"
Glyma.20G140200	2.65005	5.63762e-27	-2.84269	5.842e-26	ATP binding; "kinase activity"; "protein kinase activity"; "protein serine/threonine kinase activity"; "transferase activity, transferring phosphorus-containing groups"
Glyma.19G151200	3.67118	1.3097e-20	-2.84198	4.06361e-06	molecular function
Glyma.19G029300	2.23416	3.66085e-07	-2.83758	0.00153883	UDP-glycosyltransferase activity; "transferase activity, transferring glycosyl groups"; "transferase activity, transferring hexosyl groups"
Glyma.17G258700	2.04827	7.36342e-47	-2.8239	4.04621e-27	ATP binding; "unfolded protein binding"
Glyma.20G061100	4.35183	3.43647e-46	-2.81858	8.00324e-08	catalytic activity; "hydrolase activity, hydrolyzing O-glycosyl compounds"
Glyma.18G247600	1.8561	0.000195818	-2.81675	1.83037e-12	NA
Glyma.13G093300	1.61618	2.2371e-06	-2.8154	9.02615e-10	extracellular-glutamate-gated ion channel activity; "intracellular ligand-gated ion channel activity"; "ionotropic glutamate receptor activity"; "transporter activity"
Glyma.09G151700	1.32677	0.00157661	-2.8142	0.00338238	ATP binding; "kinase activity"; "protein kinase activity"; "protein serine/threonine kinase activity"; "protein tyrosine kinase activity"; "transferase activity, transferring phosphorus-containing groups"
Glyma.09G014900	2.88697	1.52922e-17	-2.81112	1.19511e-06	ATP binding; "kinase activity"; "protein kinase activity"; "protein serine/threonine kinase activity"; "protein tyrosine kinase activity"; "transferase activity, transferring phosphorus-containing groups"
Glyma.12G200000	2.20447	0.000216417	-2.80928	0.0166949	transferase activity; "transferase activity, transferring acyl groups other than amino-acyl groups"
Glyma.02G006300	1.94287	0.0157567	-2.80217	1.8138e-05	DNA binding; "sequence-specific DNA binding transcription factor activity"
Glyma.20G159400	3.35671	3.66932e-12	-2.79415	0.0155132	molecular function
Glyma.07G170900	4.04531	2.52975e-17	-2.78301	0.0036654	molecular function
Glyma.02G172200	2.29839	2.02337e-10	-2.78289	0.000357946	ATP binding; "carbohydrate binding"; "kinase activity"; "protein kinase activity"; "protein serine/threonine kinase activity"; "transferase activity, transferring phosphorus-containing groups"
Glyma.05G242500	1.28238	0.000431015	-2.78207	1.23613e-05	RNA binding; "nucleotidyltransferase activity"; "polynucleotide adenylyltransferase activity"; "protein binding"
Glyma.11G072000	1.09861	0.00408951	-2.7793	2.02985e-05	heme binding; "peroxidase activity"
Glyma.19G081200	1.08675	1.27858e-12	-2.77764	1.07134e-12	ATP binding; "kinase activity"; "protein kinase activity"; "protein tyrosine kinase activity"; "transferase activity, transferring phosphorus-containing groups"
Glyma.18G229400	4.44814	2.58613e-15	-2.77108	0.00499743	(+)-neomenthol dehydrogenase activity; "(-)-menthol dehydrogenase activity"; "alcohol dehydrogenase (NADP+) activity"; "nucleotide binding"; "oxidoreductase activity"
Glyma.07G007800	1.60025	3.82001e-05	-2.76827	4.87383e-05	ADP binding
Glyma.01G135200	4.17451	2.01818e-08	-2.76605	5.58161e-07	electron carrier activity; "heme binding"; "iron ion binding"; "monooxygenase activity"; "oxidoreductase activity, acting on paired donors, with incorporation or reduction of molecular oxygen"; "oxygen binding"
Glyma.15G159500	5.4988	3.7376e-18	-2.75542	0.0263439	NA
Glyma.07G108200	2.41235	1.35219e-05	-2.75481	5.7551e-05	ATP binding; "carbohydrate binding"; "protein kinase activity"; "protein serine/threonine kinase activity"; "transferase activity, transferring phosphorus-containing groups"
Glyma.13G340500	1.34641	5.52376e-10	-2.75164	5.25909e-15	ATP:ADP antiporter activity; "copper ion binding"; "protein binding"; "transporter activity"
Glyma.09G049200	4.23285	1.62227e-20	-2.75018	1.71206e-10	electron carrier activity; "heme binding"; "iron ion binding"; "oxidoreductase activity, acting on paired donors, with incorporation or reduction of molecular oxygen"; "oxygen binding"
Glyma.20G140300	1.4991	1.74271e-21	-2.73822	8.7697e-09	ATP binding; "kinase activity"; "protein kinase activity"; "protein serine/threonine kinase activity"; "transferase activity, transferring phosphorus-containing groups"
Glyma.13G081400	1.85906	6.21268e-23	-2.73793	5.12103e-14	protein transmembrane transporter activity
Glyma.18G103700	2.18271	0.000187535	-2.73735	0.00383562	cobalt ion binding; "cysteine-type endopeptidase inhibitor activity"
Glyma.01G112200	1.26822	0.0125261	-2.73634	0.0007935	ADP binding
Glyma.01G130500	2.91847	7.64614e-07	-2.73357	0.00471025	heme binding; "peroxidase activity"; "protein binding"
Glyma.08G108000	3.89713	1.50913e-08	-2.73351	0.0212837	selenium binding
Glyma.01G074600	1.49075	6.86867e-10	-2.7315	7.97199e-10	UDP-glucosyltransferase activity; "UDP-glycosyltransferase activity"; "transferase activity, transferring glycosyl groups"; "transferase activity, transferring hexosyl groups"
Glyma.07G108400	2.39845	8.38416e-13	-2.72888	7.9371e-07	ATP binding; "carbohydrate binding"; "protein kinase activity"; "protein serine/threonine kinase activity"; "transferase activity, transferring phosphorus-containing groups"
Glyma.09G261200	1.14147	0.00134326	-2.72869	1.27278e-08	molecular function
Glyma.12G156600	4.5051	4.54768e-44	-2.72665	0.0222108	catalytic activity; "cation binding"; "hydrolase activity, hydrolyzing O-glycosyl compounds"
Glyma.20G245000	1.89851	3.56294e-05	-2.72551	0.00359479	NA
Glyma.03G046000	2.91579	5.10021e-13	-2.72489	3.77153e-07	molecular function
Glyma.09G118900	1.34591	0.0172214	-2.72213	0.0233313	L-glutamate transmembrane transporter activity; "L-lysine transmembrane transporter activity"; "amino acid transmembrane transporter activity"; "arginine transmembrane transporter activity"; "cationic amino acid transmembrane transporter activity"
Glyma.08G087400	1.92161	1.55204e-08	-2.72003	2.78661e-08	molecular function
Glyma.19G236500	1.81437	3.50914e-39	-2.71767	1.44522e-11	peptidase activity
Glyma.14G015300	3.53467	8.18971e-55	-2.71235	3.58145e-11	ATP binding; "ATPase activity"; "ATPase activity, coupled to transmembrane movement of substances"; "chlorophyll catabolite transmembrane transporter activity"; "glutathione S-conjugate-exporting ATPase activity"; "nucleoside-triphosphatase activity"; "nucleotide binding"
Glyma.06G264700	1.71035	0.0195484	-2.71134	0.00453057	NA
Glyma.05G080500	2.96229	8.0459e-10	-2.70958	0.000112525	catalytic activity
Glyma.09G162400	1.55195	2.68015e-20	-2.70784	7.05417e-24	UDP-glycosyltransferase activity; "abscisic acid glucosyltransferase activity"; "transferase activity, transferring glycosyl groups"; "transferase activity, transferring hexosyl groups"
Glyma.04G109200	2.30671	0.000631365	-2.70134	0.0251579	glucuronosyltransferase activity; "transferase activity, transferring glycosyl groups"; "transferase activity, transferring hexosyl groups"
Glyma.08G212300	1.59858	0.00744277	-2.69843	2.43856e-29	NA
Glyma.20G196900	3.04053	4.31973e-05	-2.69487	0.000120797	protein binding; "superoxide dismutase activity"
Glyma.18G266000	1.87509	1.76165e-07	-2.69426	0.000520435	UDP-glycosyltransferase activity; "transferase activity, transferring glycosyl groups"; "transferase activity, transferring hexosyl groups"
Glyma.05G029000	1.52048	3.05959e-05	-2.69307	4.11593e-06	sequence-specific DNA binding; "sequence-specific DNA binding transcription factor activity"
Glyma.10G267300	1.20313	0.00356025	-2.68999	1.01501e-06	antiporter activity; "drug transmembrane transporter activity"; "transporter activity"
Glyma.10G235000	3.22968	2.9878e-17	-2.68906	0.00978442	molecular function
Glyma.16G169500	1.88973	0.00186572	-2.68871	0.00108058	kinase activity
Glyma.01G134800	2.64466	6.17365e-07	-2.68683	0.00136513	NA
Glyma.09G054600	2.41504	7.08272e-10	-2.67949	0.0120798	NA
Glyma.04G242400	2.9427	2.49398e-29	-2.67903	1.06956e-11	molecular function
Glyma.03G096600	2.90145	0.000368741	-2.67843	0.0149452	ATP binding; "kinase activity"; "protein kinase activity"; "protein serine/threonine kinase activity"; "transferase activity, transferring phosphorus-containing groups"
Glyma.12G233600	3.80913	1.90638e-06	-2.67521	0.0277546	NA
Glyma.16G089000	1.07174	3.73314e-10	-2.6752	4.06612e-07	1-deoxy-D-xylulose-5-phosphate reductoisomerase activity; "NADPH binding"; "metal ion binding"; "nucleotide binding"
Glyma.12G100600	1.8775	1.1886e-10	-2.6742	3.57743e-05	DNA binding; "protein binding"; "sequence-specific DNA binding transcription factor activity"
Glyma.16G023000	2.92731	3.96384e-21	-2.67201	2.10843e-08	DNA binding; "sequence-specific DNA binding transcription factor activity"
Glyma.08G189500	1.08221	0.00483238	-2.66864	1.68334e-06	lipoxygenase activity
Glyma.01G019800	1.12268	3.49841e-08	-2.66689	3.9691e-09	molecular function
Glyma.18G076500	1.36834	0.000440262	-2.66448	0.00541335	ADP-ribose diphosphatase activity; "NAD binding"; "hydrolase activity"
Glyma.15G059700	1.71286	2.81174e-06	-2.66186	1.31119e-06	oligopeptide transporter activity
Glyma.08G320200	1.53037	0.0146121	-2.65899	0.00782375	protein binding; "sequence-specific DNA binding"; "sequence-specific DNA binding transcription factor activity"; "transcription regulatory region DNA binding"
Glyma.09G162700	8.39568	2.28913e-42	-2.65459	0.00839022	endopeptidase inhibitor activity
Glyma.16G172200	1.97374	0.000106092	-2.65164	0.000331526	NA
Glyma.09G049300	2.82766	5.19874e-10	-2.6454	2.24855e-07	electron carrier activity; "heme binding"; "iron ion binding"; "oxidoreductase activity, acting on paired donors, with incorporation or reduction of molecular oxygen"; "oxygen binding"
Glyma.10G193500	2.33758	0.00269869	-2.64354	0.000190535	protein binding; "superoxide dismutase activity"
Glyma.13G372200	1.14291	0.00586488	-2.64124	0.0214359	NAD binding; "amino acid binding"; "cofactor binding"; "nucleotide binding"; "oxidoreductase activity, acting on the CH-OH group of donors, NAD or NADP as acceptor"; "phosphoglycerate dehydrogenase activity"; "protein binding"
Glyma.18G244100	1.84377	5.48994e-15	-2.64103	8.70066e-17	calcium ion binding; "unfolded protein binding"
Glyma.16G164200	1.78457	3.83251e-07	-2.63436	7.55058e-08	heme binding; "peroxidase activity"
Glyma.07G144100	3.06488	5.23443e-32	-2.62681	1.19706e-07	NA
Glyma.01G221500	1.24922	4.58455e-11	-2.62571	5.4133e-07	DNA binding; "protein binding"; "sequence-specific DNA binding"; "sequence-specific DNA binding transcription factor activity"
Glyma.06G286800	2.94098	0.000142457	-2.62323	0.000275533	calmodulin binding
Glyma.13G118800	1.06576	0.000240633	-2.62073	0.000403812	ATP binding; "ATPase activity"; "ATPase activity, coupled to transmembrane movement of substances"; "nucleoside-triphosphatase activity"; "nucleotide binding"
Glyma.11G062700	3.56947	2.39656e-19	-2.61819	4.30326e-06	electron carrier activity; "heme binding"; "iron ion binding"; "oxidoreductase activity, acting on paired donors, with incorporation or reduction of molecular oxygen"; "oxygen binding"
Glyma.02G098200	2.13186	0.0313563	-2.61509	0.0480841	amino acid transmembrane transporter activity
Glyma.01G144700	1.16572	0.000350908	-2.59866	0.00198303	protein binding
Glyma.02G282300	2.8349	0.000286792	-2.59776	3.08621e-05	NA
Glyma.05G124800	2.20377	2.64649e-07	-2.59585	2.56668e-08	UDP-N-acetylmuramate dehydrogenase activity; "catalytic activity"; "electron carrier activity"; "flavin adenine dinucleotide binding"; "oxidoreductase activity"; "oxidoreductase activity, acting on CH-OH group of donors"
Glyma.09G025400	1.37436	1.11074e-10	-2.59058	4.58713e-10	ATP-dependent helicase activity; "ATP binding"; "RNA binding"; "double-stranded RNA binding"; "endoribonuclease activity, producing 5'-phosphomonoesters"; "helicase activity"; "nucleic acid binding"; "protein binding"; "ribonuclease III activity"
Glyma.15G064100	1.40828	0.0267496	-2.58536	0.0167212	molecular function
Glyma.04G061400	2.14048	9.51097e-08	-2.58045	0.000152131	protein binding; "sequence-specific DNA binding"; "sequence-specific DNA binding transcription factor activity"
Glyma.02G005800	3.4328	7.56821e-07	-2.5725	0.01821	arsenate ion transmembrane transporter activity; "carbohydrate transmembrane transporter activity"; "phosphate ion transmembrane transporter activity"; "sugar:hydrogen symporter activity"
Glyma.16G195600	3.65304	5.56336e-39	-2.56959	1.81693e-11	electron carrier activity; "heme binding"; "iron ion binding"; "oxidoreductase activity, acting on paired donors, with incorporation or reduction of molecular oxygen"; "oxygen binding"
Glyma.20G130100	2.29084	0.000622459	-2.56843	0.0178408	NA
Glyma.02G284300	1.17803	0.000359064	-2.56796	2.50275e-06	DNA binding; "sequence-specific DNA binding transcription factor activity"
Glyma.06G263700	1.2454	0.0105627	-2.56691	0.00207969	ADP binding
Glyma.06G317100	1.55114	5.47157e-08	-2.56366	4.20292e-06	carbohydrate transmembrane transporter activity; "substrate-specific transmembrane transporter activity"; "sugar:hydrogen symporter activity"; "transmembrane transporter activity"; "transporter activity"
Glyma.09G093600	1.36265	0.037736	-2.56301	0.000619711	molecular function
Glyma.17G030300	2.93598	1.09126e-48	-2.55969	9.62288e-17	NA
Glyma.01G211800	2.47961	9.18738e-11	-2.5595	1.04646e-06	nucleotide binding; "phenylcoumaran benzylic ether reductase activity"
Glyma.18G104100	1.80809	0.00330103	-2.55075	0.0343057	N-acyltransferase activity; "hydroxycinnamoyltransferase activity"; "spermidine:caffeoyl CoA N-acyltransferase activity"; "spermidine:coumaroyl CoA N-acyltransferase activity"; "spermidine:feruloyl CoA N-acyltransferase activity"; "spermidine:sinapoyl CoA N-acyltransferase activity"; "transferase activity, transferring acyl groups other than amino-acyl groups"
Glyma.11G083800	1.91324	4.08593e-06	-2.54803	0.00123729	AMP binding; "catalytic activity"
Glyma.12G019900	1.82749	3.21896e-20	-2.54315	0.000240753	alcohol dehydrogenase (NAD) activity; "catalytic activity"; "coenzyme binding"; "nucleotide binding"
Glyma.04G090000	1.42548	0.00427171	-2.53708	0.000966741	molecular function
Glyma.05G128800	1.23939	0.000113205	-2.53219	0.00127434	NA
Glyma.09G112700	1.19593	4.96106e-07	-2.53027	2.53149e-05	molecular function
Glyma.13G057000	1.2799	0.00418207	-2.5296	0.000805542	molecular function
Glyma.02G022200	2.57244	9.88452e-08	-2.52612	4.92986e-09	abscisic acid transporter activity; "calcium ion binding"; "transporter activity"
Glyma.13G064300	1.99739	2.96417e-27	-2.52548	1.0006e-07	cysteamine dioxygenase activity
Glyma.07G005700	1.81	4.23328e-05	-2.52202	0.00220916	ATP binding; "carbohydrate binding"; "kinase activity"; "protein kinase activity"; "protein serine/threonine kinase activity"; "protein tyrosine kinase activity"; "transferase activity, transferring phosphorus-containing groups"
Glyma.11G121800	3.99642	5.78871e-60	-2.52088	4.36105e-20	heme binding; "iron ion binding"; "oxygen binding"
Glyma.14G184800	1.97174	7.19992e-15	-2.52087	6.80853e-06	NA
Glyma.08G118600	1.7943	0.000502943	-2.51736	0.000288575	NA
Glyma.02G244600	2.97108	2.17362e-26	-2.51398	0.000512656	DNA binding; "sequence-specific DNA binding transcription factor activity"
Glyma.11G062600	3.61678	3.6054e-24	-2.51293	1.0734e-07	electron carrier activity; "heme binding"; "iron ion binding"; "oxidoreductase activity, acting on paired donors, with incorporation or reduction of molecular oxygen"; "oxygen binding"
Glyma.07G048100	2.78828	1.83829e-17	-2.5048	0.00026632	calmodulin binding; "protein binding"; "sequence-specific DNA binding transcription factor activity"
Glyma.12G202600	1.10917	8.9464e-06	-2.50149	3.21427e-05	molecular function
Glyma.06G113300	1.06241	0.0332852	-2.49766	0.00601691	NA
Glyma.08G047300	1.37273	1.26321e-08	-2.49713	8.66038e-13	molecular function
Glyma.07G144000	2.41087	8.78118e-12	-2.49648	2.41994e-06	NA
Glyma.12G019800	1.89129	7.98606e-16	-2.49052	0.000109141	alcohol dehydrogenase (NAD) activity; "catalytic activity"; "coenzyme binding"; "nucleotide binding"
Glyma.18G049000	1.69215	2.2779e-12	-2.48458	9.77886e-06	adenosine 5'-monophosphoramidase activity; "adenylylsulfatase activity"; "bis(5'-adenosyl)-triphosphatase activity"; "catalytic activity"
Glyma.19G259300	3.80476	7.35222e-16	-2.48076	4.63267e-10	D-arabinono-1,4-lactone oxidase activity; "UDP-N-acetylmuramate dehydrogenase activity"; "catalytic activity"; "flavin adenine dinucleotide binding"; "oxidoreductase activity"; "oxidoreductase activity, acting on CH-OH group of donors"
Glyma.02G134000	1.3421	1.79731e-17	-2.48048	8.01844e-07	hydrolase activity
Glyma.01G240800	1.80465	1.01684e-06	-2.47934	8.55542e-05	ATP binding; "kinase activity"; "protein kinase activity"; "protein serine/threonine kinase activity"; "protein tyrosine kinase activity"; "transferase activity, transferring phosphorus-containing groups"
Glyma.02G120800	1.54087	0.0278927	-2.47238	0.00145318	ATP binding; "protein kinase activity"; "protein serine/threonine kinase activity"; "transferase activity, transferring phosphorus-containing groups"
Glyma.07G118200	1.14999	6.1364e-05	-2.46722	5.43174e-08	electron carrier activity; "heme binding"; "iron ion binding"; "oxidoreductase activity, acting on paired donors, with incorporation or reduction of molecular oxygen"; "oxygen binding"
Glyma.03G187500	1.24977	3.39154e-05	-2.46664	7.22449e-06	UDP-glycosyltransferase activity; "transferase activity, transferring glycosyl groups"; "transferase activity, transferring hexosyl groups"
Glyma.18G138400	1.19816	5.71739e-05	-2.4624	3.29875e-05	carbonate dehydratase activity; "zinc ion binding"
Glyma.16G026900	1.19856	2.44345e-11	-2.46209	3.28174e-19	ATP binding; "adenylyltransferase activity"; "catalytic activity"; "enzyme binding"; "jasmonate-amino synthetase activity"
Glyma.14G022500	1.60076	5.3823e-05	-2.44439	0.000644003	carboxylesterase activity; "hydrolase activity, acting on ester bonds"; "lipase activity"
Glyma.03G032600	1.84585	0.0032006	-2.43781	0.0179277	transferase activity, transferring glycosyl groups; "transferase activity, transferring hexosyl groups"
Glyma.09G080000	1.66229	4.39182e-08	-2.43564	1.64059e-08	sequence-specific DNA binding; "sequence-specific DNA binding transcription factor activity"
Glyma.13G305900	1.83464	0.02039	-2.43112	0.028287	molecular function
Glyma.10G194500	1.61696	5.48545e-09	-2.42629	4.64211e-11	nucleotide binding
Glyma.08G025700	2.52003	2.22923e-91	-2.4248	7.11312e-25	ATP binding
Glyma.06G092000	1.60718	4.74169e-15	-2.42378	0.0013526	DNA binding; "sequence-specific DNA binding transcription factor activity"
Glyma.03G200600	1.3589	0.0344729	-2.41633	0.0199381	antioxidant activity; "oxidoreductase activity"; "peroxiredoxin activity"
Glyma.18G259900	1.61175	0.000748531	-2.41268	0.00504914	nitrate transmembrane transporter activity; "transporter activity"
Glyma.17G067200	1.83743	2.52463e-18	-2.40706	1.83646e-05	G-protein coupled receptor activity; "extracellular-glutamate-gated ion channel activity"; "intracellular ligand-gated ion channel activity"; "ionotropic glutamate receptor activity"; "transporter activity"
Glyma.14G068400	1.54542	1.35283e-05	-2.4015	1.89719e-05	molecular function
Glyma.03G250600	2.26228	5.71809e-07	-2.40049	0.0166307	DNA binding; "sequence-specific DNA binding transcription factor activity"
Glyma.20G120100	2.46433	3.6422e-09	-2.39537	0.00045612	ATP binding; "kinase activity"; "protein kinase activity"; "protein serine/threonine kinase activity"; "transferase activity, transferring phosphorus-containing groups"
Glyma.02G309000	1.16897	7.65486e-05	-2.39047	0.000551053	molecular function
Glyma.05G041100	2.90381	0.000942858	-2.38662	0.00835356	molecular function
Glyma.16G169100	2.02687	3.88793e-16	-2.38641	0.000157448	kinase activity
Glyma.07G015600	2.55776	3.8751e-07	-2.38532	0.00107688	histidine phosphotransfer kinase activity; "signal transducer activity"; "transferase activity, transferring phosphorus-containing groups"
Glyma.11G236600	3.22968	4.02529e-20	-2.38057	6.69159e-10	protein binding; "ubiquitin-protein ligase activity"; "zinc ion binding"
Glyma.19G086500	3.20623	1.11426e-44	-2.37911	0.000647874	manganese ion binding; "nutrient reservoir activity"
Glyma.10G147600	1.80997	5.59563e-38	-2.37817	5.94376e-12	calcium ion binding; "unfolded protein binding"
Glyma.11G124000	1.91504	0.00203204	-2.37739	0.00462327	DNA binding; "sequence-specific DNA binding transcription factor activity"
Glyma.03G091200	1.28546	1.42362e-14	-2.37496	3.82132e-07	UDP-glucosyltransferase activity; "UDP-glycosyltransferase activity"; "transferase activity, transferring glycosyl groups"; "transferase activity, transferring hexosyl groups"
Glyma.19G002900	4.19095	2.42916e-13	-2.3725	0.032066	DNA binding; "sequence-specific DNA binding transcription factor activity"
Glyma.10G070200	2.23227	1.13572e-22	-2.37183	2.89444e-07	homogentisate phytyltransferase activity; "prenyltransferase activity"
Glyma.02G183500	2.67344	6.25922e-09	-2.37157	7.88778e-06	ATP binding; "glycerophosphodiester phosphodiesterase activity"; "kinase activity"; "phosphoric diester hydrolase activity"; "protein kinase activity"; "protein serine/threonine kinase activity"; "protein tyrosine kinase activity"; "transferase activity, transferring phosphorus-containing groups"
Glyma.08G328000	1.64548	0.000738963	-2.37089	4.92966e-05	cation transmembrane transporter activity; "metal ion transmembrane transporter activity"
Glyma.17G089200	1.08035	6.43506e-12	-2.36241	6.35475e-06	ATP binding; "pantothenate kinase activity"; "protein binding"
Glyma.02G029400	2.36741	4.1122e-10	-2.35902	9.10836e-07	sequence-specific DNA binding transcription factor activity; "zinc ion binding"
Glyma.05G130900	4.32421	1.04049e-18	-2.35823	0.0197038	NA
Glyma.09G048900	4.34805	3.4156e-24	-2.34933	4.0954e-07	electron carrier activity; "heme binding"; "iron ion binding"; "oxidoreductase activity, acting on paired donors, with incorporation or reduction of molecular oxygen"; "oxygen binding"
Glyma.15G276400	1.46546	5.90198e-09	-2.34924	4.19918e-24	copper ion binding; "primary amine oxidase activity"; "quinone binding"
Glyma.14G042100	3.98344	1.11431e-14	-2.34888	0.00105704	NA
Glyma.09G162500	7.82628	4.24326e-36	-2.34748	0.0422244	endopeptidase inhibitor activity
Glyma.17G089600	1.49406	6.08598e-20	-2.34486	2.36359e-08	1-deoxy-D-xylulose-5-phosphate reductoisomerase activity; "NADPH binding"; "metal ion binding"; "nucleotide binding"
Glyma.08G118700	3.34099	1.62331e-36	-2.34085	1.52472e-05	glutathione transferase activity
Glyma.02G233800	4.00785	5.28579e-17	-2.33929	0.00393365	heme binding; "peroxidase activity"; "protein binding"
Glyma.06G162600	2.2011	5.65668e-58	-2.3209	5.24486e-19	calcium ion binding; "unfolded protein binding"
Glyma.10G196900	1.48491	0.000110552	-2.3161	0.00567782	molecular function
Glyma.07G117900	1.65732	0.0103353	-2.31477	0.0465667	hydrolase activity, acting on ester bonds; "methyl indole-3-acetate esterase activity"; "methyl jasmonate esterase activity"
Glyma.13G054900	1.74292	0.000934039	-2.31475	0.0114683	NA
Glyma.10G261000	1.64683	4.21213e-08	-2.31116	4.58866e-07	molecular function
Glyma.02G111000	3.06561	0.000365416	-2.3072	0.00710674	protein transmembrane transporter activity
Glyma.17G119000	2.60258	0.00524613	-2.30045	0.0440145	NA
Glyma.16G187500	1.76691	0.00868225	-2.29781	0.000412613	ATP binding; "kinase activity"; "protein kinase activity"; "protein serine/threonine kinase activity"; "receptor serine/threonine kinase binding"; "transferase activity, transferring phosphorus-containing groups"
Glyma.13G233400	1.81349	7.66784e-11	-2.29628	8.66282e-07	extracellular-glutamate-gated ion channel activity; "intracellular ligand-gated ion channel activity"; "ionotropic glutamate receptor activity"; "transporter activity"
Glyma.11G043100	1.34583	1.85991e-05	-2.29364	2.517e-05	NA
Glyma.06G069400	3.90485	3.89961e-06	-2.2875	0.0170582	NA
Glyma.17G224200	4.01443	3.71785e-14	-2.28746	3.81981e-05	ATP binding; "kinase activity"; "protein kinase activity"; "protein serine/threonine kinase activity"; "transferase activity, transferring phosphorus-containing groups"
Glyma.20G148000	1.6938	0.0148468	-2.28549	0.002141	electron carrier activity; "heme binding"; "iron ion binding"; "oxidoreductase activity, acting on paired donors, with incorporation or reduction of molecular oxygen"; "oxygen binding"
Glyma.07G194300	2.09626	0.000403973	-2.28477	4.6389e-06	electron carrier activity; "heme binding"; "iron ion binding"; "oxidoreductase activity, acting on paired donors, with incorporation or reduction of molecular oxygen"; "oxygen binding"
Glyma.02G298500	2.018	1.67515e-08	-2.28314	3.18873e-21	ATP binding; "ATPase activity"; "ATPase activity, coupled to transmembrane movement of substances"; "chlorophyll catabolite transmembrane transporter activity"; "glutathione S-conjugate-exporting ATPase activity"; "nucleoside-triphosphatase activity"; "nucleotide binding"
Glyma.16G188800	2.28156	0.000176383	-2.27344	0.00725041	lipid binding
Glyma.05G175800	1.09145	0.00708113	-2.27306	5.28089e-07	NA
Glyma.15G105300	1.69249	2.03884e-06	-2.27283	4.49415e-09	NA
Glyma.05G151100	1.54969	1.93471e-15	-2.26277	2.16772e-06	NADP binding; "amino acid binding"; "aspartate kinase activity"; "homoserine dehydrogenase activity"; "nucleotide binding"; "oxidoreductase activity"
Glyma.09G282600	1.1441	0.00281971	-2.25761	6.26997e-06	molecular function
Glyma.14G201800	1.41028	1.08783e-20	-2.25625	1.06093e-07	heme binding; "peroxidase activity"
Glyma.03G247500	5.22283	1.0302e-77	-2.24493	0.000420143	chitin binding; "ribonuclease activity"
Glyma.18G177000	4.78081	1.78174e-90	-2.24486	0.00282969	aryl-alcohol dehydrogenase (NADP+) activity; "cinnamyl-alcohol dehydrogenase activity"; "nucleotide binding"; "oxidoreductase activity"; "zinc ion binding"
Glyma.13G191200	2.3447	3.68202e-08	-2.23898	0.000589388	calcium-dependent phospholipid binding; "calcium ion binding"
Glyma.02G266900	1.93293	9.09853e-41	-2.23849	7.68585e-17	electron carrier activity; "isomerase activity"; "protein disulfide isomerase activity"; "protein disulfide oxidoreductase activity"
Glyma.04G053100	1.49421	0.0379062	-2.23821	0.0188608	ATP binding; "kinase activity"; "protein kinase activity"; "protein serine/threonine kinase activity"; "transferase activity, transferring phosphorus-containing groups"
Glyma.02G024600	1.88077	1.13915e-12	-2.2377	3.12186e-07	glutathione transferase activity
Glyma.20G222000	2.09396	1.49834e-15	-2.23485	3.55449e-10	molecular function
Glyma.02G246000	1.07947	0.00267392	-2.23259	0.0010724	ATP binding; "kinase activity"; "protein kinase activity"; "protein serine/threonine kinase activity"; "transferase activity, transferring phosphorus-containing groups"
Glyma.02G024800	1.65725	1.66329e-07	-2.23218	0.000665194	glutathione transferase activity
Glyma.09G122000	1.23223	2.21514e-06	-2.22673	2.75434e-05	enzyme inhibitor activity; "pectinesterase activity"; "pectinesterase inhibitor activity"
Glyma.16G204500	1.01075	0.00374784	-2.22368	1.34594e-05	NA
Glyma.06G307900	3.82507	3.37486e-43	-2.22125	5.23209e-05	cellulose synthase (UDP-forming) activity; "cellulose synthase activity"; "transferase activity"; "transferase activity, transferring glycosyl groups"
Glyma.05G011200	2.51531	0.000846291	-2.21483	0.00282333	NA
Glyma.18G225500	1.28659	5.6015e-06	-2.20941	0.000275058	zinc ion binding
Glyma.09G148400	1.3252	1.10299e-06	-2.20555	2.23723e-06	catalytic activity; "pyridoxal phosphate binding"
Glyma.15G131500	1.83271	6.41695e-05	-2.20552	0.00969892	ATP-dependent helicase activity; "ATP binding"; "RNA binding"; "double-stranded RNA binding"; "endoribonuclease activity, producing 5'-phosphomonoesters"; "helicase activity"; "nucleic acid binding"; "protein binding"; "ribonuclease III activity"
Glyma.15G160600	3.13734	5.98013e-10	-2.20177	0.0127151	NA
Glyma.07G048000	1.26344	9.72044e-11	-2.20126	3.97746e-07	calmodulin binding; "protein binding"; "sequence-specific DNA binding transcription factor activity"
Glyma.03G084600	1.46107	2.82716e-07	-2.19352	0.00161132	ER retention sequence binding; "receptor activity"
Glyma.20G207600	2.3759	0.000107289	-2.18935	0.00148674	catalytic activity; "protein serine/threonine phosphatase activity"
Glyma.19G008600	2.71302	6.33563e-30	-2.18562	5.44471e-06	2-alkenal reductase (NADP+) activity; "enone reductase activity"; "nucleotide binding"; "oxidoreductase activity"; "zinc ion binding"
Glyma.10G276600	1.20784	0.000528782	-2.18451	1.43386e-06	molecular function
Glyma.15G054600	1.76249	4.9587e-21	-2.18273	2.4577e-05	molecular function
Glyma.12G143200	1.35056	0.000447541	-2.18171	0.00380328	ATP binding; "carbohydrate binding"; "protein kinase activity"; "protein serine/threonine kinase activity"; "protein tyrosine kinase activity"; "transferase activity, transferring phosphorus-containing groups"
Glyma.09G039900	2.32412	0.00041244	-2.17641	0.0207058	molecular function
Glyma.14G015500	1.79259	0.000786885	-2.17598	0.000741227	NA
Glyma.15G161600	1.41087	0.000266409	-2.17538	0.00269633	ATP binding; "carbohydrate binding"; "kinase activity"; "protein kinase activity"; "protein serine/threonine kinase activity"; "transferase activity, transferring phosphorus-containing groups"
Glyma.08G328400	1.49471	2.20158e-08	-2.17348	0.00063246	purine nucleobase transmembrane transporter activity
Glyma.13G220000	1.16336	7.38784e-17	-2.16595	2.90483e-12	ATP binding; "ATPase activity"; "ATPase activity, coupled to transmembrane movement of substances"; "nucleoside-triphosphatase activity"; "nucleotide binding"
Glyma.07G073900	2.84354	7.44256e-23	-2.16523	1.78877e-10	(+)-neomenthol dehydrogenase activity; "(-)-menthol dehydrogenase activity"; "alcohol dehydrogenase (NADP+) activity"; "nucleotide binding"; "oxidoreductase activity"
Glyma.09G150500	1.55725	1.52318e-06	-2.16132	0.000711168	ATP binding; "kinase activity"; "protein kinase activity"; "protein serine/threonine kinase activity"; "transferase activity, transferring phosphorus-containing groups"
Glyma.13G290100	1.05849	0.0361178	-2.15462	0.000286608	DNA binding; "sequence-specific DNA binding transcription factor activity"
Glyma.08G084900	4.70803	5.43751e-21	-2.15369	0.0438581	NA
Glyma.08G201700	1.55166	0.00263529	-2.15302	0.0388118	molecular function
Glyma.03G122500	1.23829	1.79429e-09	-2.15046	2.86812e-13	transporter activity
Glyma.02G309300	1.48808	2.00487e-05	-2.15002	1.68619e-10	ammonia-lyase activity; "catalytic activity"; "phenylalanine ammonia-lyase activity"
Glyma.07G199000	1.80635	8.38544e-07	-2.14764	0.000547128	DNA binding; "sequence-specific DNA binding transcription factor activity"
Glyma.13G035700	1.43834	1.50913e-08	-2.14563	0.0018045	ATP binding; "calcium ion binding"; "kinase activity"; "protein kinase activity"; "protein serine/threonine kinase activity"; "transferase activity, transferring phosphorus-containing groups"
Glyma.20G032500	2.746	4.8173e-27	-2.1392	0.000215388	NA
Glyma.05G227400	1.42196	1.40092e-14	-2.13786	3.47843e-07	NAD binding; "cobalt ion binding"; "malate dehydrogenase (oxaloacetate-decarboxylating) (NADP+) activity"; "malate dehydrogenase (oxaloacetate-decarboxylating) activity"; "malic enzyme activity"; "metal ion binding"; "nucleotide binding"; "oxidoreductase activity"; "oxidoreductase activity, acting on NAD(P)H, NAD(P) as acceptor"; "oxidoreductase activity, acting on the CH-OH group of donors, NAD …
Glyma.08G288900	1.20106	1.81255e-07	-2.13701	0.000156127	molecular function
Glyma.20G170500	1.08063	3.74134e-13	-2.13615	9.71106e-07	inositol-polyphosphate 5-phosphatase activity
Glyma.19G260900	1.19525	3.85683e-06	-2.13584	2.1048e-16	DNA binding; "sequence-specific DNA binding transcription factor activity"; "transcription regulatory region DNA binding"
Glyma.07G202300	1.96809	1.94855e-13	-2.12079	6.7507e-15	electron carrier activity; "heme binding"; "iron ion binding"; "oxidoreductase activity, acting on paired donors, with incorporation or reduction of molecular oxygen"; "oxygen binding"
Glyma.02G248000	1.16249	0.0272113	-2.11806	0.00899289	molecular function
Glyma.07G004300	1.18708	3.1411e-05	-2.11445	5.02281e-12	ATP binding; "ATPase activity, coupled to transmembrane movement of ions, phosphorylative mechanism"; "calcium-transporting ATPase activity"; "calmodulin binding"; "catalytic activity"; "metal ion binding"; "nucleotide binding"
Glyma.09G202600	1.63353	1.75028e-08	-2.11392	1.24506e-05	molecular function
Glyma.04G062000	1.01308	1.01825e-06	-2.10942	1.4118e-07	NA
Glyma.02G124100	1.42366	9.63212e-16	-2.1092	7.2104e-05	carbohydrate transmembrane transporter activity; "monosaccharide transmembrane transporter activity"; "sugar:hydrogen symporter activity"
Glyma.08G023200	2.47984	2.29746e-05	-2.10062	0.0254394	molecular function
Glyma.07G087400	3.14983	5.83169e-14	-2.09636	0.000554659	3-chloroallyl aldehyde dehydrogenase activity; "aldehyde dehydrogenase (NAD) activity"; "coniferyl-aldehyde dehydrogenase activity"; "oxidoreductase activity"
Glyma.02G104500	1.12128	1.27007e-08	-2.09452	5.97251e-07	UDP-glucosyltransferase activity; "UDP-glycosyltransferase activity"; "quercetin 3-O-glucosyltransferase activity"; "quercetin 7-O-glucosyltransferase activity"; "transferase activity, transferring glycosyl groups"; "transferase activity, transferring hexosyl groups"
Glyma.08G218200	2.97464	6.47776e-39	-2.09352	9.27969e-06	cadmium ion transmembrane transporter activity; "inorganic anion transmembrane transporter activity"; "metal ion transmembrane transporter activity"; "transporter activity"
Glyma.03G181700	1.31343	0.0153502	-2.08479	0.00169183	ammonia-lyase activity; "catalytic activity"; "phenylalanine ammonia-lyase activity"
Glyma.20G080700	2.36026	2.61047e-06	-2.0807	4.50425e-05	NA
Glyma.10G273000	1.38246	0.0496943	-2.08067	0.0123823	DNA binding; "sequence-specific DNA binding transcription factor activity"
Glyma.09G050600	2.234	4.81718e-15	-2.07969	1.5266e-05	L-glutamate transmembrane transporter activity; "L-lysine transmembrane transporter activity"; "amino acid transmembrane transporter activity"; "arginine transmembrane transporter activity"; "cationic amino acid transmembrane transporter activity"
Glyma.18G164100	1.55009	4.55919e-18	-2.07578	6.84943e-08	oxidoreductase activity; "oxidoreductase activity, acting on paired donors, with incorporation or reduction of molecular oxygen, 2-oxoglutarate as one donor, and incorporation of one atom each of oxygen into both donors"
Glyma.18G254100	2.13696	3.86778e-12	-2.0696	5.63415e-15	ATP binding; "ATPase activity"; "nucleoside-triphosphatase activity"; "nucleotide binding"
Glyma.17G165200	2.58225	8.56458e-17	-2.06584	3.86933e-05	inorganic anion transmembrane transporter activity; "manganese ion transmembrane transporter activity"; "metal ion transmembrane transporter activity"; "transporter activity"
Glyma.18G294100	1.11797	0.000120328	-2.06151	4.29126e-08	protein binding
Glyma.07G233900	1.19464	2.64516e-10	-2.05963	1.76312e-07	ATP binding; "ATPase activity"; "ATPase activity, coupled to transmembrane movement of substances"; "nucleoside-triphosphatase activity"; "nucleotide binding"; "transporter activity"
Glyma.16G156200	1.252	1.17855e-06	-2.05713	2.62791e-08	ATP binding; "protein kinase activity"; "transferase activity, transferring phosphorus-containing groups"
Glyma.20G046800	1.335	1.09071e-06	-2.05604	1.26962e-10	4-(cytidine 5'-diphospho)-2-C-methyl-D-erythritol kinase activity; "ATP binding"
Glyma.20G010200	2.97455	5.11896e-17	-2.04827	0.000127539	calmodulin binding
Glyma.04G202900	1.73498	1.56854e-40	-2.04528	2.96198e-13	calcium ion binding; "unfolded protein binding"
Glyma.08G128900	2.57423	1.01308e-08	-2.04504	0.00652923	ATP binding; "kinase activity"; "protein binding"; "protein kinase activity"; "protein serine/threonine kinase activity"; "transferase activity, transferring phosphorus-containing groups"; "transmembrane receptor protein kinase activity"
Glyma.09G203500	1.39642	1.49555e-11	-2.04494	4.88712e-18	ATP binding; "phosphoenolpyruvate carboxykinase (ATP) activity"; "phosphoenolpyruvate carboxykinase activity"; "purine nucleotide binding"
Glyma.17G036100	1.2384	1.07408e-05	-2.04422	0.0026844	enzyme inhibitor activity; "pectinesterase activity"; "pectinesterase inhibitor activity"
Glyma.01G187700	1.98292	1.15418e-16	-2.04317	0.000871468	O-methyltransferase activity; "caffeoyl-CoA O-methyltransferase activity"
Glyma.04G137200	3.92658	1.55973e-63	-2.0426	5.4655e-10	NA
Glyma.19G167400	1.95468	4.99938e-17	-2.03519	2.1378e-05	ATP binding; "kinase activity"; "protein kinase activity"; "protein tyrosine kinase activity"; "transferase activity, transferring phosphorus-containing groups"
Glyma.05G009000	3.93077	1.02281e-14	-2.03146	0.0271848	molecular function
Glyma.15G237200	2.51008	1.81764e-06	-2.02846	0.000160541	ATP binding; "protein kinase activity"; "protein serine/threonine kinase activity"; "protein tyrosine kinase activity"; "transferase activity, transferring phosphorus-containing groups"
Glyma.09G040400	3.37833	1.22638e-05	-2.026	5.78688e-08	NA
Glyma.14G050600	1.55293	1.02134e-19	-2.02252	3.37779e-19	electron carrier activity; "isomerase activity"; "protein disulfide isomerase activity"; "protein disulfide oxidoreductase activity"
Glyma.07G215700	2.83757	4.52586e-13	-2.02048	0.0110542	NA
Glyma.01G134700	1.19289	0.0142572	-2.01623	0.00563895	NA
Glyma.01G205100	1.12914	2.48299e-05	-2.01595	7.06978e-12	sequence-specific DNA binding; "sequence-specific DNA binding transcription factor activity"; "zinc ion binding"
Glyma.03G108000	1.5953	5.85572e-13	-2.01388	8.8672e-06	NA
Glyma.01G184700	1.0529	5.56121e-06	-2.01006	1.32784e-08	molecular function
Glyma.02G090000	3.40188	4.4112e-23	-2.00697	0.00158478	antiporter activity; "drug transmembrane transporter activity"; "transporter activity"
Glyma.13G248900	2.55741	3.20095e-05	-2.00152	0.0182661	ATP binding; "carbohydrate binding"; "kinase activity"; "protein kinase activity"; "protein serine/threonine kinase activity"; "transferase activity, transferring phosphorus-containing groups"; "transmembrane receptor protein serine/threonine kinase activity"; "ubiquitin protein ligase binding"
Glyma.17G214100	2.48297	0.00262634	-1.99944	0.0279629	ATP binding; "kinase activity"; "protein kinase activity"; "protein serine/threonine kinase activity"; "transferase activity, transferring phosphorus-containing groups"
Glyma.17G245300	1.18354	0.0340445	-1.99762	0.00722319	ATP binding; "kinase activity"; "protein kinase activity"; "protein serine/threonine kinase activity"; "transferase activity, transferring phosphorus-containing groups"
Glyma.10G253900	2.3524	6.33195e-39	-1.99732	2.20024e-11	ATP binding; "kinase activity"; "protein kinase activity"; "protein serine/threonine kinase activity"; "protein tyrosine kinase activity"; "transferase activity, transferring phosphorus-containing groups"
Glyma.07G039700	2.1675	2.28988e-22	-1.99666	8.33453e-07	ATP binding; "kinase activity"; "protein kinase activity"; "protein serine/threonine kinase activity"; "transferase activity, transferring phosphorus-containing groups"
Glyma.02G053600	3.05723	2.37599e-17	-1.99431	8.04434e-08	ATP binding; "ATPase activity"; "nucleoside-triphosphatase activity"; "nucleotide binding"
Glyma.13G272100	1.08173	0.000568658	-1.99155	1.19473e-05	calcium:sodium antiporter activity; "calcium ion binding"
Glyma.16G041200	1.18399	1.70629e-10	-1.98157	0.000117679	ATP binding; "cobalt ion binding"; "copper ion binding"; "glutamate dehydrogenase [NAD(P)+] activity"; "nucleotide binding"; "oxidoreductase activity"; "oxidoreductase activity, acting on the CH-NH2 group of donors, NAD or NADP as acceptor"; "zinc ion binding"
Glyma.12G059300	2.93898	1.96039e-22	-1.9741	0.0119281	alcohol dehydrogenase (NAD) activity; "nucleotide binding"; "oxidoreductase activity"
Glyma.05G005100	1.52167	0.000511552	-1.97078	0.000889705	ATP binding; "kinase activity"; "protein kinase activity"; "protein serine/threonine kinase activity"; "transferase activity, transferring phosphorus-containing groups"
Glyma.05G219600	1.99938	1.76729e-36	-1.96628	2.16359e-19	ATP binding
Glyma.17G234800	2.04847	3.56769e-05	-1.96549	0.0124688	NA
Glyma.02G233400	3.048	5.96638e-07	-1.96447	0.00340245	NA
Glyma.01G048400	3.33236	1.03202e-06	-1.96077	0.000871468	RNA binding; "endoribonuclease activity"; "ribonuclease T2 activity"
Glyma.08G113600	1.70822	3.37319e-29	-1.95924	2.11963e-07	catalytic activity; "ligase activity"
Glyma.01G009300	1.28812	5.3067e-11	-1.95786	3.96406e-13	oligosaccharyl transferase activity
Glyma.07G099000	3.09496	1.02368e-27	-1.95726	1.9542e-06	NA
Glyma.17G147400	8.07209	1.43276e-128	-1.95564	0.00124817	NA
Glyma.09G025200	4.92218	1.21975e-31	-1.95453	0.00222468	molecular function
Glyma.20G051700	1.42489	0.000118486	-1.9533	0.000106795	L-ascorbate oxidase activity; "copper ion binding"; "oxidoreductase activity"
Glyma.04G042400	1.23269	1.34232e-08	-1.95285	3.56526e-08	ATP binding; "carbohydrate binding"; "protein kinase activity"; "protein serine/threonine kinase activity"; "protein tyrosine kinase activity"; "transferase activity, transferring phosphorus-containing groups"
Glyma.U025000	1.00348	0.0114579	-1.95245	0.00187674	ATP binding; "peptide receptor activity"; "protein kinase activity"; "protein serine/threonine kinase activity"; "protein tyrosine kinase activity"; "transferase activity, transferring phosphorus-containing groups"
Glyma.20G030700	3.25269	1.39614e-15	-1.95024	1.4693e-05	NA
Glyma.05G037500	1.1806	1.28798e-23	-1.94717	1.58541e-07	1-deoxy-D-xylulose-5-phosphate reductoisomerase activity; "NADPH binding"; "metal ion binding"; "nucleotide binding"
Glyma.18G265700	1.07503	4.4878e-09	-1.94704	0.000766336	UDP-glycosyltransferase activity; "transferase activity, transferring glycosyl groups"; "transferase activity, transferring hexosyl groups"
Glyma.02G190900	4.11153	2.39136e-16	-1.94027	2.13027e-09	NA
Glyma.07G137600	1.88912	4.61579e-07	-1.9365	0.00307093	NA
Glyma.20G224200	3.37205	1.34724e-29	-1.93474	2.5388e-05	NA
Glyma.17G214900	1.4115	0.00049248	-1.93236	0.0110483	ATP binding; "kinase activity"; "protein kinase activity"; "protein serine/threonine kinase activity"; "transferase activity, transferring phosphorus-containing groups"
Glyma.17G045800	1.20313	5.44431e-14	-1.92602	3.70299e-05	UDP-glycosyltransferase activity; "sucrose synthase activity"; "transferase activity, transferring glycosyl groups"
Glyma.06G265400	1.76249	0.000110088	-1.92067	2.10784e-05	ADP binding
Glyma.17G096400	1.58441	7.21288e-12	-1.91763	0.0139017	glucosinolate:hydrogen symporter activity; "transporter activity"
Glyma.07G047900	1.30389	1.14053e-06	-1.91528	0.000257739	DNA binding; "sequence-specific DNA binding transcription factor activity"
Glyma.05G219400	2.77719	6.27288e-151	-1.91049	1.83427e-26	ATP binding
Glyma.20G036300	1.5216	0.000551205	-1.90867	0.00526201	amino acid transmembrane transporter activity
Glyma.02G270700	2.06821	1.76941e-10	-1.90864	0.00364139	chitin binding; "chitosan binding"; "kinase activity"; "protein binding"; "protein homodimerization activity"; "protein serine/threonine kinase activity"; "transmembrane receptor protein kinase activity"
Glyma.11G071700	1.61017	8.72926e-23	-1.89678	6.26702e-06	ATP binding; "ATPase activity"; "nucleoside-triphosphatase activity"; "nucleotide binding"
Glyma.12G142100	2.9511	1.39001e-23	-1.89593	1.55795e-05	ATP binding; "carbohydrate binding"; "protein kinase activity"; "protein serine/threonine kinase activity"; "protein tyrosine kinase activity"; "transferase activity, transferring phosphorus-containing groups"
Glyma.15G079900	2.3911	4.43504e-07	-1.89463	0.00258035	ubiquitin-protein ligase activity; "zinc ion binding"
Glyma.09G209400	1.39467	0.00134203	-1.89323	0.00746408	carboxylesterase activity; "triglyceride lipase activity"
Glyma.02G083700	2.05824	2.26506e-20	-1.88522	0.0216187	NA
Glyma.03G130700	1.41674	2.03028e-06	-1.87643	0.000903944	NA
Glyma.U009600	1.75622	0.00336508	-1.87633	0.00111571	ubiquitin-protein ligase activity
Glyma.20G099100	2.55891	3.62441e-12	-1.87544	1.60308e-05	nucleic acid binding; "sequence-specific DNA binding transcription factor activity"; "zinc ion binding"
Glyma.07G144700	1.23592	3.07899e-05	-1.8744	0.000141369	carbohydrate transmembrane transporter activity; "inorganic phosphate transmembrane transporter activity"; "organic anion transmembrane transporter activity"; "sugar:hydrogen symporter activity"
Glyma.19G221800	1.27455	0.000440808	-1.87437	0.0414764	chitinase activity
Glyma.01G085700	2.9856	7.78336e-05	-1.87195	0.000816861	UDP-glycosyltransferase activity; "transferase activity, transferring glycosyl groups"; "transferase activity, transferring hexosyl groups"
Glyma.17G060200	1.29302	0.00187469	-1.8696	0.00621454	molecular function
Glyma.17G088500	1.1666	7.928e-10	-1.86939	0.000892096	antiporter activity; "phosphoenolpyruvate:phosphate antiporter activity"; "phosphoglycerate transmembrane transporter activity"; "transporter activity"
Glyma.11G001500	1.20723	1.40763e-19	-1.86935	5.50739e-07	calcium ion binding
Glyma.02G023900	1.10131	7.25751e-06	-1.86679	1.81777e-07	ADP binding
Glyma.19G111000	1.42402	5.20029e-09	-1.86267	0.000457762	ATP binding; "cobalt ion binding"; "copper ion binding"; "glutamate dehydrogenase [NAD(P)+] activity"; "nucleotide binding"; "oxidoreductase activity"; "oxidoreductase activity, acting on the CH-NH2 group of donors, NAD or NADP as acceptor"; "zinc ion binding"
Glyma.20G080900	1.15736	1.76032e-05	-1.86207	1.14337e-05	nucleotide binding
Glyma.06G127400	1.49891	5.97939e-36	-1.85994	0.000192273	FMN binding; "catalytic activity"; "flavin adenine dinucleotide binding"; "glutamate synthase (NADH) activity"; "glutamate synthase activity"; "glutamate synthase activity, NAD(P)H as acceptor"; "iron-sulfur cluster binding"; "iron ion binding"; "nucleotide binding"; "oxidoreductase activity"; "oxidoreductase activity, acting on the CH-NH2 group of donors"; "oxidoreductase activity, acting on the…
Glyma.09G161400	1.10064	0.00803181	-1.85205	0.000585382	ADP binding
Glyma.16G218900	2.10847	1.31228e-07	-1.85153	0.0345036	DNA binding; "sequence-specific DNA binding transcription factor activity"
Glyma.13G232800	1.00671	0.00336556	-1.84713	0.00138512	ubiquitin-protein ligase activity; "zinc ion binding"
Glyma.08G339000	1.23115	0.0104556	-1.84481	0.00101321	NA
Glyma.10G107900	1.74208	6.96737e-07	-1.84264	5.878e-07	UDP-glycosyltransferase activity; "transferase activity, transferring glycosyl groups"; "transferase activity, transferring hexosyl groups"
Glyma.05G058100	1.36504	5.67026e-09	-1.84037	3.66101e-10	L-lactate dehydrogenase activity; "catalytic activity"; "lactate dehydrogenase activity"; "nucleotide binding"; "oxidoreductase activity"; "oxidoreductase activity, acting on the CH-OH group of donors, NAD or NADP as acceptor"
Glyma.11G153600	1.55158	0.000415526	-1.84029	0.000298019	calcium-dependent phospholipid binding; "calcium ion binding"
Glyma.10G078500	1.76798	0.00451592	-1.83439	0.0497265	carboxy-lyase activity
Glyma.10G058200, Glyma.03G181600, Glyma.03G181700, Glyma.13G145000	1.10266	0.00697352	-1.82823	0.00121303	ammonia-lyase activity; "catalytic activity"; "phenylalanine ammonia-lyase activity"
Glyma.20G098400	1.55384	1.47493e-27	-1.82813	4.50592e-15	calcium ion binding; "unfolded protein binding"
Glyma.10G111700	1.63953	2.73564e-08	-1.82564	0.00124918	hydrolase activity
Glyma.02G124700	1.54421	9.19802e-15	-1.82315	0.00797409	oxidoreductase activity; "oxidoreductase activity, acting on diphenols and related substances as donors, oxygen as acceptor"; "oxidoreductase activity, acting on paired donors, with incorporation or reduction of molecular oxygen, 2-oxoglutarate as one donor, and incorporation of one atom each of oxygen into both donors"
Glyma.20G176100	4.08206	8.87347e-42	-1.81886	0.00199449	caffeate O-methyltransferase activity; "luteolin O-methyltransferase activity"; "myricetin 3'-O-methyltransferase activity"; "quercetin 3-O-methyltransferase activity"
Glyma.03G165800	1.99418	1.10354e-10	-1.81655	1.64147e-08	ATP binding; "kinase activity"; "protein kinase activity"; "protein tyrosine kinase activity"; "transferase activity, transferring phosphorus-containing groups"
Glyma.02G305500	1.01704	0.0300369	-1.81071	0.000583841	NA
Glyma.09G153900	3.84079	3.31791e-86	-1.8064	6.70787e-10	DNA binding; "copper ion binding"; "magnesium ion binding"; "phosphopyruvate hydratase activity"
Glyma.17G251000	1.13083	6.94388e-12	-1.80286	2.25814e-09	catalytic activity; "transferase activity, transferring acyl groups other than amino-acyl groups"
Glyma.10G006000	1.46619	4.18187e-07	-1.79949	0.0364305	NA
Glyma.17G214600	1.20316	0.00279412	-1.79637	0.000224679	ATP binding; "kinase activity"; "protein kinase activity"; "protein serine/threonine kinase activity"; "transferase activity, transferring phosphorus-containing groups"; "transmembrane receptor protein serine/threonine kinase activity"
Glyma.03G121300	1.48495	0.0320266	-1.79421	0.0142718	beta-amyrin synthase activity; "catalytic activity"; "intramolecular transferase activity"
Glyma.04G218700	1.79176	9.12364e-08	-1.79297	0.00176415	sequence-specific DNA binding; "sequence-specific DNA binding transcription factor activity"
Glyma.11G204800	1.29475	3.89071e-07	-1.78861	7.04154e-07	ATP binding; "kinase activity"; "protein kinase activity"; "protein serine/threonine kinase activity"; "transferase activity, transferring phosphorus-containing groups"
Glyma.08G270600	3.88991	1.53364e-49	-1.78786	1.14646e-06	catalytic activity; "cinnamoyl-CoA reductase activity"; "coenzyme binding"; "nucleotide binding"
Glyma.06G077400	1.03327	8.41718e-06	-1.78474	6.2068e-05	calmodulin binding; "sequence-specific DNA binding"; "sequence-specific DNA binding transcription factor activity"
Glyma.09G128400	1.38632	8.17235e-12	-1.78464	1.9981e-06	UDP-glycosyltransferase activity; "quercetin 3'-O-glucosyltransferase activity"; "quercetin 3-O-glucosyltransferase activity"; "quercetin 4'-O-glucosyltransferase activity"; "quercetin 7-O-glucosyltransferase activity"; "transferase activity, transferring glycosyl groups"; "transferase activity, transferring hexosyl groups"
Glyma.10G261200	1.87852	9.64504e-14	-1.7846	0.00231031	NA
Glyma.10G253400	1.44583	0.000576766	-1.78459	0.00171228	ATP binding; "kinase activity"; "protein kinase activity"; "protein serine/threonine kinase activity"; "transferase activity, transferring phosphorus-containing groups"
Glyma.16G043800	1.33892	2.11343e-10	-1.78418	3.42915e-06	transporter activity; "water channel activity"
Glyma.12G072000	1.07655	0.00173287	-1.78407	0.0197586	NA
Glyma.09G126200	2.4918	4.48545e-13	-1.78375	2.94453e-08	catalytic activity; "cation binding"; "hydrolase activity, hydrolyzing O-glycosyl compounds"
Glyma.20G114200	4.43802	1.63222e-170	-1.78131	0.000852251	identical protein binding; "protein binding"; "trans-cinnamate 4-monooxygenase activity"
Glyma.10G066700	1.25162	6.38166e-11	-1.77238	0.000356456	catalytic activity; "copper ion binding"; "fructose-bisphosphate aldolase activity"
Glyma.11G230600	1.31057	3.89376e-07	-1.76966	0.000310434	ATP binding; "kinase activity"; "protein homodimerization activity"; "protein kinase activity"; "protein serine/threonine kinase activity"; "transferase activity, transferring phosphorus-containing groups"
Glyma.14G219700	2.05641	1.19882e-37	-1.76605	7.56704e-29	ATP binding; "unfolded protein binding"
Glyma.09G074200	1.17829	2.3809e-07	-1.76601	0.00852025	zinc ion binding
Glyma.08G182700	1.79292	3.15251e-14	-1.76051	0.0012483	NA
Glyma.14G045100	1.70492	5.225e-31	-1.75758	0.000788067	2 iron, 2 sulfur cluster binding; "aldehyde oxidase activity"; "aryl-aldehyde oxidase activity"; "benzaldehyde dehydrogenase (NAD+) activity"; "catalytic activity"; "electron carrier activity"; "flavin adenine dinucleotide binding"; "iron-sulfur cluster binding"; "iron ion binding"; "metal ion binding"; "oxidoreductase activity"; "oxidoreductase activity, acting on CH-OH group of donors"
Glyma.03G176300	2.47895	1.16658e-27	-1.755	2.41593e-05	NA
Glyma.06G156300	1.80949	1.2381e-07	-1.7534	0.00149511	lipase activity; "protein binding"; "triglyceride lipase activity"
Glyma.07G023600	1.64528	2.76605e-06	-1.74979	0.00550739	cadmium ion transmembrane transporter activity; "inorganic anion transmembrane transporter activity"; "iron ion transmembrane transporter activity"; "manganese ion transmembrane transporter activity"; "metal ion transmembrane transporter activity"; "transporter activity"
Glyma.06G074400	1.34709	6.99718e-07	-1.74763	0.00220198	molecular function
Glyma.09G048700	3.5629	3.27613e-29	-1.74757	3.97293e-09	electron carrier activity; "heme binding"; "iron ion binding"; "oxidoreductase activity, acting on paired donors, with incorporation or reduction of molecular oxygen"; "oxygen binding"
Glyma.02G006200	3.02384	2.10089e-21	-1.74707	0.00152796	DNA binding; "sequence-specific DNA binding transcription factor activity"
Glyma.14G043000	2.82101	1.49734e-07	-1.74654	0.0424965	kinase activity
Glyma.16G102000	1.77654	0.00103735	-1.74461	0.0269427	nucleic acid binding; "sequence-specific DNA binding transcription factor activity"; "zinc ion binding"
Glyma.05G204600	2.99086	3.65829e-20	-1.74185	7.16565e-06	NA
Glyma.17G214700	1.7933	1.12838e-08	-1.73578	0.0385542	ATP binding; "kinase activity"; "protein kinase activity"; "protein serine/threonine kinase activity"; "transferase activity, transferring phosphorus-containing groups"
Glyma.20G034200	3.24501	6.34366e-17	-1.73446	0.00101518	calcium ion binding
Glyma.06G317200	1.02952	8.09312e-07	-1.72647	0.016434	carbohydrate transmembrane transporter activity; "substrate-specific transmembrane transporter activity"; "sugar:hydrogen symporter activity"; "transmembrane transporter activity"; "transporter activity"
Glyma.11G242500	3.12333	4.8037e-10	-1.72633	0.0261367	zinc ion binding
Glyma.15G003900	1.23402	0.00171595	-1.72472	0.0192604	borate transmembrane transporter activity; "glycerol transmembrane transporter activity"; "transporter activity"; "urea transmembrane transporter activity"; "water channel activity"
Glyma.10G046900	1.30146	0.000199535	-1.72466	0.000824074	molecular function
Glyma.10G155600	1.86124	0.000664553	-1.72018	0.0125374	signal transducer activity
Glyma.16G080800	2.33104	8.6556e-37	-1.71315	0.00474665	molecular function
Glyma.09G248200	1.29707	0.0174393	-1.7105	0.00188293	DNA binding; "sequence-specific DNA binding transcription factor activity"
Glyma.10G161500	3.81285	3.72601e-70	-1.70912	8.97051e-06	NA
Glyma.06G276700	3.60781	1.30199e-10	-1.70818	0.0379816	NA
Glyma.16G069300	1.2359	0.0173537	-1.70475	0.00788898	DNA binding; "sequence-specific DNA binding transcription factor activity"
Glyma.07G048900	2.00189	2.30144e-27	-1.70404	3.33191e-05	caffeate O-methyltransferase activity; "luteolin O-methyltransferase activity"; "myricetin 3'-O-methyltransferase activity"; "quercetin 3-O-methyltransferase activity"
Glyma.17G039200	1.689	7.66759e-20	-1.70338	7.76495e-12	ATP binding; "ATPase activity"; "ATPase activity, coupled to transmembrane movement of substances"; "nucleoside-triphosphatase activity"; "nucleotide binding"; "transporter activity"
Glyma.18G281400	1.01874	1.16864e-09	-1.70304	4.97682e-05	DNA binding; "sequence-specific DNA binding transcription factor activity"
Glyma.03G147700	3.75493	1.34015e-30	-1.70083	0.00122376	molecular function
Glyma.09G263500	1.26007	0.0120392	-1.69455	0.0220453	molecular function
Glyma.19G003100	1.36508	0.000675182	-1.69358	0.0327805	acetylglucosaminyltransferase activity; "beta-1,4-mannosylglycoprotein 4-beta-N-acetylglucosaminyltransferase activity"; "transferase activity, transferring glycosyl groups"
Glyma.16G162400	2.02011	0.0346618	-1.69336	3.24059e-06	carbon-sulfur lyase activity; "catalytic activity"; "pyridoxal phosphate binding"
Glyma.16G222200	1.08456	1.91192e-05	-1.69048	0.000254571	molecular function
Glyma.15G172800	2.71309	3.39933e-13	-1.68972	0.000138977	structural constituent of ribosome
Glyma.19G083900	2.69031	4.48912e-14	-1.68908	0.000195607	amino acid transmembrane transporter activity
Glyma.13G113000	1.09572	0.0326882	-1.68747	0.0299091	molecular function
Glyma.08G338700	1.98051	0.000279005	-1.68379	0.0407777	UDP-glucosyltransferase activity; "UDP-glycosyltransferase activity"; "transferase activity, transferring glycosyl groups"; "transferase activity, transferring hexosyl groups"
Glyma.10G250300	1.50832	2.0001e-09	-1.68331	1.30426e-05	hydrolase activity
Glyma.16G141000	3.3976	2.10093e-11	-1.68331	0.0115204	carbohydrate transmembrane transporter activity; "substrate-specific transmembrane transporter activity"; "sugar:hydrogen symporter activity"; "transmembrane transporter activity"; "transporter activity"
Glyma.13G043800	1.074	0.00167573	-1.68175	1.67779e-07	ATP binding; "ATPase activity"; "ATPase activity, coupled to transmembrane movement of substances"; "fatty acid transporter activity"; "nucleoside-triphosphatase activity"; "nucleotide binding"
Glyma.03G005400	1.21682	4.19125e-09	-1.67702	0.024164	antiporter activity; "drug transmembrane transporter activity"; "transporter activity"
Glyma.17G056900	1.16013	4.26207e-06	-1.67598	9.20806e-08	ATP binding; "kinase activity"; "protein kinase activity"; "protein serine/threonine kinase activity"; "protein tyrosine kinase activity"; "transferase activity, transferring phosphorus-containing groups"
Glyma.08G028800	1.70209	5.64068e-07	-1.67515	0.00876014	phospholipase A2 activity
Glyma.10G010000	1.22955	0.0184436	-1.66958	0.00131943	polygalacturonase activity
Glyma.20G123500	1.0275	0.000247408	-1.66824	0.00585353	antiporter activity; "drug transmembrane transporter activity"; "transporter activity"
Glyma.17G012600	1.89531	1.58587e-13	-1.66508	0.00194152	amino acid binding; "arogenate dehydratase activity"; "prephenate dehydratase activity"
Glyma.10G253500	1.11317	0.0020622	-1.66342	0.00288763	ATP binding; "kinase activity"; "protein kinase activity"; "protein serine/threonine kinase activity"; "protein tyrosine kinase activity"; "transferase activity, transferring phosphorus-containing groups"
Glyma.13G254200	1.03518	1.27606e-07	-1.65912	0.000827577	N-(long-chain-acyl)ethanolamine deacylase activity; "amidase activity"; "carbon-nitrogen ligase activity, with glutamine as amido-N-donor"
Glyma.13G346700	3.81719	1.61166e-29	-1.65722	1.51163e-10	chitin binding; "chitinase activity"
Glyma.01G240300	2.76739	6.36886e-30	-1.6476	0.0102784	enzyme inhibitor activity; "pectinesterase activity"
Glyma.17G256500	1.55154	5.53533e-06	-1.64573	7.52799e-07	identical protein binding; "protein binding"; "sequence-specific DNA binding transcription factor activity"; "transcription regulatory region DNA binding"
Glyma.14G005700	2.02873	3.46421e-10	-1.64087	0.00053532	oxidoreductase activity
Glyma.19G144300	1.19578	0.00180951	-1.63913	0.00837723	NA
Glyma.05G000700	1.57102	5.38225e-17	-1.63169	6.36228e-11	catalytic activity; "magnesium ion binding"; "potassium ion binding"; "pyruvate kinase activity"
Glyma.09G150400	7.35649	9.15107e-98	-1.63158	0.0431745	carbohydrate binding
Glyma.08G273100	4.10373	9.78988e-08	-1.61966	2.23295e-05	ATP binding; "phosphoenolpyruvate carboxykinase (ATP) activity"; "phosphoenolpyruvate carboxykinase activity"; "purine nucleotide binding"
Glyma.04G003100	2.48743	6.54995e-05	-1.61551	0.0240118	molecular function
Glyma.18G050700	1.08452	1.3801e-09	-1.61447	0.00155395	ATP binding; "protein kinase activity"; "protein serine/threonine kinase activity"; "protein tyrosine kinase activity"; "transferase activity, transferring phosphorus-containing groups"
Glyma.06G142900	1.48487	2.0963e-13	-1.60927	0.000369119	molecular function
Glyma.02G247900	1.64693	8.61052e-16	-1.60771	2.14346e-08	molecular function
Glyma.04G231900	1.29719	1.08337e-08	-1.60508	1.49284e-08	iron-nicotianamine transmembrane transporter activity; "oligopeptide transporter activity"
Glyma.11G152400	1.16876	4.04115e-12	-1.60473	0.00553642	FMN reductase activity
Glyma.15G131300	3.67635	4.40189e-44	-1.60428	0.000416303	molecular function
Glyma.01G079900	1.90767	0.0016337	-1.59958	0.0281407	nucleic acid binding; "sequence-specific DNA binding transcription factor activity"; "zinc ion binding"
Glyma.17G041200	4.19124	9.72991e-17	-1.59842	5.4766e-10	ATP binding; "ATPase activity"; "ATPase activity, coupled to transmembrane movement of substances"; "nucleoside-triphosphatase activity"; "nucleotide binding"
Glyma.18G080400	4.23417	2.98951e-09	-1.59779	0.00139838	electron carrier activity; "heme binding"; "iron ion binding"; "oxidoreductase activity, acting on paired donors, with incorporation or reduction of molecular oxygen"; "oxygen binding"
Glyma.08G282600	1.67957	0.000291039	-1.59652	0.0179304	antiporter activity; "drug transmembrane transporter activity"; "transporter activity"
Glyma.01G105000	1.38458	0.00536773	-1.5933	0.00496137	transporter activity
Glyma.06G244800	1.83235	5.26735e-06	-1.5916	0.0286743	NA
Glyma.20G064500	1.04627	0.000858295	-1.59075	8.12281e-05	molecular function
Glyma.02G024500	1.25493	8.23781e-08	-1.58883	0.000173127	NA
Glyma.03G044500	1.22351	1.35663e-05	-1.58562	1.01582e-06	molecular function
Glyma.12G079800	1.06137	0.000911735	-1.57682	0.0376961	DNA binding; "sequence-specific DNA binding transcription factor activity"
Glyma.02G104300	1.44507	0.000767257	-1.57225	1.98956e-07	UDP-glucosyltransferase activity; "UDP-glycosyltransferase activity"; "quercetin 3-O-glucosyltransferase activity"; "quercetin 7-O-glucosyltransferase activity"; "transferase activity, transferring glycosyl groups"; "transferase activity, transferring hexosyl groups"
Glyma.20G005300	1.50519	0.00048703	-1.57044	0.000247394	electron carrier activity; "protein disulfide oxidoreductase activity"
Glyma.04G229900	1.53449	3.03382e-21	-1.57029	0.000304136	NA
Glyma.15G016800	1.12394	0.000644759	-1.56935	1.03663e-05	molecular function
Glyma.15G145600	6.19707	1.16331e-58	-1.56734	0.0204646	NA
Glyma.02G208500	1.19753	8.97498e-05	-1.56518	1.18741e-07	ATP binding; "kinase activity"; "protein kinase activity"; "protein serine/threonine kinase activity"; "transferase activity, transferring phosphorus-containing groups"
Glyma.07G211000	1.49058	1.742e-09	-1.56397	0.00763473	hydrolase activity
Glyma.13G129000	1.64705	8.41947e-14	-1.56315	0.000123213	glutathione transferase activity
Glyma.13G200400	2.02457	4.15261e-15	-1.5608	0.0001951	N,N-dimethylaniline monooxygenase activity; "NADP binding"; "flavin adenine dinucleotide binding"; "monooxygenase activity"
Glyma.06G145300	2.02247	7.18521e-12	-1.55987	0.0173893	heme binding; "peroxidase activity"; "protein binding"
Glyma.12G225200	1.05049	4.72868e-09	-1.55215	9.60754e-05	molecular function
Glyma.08G117000	1.38593	7.6365e-07	-1.55171	0.00310532	ATP binding; "protein kinase activity"; "protein serine/threonine kinase activity"; "transferase activity, transferring phosphorus-containing groups"
Glyma.05G237300	1.62025	0.00259633	-1.54645	0.0490982	transferase activity, transferring glycosyl groups
Glyma.16G214200	1.43732	0.00113456	-1.543	0.0185542	NA
Glyma.14G091500	1.16842	0.00022864	-1.53802	0.000123793	DNA binding; "sequence-specific DNA binding transcription factor activity"
Glyma.09G014000	1.25252	0.00185989	-1.53195	0.00812543	ACP phosphopantetheine attachment site binding involved in fatty acid biosynthetic process
Glyma.20G170900	1.3169	0.0112697	-1.52808	0.00385017	ATP binding; "protein kinase activity"; "protein serine/threonine kinase activity"; "transferase activity, transferring phosphorus-containing groups"
Glyma.14G015100	2.97028	8.00487e-19	-1.52783	0.000199983	electron carrier activity; "heme binding"; "iron ion binding"; "oxidoreductase activity, acting on paired donors, with incorporation or reduction of molecular oxygen"; "oxygen binding"
Glyma.19G151100	3.78284	1.54677e-32	-1.52765	0.0105246	molecular function
Glyma.18G110700	1.84604	2.21487e-10	-1.52701	0.00274412	DNA binding; "sequence-specific DNA binding transcription factor activity"
Glyma.02G092500	1.2664	0.0108505	-1.52241	0.00566575	molecular function
Glyma.17G188800	1.062	9.92747e-05	-1.52088	0.000224743	molecular function
Glyma.08G201100	2.26392	3.1499e-05	-1.51301	0.014245	histidine phosphotransfer kinase activity; "signal transducer activity"; "transferase activity, transferring phosphorus-containing groups"
Glyma.10G276700	1.20856	2.25794e-09	-1.50951	0.000267456	molecular function
Glyma.17G166600	1.50079	0.00216032	-1.50582	4.77161e-05	molecular function
Glyma.14G172200	1.31272	3.17115e-08	-1.50424	0.0217506	molecular function
Glyma.15G062400	3.26504	1.43844e-14	-1.49962	0.00313693	molecular function
Glyma.19G057500	1.10084	2.22105e-05	-1.49545	0.00175064	12-oxophytodienoate reductase activity; "FMN binding"; "catalytic activity"; "oxidoreductase activity"
Glyma.11G223200	1.62822	1.62946e-07	-1.49145	1.09586e-05	ATP binding; "kinase activity"; "protein kinase activity"; "protein serine/threonine kinase activity"; "transferase activity, transferring phosphorus-containing groups"
Glyma.18G047800	1.58429	5.21129e-07	-1.49039	0.000397596	molecular function
Glyma.07G170800	1.01281	0.0341572	-1.48621	0.0180778	ATP binding; "ubiquitin protein ligase binding"
Glyma.04G108500	1.9227	0.000469392	-1.48481	0.00106313	NA
Glyma.05G230900	1.14177	0.019685	-1.48461	0.00416696	NA
Glyma.10G092100	2.9858	3.84994e-14	-1.48425	3.17379e-05	DNA binding; "GTPase activator activity"; "protein dimerization activity"; "protein serine/threonine kinase activity"; "sequence-specific DNA binding"; "sequence-specific DNA binding transcription factor activity"
Glyma.03G125400	1.7016	6.8768e-13	-1.47877	4.19798e-05	serine-type carboxypeptidase activity
Glyma.16G212600	2.04981	1.78635e-15	-1.47831	3.56353e-05	molecular function
Glyma.08G133600	1.25392	8.61408e-07	-1.47661	0.00215631	ATP binding; "calcium-dependent protein serine/threonine kinase activity"; "kinase activity"; "protein binding"; "protein kinase activity"; "protein serine/threonine kinase activity"; "protein tyrosine kinase activity"; "transferase activity, transferring phosphorus-containing groups"
Glyma.01G036600	1.5319	9.24521e-05	-1.47592	0.000922544	sequence-specific DNA binding transcription factor activity; "zinc ion binding"
Glyma.01G134600	2.81742	3.80195e-26	-1.47578	0.00700709	homogentisate phytyltransferase activity; "prenyltransferase activity"
Glyma.18G133300	1.26466	0.0030669	-1.47342	0.00347535	molecular function
Glyma.15G129200	3.14905	4.05954e-29	-1.47194	0.00643997	heme binding; "peroxidase activity"
Glyma.12G224100	1.25809	0.000526661	-1.47066	0.0219158	NA
Glyma.05G159200	1.8814	9.25005e-08	-1.46872	0.000249407	ATP binding; "protein kinase activity"; "protein serine/threonine kinase activity"; "transferase activity, transferring phosphorus-containing groups"
Glyma.11G021400	1.10494	4.90284e-11	-1.4637	6.26493e-05	2-C-methyl-D-erythritol 2,4-cyclodiphosphate synthase activity
Glyma.06G193500	4.33934	2.70295e-39	-1.46351	5.3606e-05	glutathione transferase activity
Glyma.02G123500	5.6782	9.36562e-28	-1.46234	0.0339671	NA
Glyma.11G134800	1.19863	1.6024e-08	-1.45912	2.14342e-06	molecular function
Glyma.10G183700	1.48467	2.913e-11	-1.45111	1.0531e-05	calmodulin binding
Glyma.20G022400	1.33196	1.02301e-12	-1.44996	7.2155e-05	ubiquitin-protein ligase activity; "zinc ion binding"
Glyma.11G001200	1.22489	2.60355e-07	-1.44993	0.00338238	NA
Glyma.06G321600	1.56699	0.000760765	-1.44442	0.000635157	UDP-N-acetylmuramate dehydrogenase activity; "catalytic activity"; "electron carrier activity"; "flavin adenine dinucleotide binding"; "oxidoreductase activity"; "oxidoreductase activity, acting on CH-OH group of donors"
Glyma.03G189700	1.28174	1.43316e-07	-1.43993	0.0231953	catalytic activity; "magnesium ion binding"; "potassium ion binding"; "pyruvate kinase activity"
Glyma.02G019400	2.41579	1.64488e-41	-1.43798	7.30619e-10	UDP-glucose transmembrane transporter activity; "pyrimidine nucleotide-sugar transmembrane transporter activity"
Glyma.01G044200	1.7893	6.73593e-31	-1.43509	8.81603e-12	UDP-glucose transmembrane transporter activity; "pyrimidine nucleotide-sugar transmembrane transporter activity"
Glyma.06G262000	2.26818	0.000362876	-1.4329	0.0100678	ATP binding; "carbohydrate binding"; "kinase activity"; "protein kinase activity"; "protein serine/threonine kinase activity"; "transferase activity, transferring phosphorus-containing groups"; "transmembrane receptor protein serine/threonine kinase activity"; "ubiquitin protein ligase binding"
Glyma.11G070200	2.63894	1.04166e-31	-1.43203	9.61449e-07	nucleotide binding
Glyma.20G004900	1.50985	1.19763e-06	-1.427	0.0126172	catalytic activity
Glyma.10G297000	1.01764	7.77734e-05	-1.4229	0.000634174	NA
Glyma.14G216400	1.46925	3.89631e-05	-1.42069	0.0237144	molecular function
Glyma.12G099300	3.70926	1.12434e-47	-1.42011	2.6298e-05	antiporter activity; "drug transmembrane transporter activity"; "transporter activity"
Glyma.U012600	1.24979	0.00031561	-1.41785	1.48577e-06	ADP binding; "nucleoside-triphosphatase activity"; "nucleotide binding"
Glyma.02G308100	1.51429	1.22976e-21	-1.41271	0.000431689	protein transmembrane transporter activity
Glyma.03G179800	1.5679	2.87502e-17	-1.41106	2.44632e-08	heat shock protein binding
Glyma.20G163900	1.47728	9.29442e-09	-1.41017	0.00414877	ATP binding; "ATPase activity"; "nucleoside-triphosphatase activity"; "nucleotide binding"
Glyma.09G281900	2.73249	6.64271e-27	-1.4084	0.000180384	caffeate O-methyltransferase activity; "luteolin O-methyltransferase activity"; "myricetin 3'-O-methyltransferase activity"; "quercetin 3-O-methyltransferase activity"
Glyma.08G338200	1.00883	0.000651205	-1.40825	0.003107	UDP-glucosyltransferase activity; "UDP-glycosyltransferase activity"; "transferase activity, transferring glycosyl groups"; "transferase activity, transferring hexosyl groups"
Glyma.07G096000	1.75687	1.96835e-08	-1.40631	0.0122987	ATP binding; "kinase activity"; "protein kinase activity"; "protein serine/threonine kinase activity"; "transferase activity, transferring phosphorus-containing groups"
Glyma.19G087400	1.22789	0.0154614	-1.40494	0.0376878	molecular function
Glyma.06G269700	2.20524	8.04581e-12	-1.40362	6.27767e-05	protein homodimerization activity; "zinc ion binding"
Glyma.18G297100	1.20726	4.04703e-09	-1.40239	0.000429738	NA
Glyma.18G221700	1.03962	1.35668e-07	-1.40122	0.000209692	4-hydroxy-tetrahydrodipicolinate synthase; "catalytic activity"; "lyase activity"
Glyma.15G044100	2.84937	4.47417e-10	-1.39945	0.0321826	NA
Glyma.15G139000	1.61186	1.10174e-09	-1.3991	0.00597086	DNA binding; "sequence-specific DNA binding"; "sequence-specific DNA binding transcription factor activity"
Glyma.18G121700	1.06409	0.00177869	-1.39872	0.0258495	shikimate kinase activity
Glyma.11G130100	1.86007	7.75231e-05	-1.39124	0.0324536	catalytic activity; "cation binding"; "hydrolase activity, hydrolyzing O-glycosyl compounds"
Glyma.06G003100	1.297	0.000667718	-1.388	0.00326171	molecular function
Glyma.10G153900	1.84612	3.21091e-20	-1.38778	0.00128049	lipoxygenase activity
Glyma.14G147800	2.02036	1.11053e-17	-1.38475	3.09899e-08	protein transmembrane transporter activity
Glyma.10G010100	1.16443	0.0239947	-1.38366	3.51478e-07	NA
Glyma.12G218500	1.62569	8.05249e-10	-1.38264	0.00857559	ADP binding
Glyma.06G249400	3.94071	3.3301e-38	-1.38178	2.3256e-05	methyltransferase activity
Glyma.04G137100	4.24286	6.00941e-26	-1.38173	1.33479e-05	NA
Glyma.04G104500	1.42184	1.70491e-10	-1.37033	0.00734274	catalytic activity; "intramolecular transferase activity, phosphotransferases"
Glyma.11G140800	1.77325	2.35634e-06	-1.36779	2.87761e-05	molecular function
Glyma.11G063200	1.81203	2.63413e-10	-1.36739	0.037366	chitin binding; "kinase activity"
Glyma.04G245000	2.56909	2.9249e-10	-1.3667	0.0164843	calcium ion binding
Glyma.12G147800	1.10213	0.00897293	-1.36125	0.00355916	NA
Glyma.01G241000	1.13272	3.16307e-17	-1.35153	1.08672e-11	ATP binding; "kinase activity"; "protein kinase activity"; "protein serine/threonine kinase activity"; "protein tyrosine kinase activity"; "transferase activity, transferring phosphorus-containing groups"
Glyma.12G153000	1.25715	6.72339e-06	-1.35091	1.08314e-05	catalytic activity; "fructose-bisphosphate aldolase activity"
Glyma.13G087900	1.02837	6.73339e-05	-1.34464	1.74012e-07	molecular function
Glyma.08G225500	1.02327	1.02234e-15	-1.34051	0.00012876	hydrogen-translocating pyrophosphatase activity; "inorganic diphosphatase activity"
Glyma.10G296600	1.03703	0.0166664	-1.33461	0.0095842	transporter activity
Glyma.14G048900	2.00601	0.000167189	-1.33297	0.0168202	1-aminocyclopropane-1-carboxylate oxidase activity; "oxidoreductase activity"; "oxidoreductase activity, acting on paired donors, with incorporation or reduction of molecular oxygen, 2-oxoglutarate as one donor, and incorporation of one atom each of oxygen into both donors"
Glyma.08G244700	1.22443	2.64842e-08	-1.33178	0.000421155	UDP-glycosyltransferase activity; "transferase activity, transferring glycosyl groups"; "transferase activity, transferring hexosyl groups"
Glyma.03G004300	1.01271	0.00302558	-1.33031	0.0102446	NA
Glyma.06G320800	1.82091	7.29508e-29	-1.3271	3.67297e-05	UDP-glycosyltransferase activity; "quercetin 3'-O-glucosyltransferase activity"; "quercetin 3-O-glucosyltransferase activity"; "quercetin 4'-O-glucosyltransferase activity"; "quercetin 7-O-glucosyltransferase activity"; "transferase activity, transferring glycosyl groups"; "transferase activity, transferring hexosyl groups"
Glyma.15G158200	2.74432	5.97201e-15	-1.3262	0.00684551	molecular function
Glyma.20G240600	1.15543	0.00167385	-1.32582	0.00057827	catalytic activity
Glyma.19G017200	1.52166	8.86158e-13	-1.32305	0.000216122	glucose-6-phosphate isomerase activity
Glyma.09G092700	1.51583	2.49308e-06	-1.32106	0.000195445	NA
Glyma.03G090200	2.25444	2.45037e-11	-1.32079	0.000101595	ATP binding; "carbohydrate binding"; "kinase activity"; "protein kinase activity"; "protein serine/threonine kinase activity"; "protein tyrosine kinase activity"; "transferase activity, transferring phosphorus-containing groups"
Glyma.15G146600	1.01476	0.00122309	-1.3207	0.00348977	NA
Glyma.08G341300	2.99012	1.54471e-13	-1.32039	0.00020566	endopeptidase inhibitor activity
Glyma.10G020900	1.00924	0.00272278	-1.31801	0.000295456	arsenate reductase (glutaredoxin) activity; "electron carrier activity"; "protein disulfide oxidoreductase activity"
Glyma.20G241500	1.94015	4.16985e-19	-1.31722	0.025831	chalcone isomerase activity; "intramolecular lyase activity"; "protein binding"
Glyma.18G137300	1.09532	7.46597e-10	-1.3147	0.000463804	3-chloroallyl aldehyde dehydrogenase activity; "ATP binding"; "aldehyde dehydrogenase (NAD) activity"; "oxidoreductase activity"
Glyma.20G202900	1.3049	8.10138e-07	-1.31323	0.00031683	molecular function
Glyma.05G234600	1.89822	8.40045e-15	-1.3132	0.00230795	DNA binding; "sequence-specific DNA binding transcription factor activity"
Glyma.06G260900	1.03231	0.00152036	-1.30825	0.03909	ATP binding; "carbohydrate binding"; "protein kinase activity"; "protein serine/threonine kinase activity"; "protein tyrosine kinase activity"; "transferase activity, transferring phosphorus-containing groups"
Glyma.16G173000	2.24558	4.18986e-09	-1.30591	0.000294861	catalytic activity; "cation binding"; "hydrolase activity, hydrolyzing O-glycosyl compounds"
Glyma.17G147500	3.2069	2.76797e-05	-1.3012	0.000895098	NA
Glyma.19G213100	4.22288	7.42665e-57	-1.29572	0.0323389	DNA binding; "sequence-specific DNA binding transcription factor activity"
Glyma.12G041000	1.37226	1.3025e-08	-1.2895	6.9925e-05	dihydrofolate reductase activity; "oxidoreductase activity"; "thymidylate synthase activity"
Glyma.14G032000	3.2704	3.74816e-11	-1.28704	0.0129678	NA
Glyma.10G105900	1.77069	1.77947e-16	-1.2842	5.48507e-05	UDP-N-acetylglucosamine-dolichyl-phosphate N-acetylglucosaminephosphotransferase activity; "phospho-N-acetylmuramoyl-pentapeptide-transferase activity"
Glyma.05G204800	3.24437	9.52396e-20	-1.28275	3.44866e-05	NA
Glyma.11G155000	1.39576	0.000165885	-1.27812	0.00389164	NA
Glyma.06G151400	1.20937	0.00135309	-1.27655	0.0171295	protein binding
Glyma.11G244000	1.10362	1.78281e-07	-1.27526	8.98715e-07	zinc ion binding
Glyma.08G035300	1.62818	7.69773e-23	-1.27199	0.000531767	carbohydrate transmembrane transporter activity; "galactose transmembrane transporter activity"; "substrate-specific transmembrane transporter activity"; "sugar:hydrogen symporter activity"; "transmembrane transporter activity"; "transporter activity"
Glyma.18G078600	1.15188	0.000357793	-1.27083	0.00066406	cation transmembrane transporter activity; "metal ion transmembrane transporter activity"
Glyma.02G241200	1.36866	1.97431e-32	-1.26818	0.000121632	NAD binding; "copper ion binding"; "isocitrate dehydrogenase (NADP+) activity"; "magnesium ion binding"; "oxidoreductase activity, acting on the CH-OH group of donors, NAD or NADP as acceptor"
Glyma.12G144100	2.97904	4.47778e-17	-1.26389	0.0079237	ATP binding; "carbohydrate binding"; "protein kinase activity"; "protein serine/threonine kinase activity"; "protein tyrosine kinase activity"; "transferase activity, transferring phosphorus-containing groups"
Glyma.05G101700	1.645	8.71168e-08	-1.2574	0.000661192	inorganic anion transmembrane transporter activity; "manganese ion transmembrane transporter activity"; "metal ion transmembrane transporter activity"; "transporter activity"
Glyma.20G068300	2.00023	1.58576e-16	-1.25572	3.68185e-05	iron-nicotianamine transmembrane transporter activity; "oligopeptide transporter activity"
Glyma.09G145600	1.19559	2.1612e-05	-1.25517	0.027708	kinase activity
Glyma.14G042700	1.67982	3.86641e-05	-1.24972	0.0255344	NA
Glyma.08G307800	1.15085	2.59856e-08	-1.24859	0.0213922	3-hydroxyisobutyryl-CoA hydrolase activity; "catalytic activity"
Glyma.14G144300	1.44051	4.46002e-13	-1.24317	3.13015e-05	ATP binding; "kinase activity"; "protein kinase activity"; "protein serine/threonine kinase activity"; "transferase activity, transferring phosphorus-containing groups"
Glyma.06G215100	2.34283	5.7455e-05	-1.23593	0.0409062	electron carrier activity; "isomerase activity"; "protein disulfide isomerase activity"; "protein disulfide oxidoreductase activity"
Glyma.U039400	2.78576	3.93096e-13	-1.23428	0.0122888	NA
Glyma.11G208300	1.24925	1.70668e-10	-1.23376	3.68968e-07	NA
Glyma.06G268700	1.02655	0.000138472	-1.23212	0.0300586	ADP binding
Glyma.04G176400	1.11867	8.44559e-07	-1.2301	0.00304436	catalytic activity; "oxidoreductase activity, acting on the CH-OH group of donors, quinone or similar compound as acceptor"; "quinone binding"
Glyma.18G071500	1.64074	1.5629e-19	-1.22989	4.6647e-07	NA
Glyma.06G064900	1.10948	9.04031e-06	-1.22958	0.0479991	zinc ion binding
Glyma.07G136300	1.81912	0.000205861	-1.22816	0.0357099	NA
Glyma.05G162400	1.03862	0.00359089	-1.22332	0.0197481	NA
Glyma.07G098900	3.49782	2.83202e-32	-1.22263	0.000173165	NA
Glyma.03G099000	1.8128	2.82094e-11	-1.2217	0.016515	nucleotide binding; "oxidoreductase activity"; "zinc ion binding"
Glyma.02G042500	2.88307	0.00013489	-1.21301	0.0197808	chitin binding; "chitinase activity"
Glyma.13G234900	1.28286	9.5057e-07	-1.21179	0.00676832	tRNA (adenine-N1-)-methyltransferase activity
Glyma.17G003200	1.34228	8.67287e-18	-1.2087	0.0139002	glutathione transferase activity; "maleylacetoacetate isomerase activity"
Glyma.05G157600	1.32523	5.70422e-17	-1.2066	1.61582e-06	catalytic activity; "ligase activity"
Glyma.19G229400	1.414	5.25372e-06	-1.2064	0.000413206	calmodulin binding
Glyma.07G228100	1.63711	7.61615e-22	-1.19809	0.000129861	protein transmembrane transporter activity
Glyma.14G030700	3.0292	4.01446e-14	-1.19663	0.0110418	DNA binding; "sequence-specific DNA binding transcription factor activity"
Glyma.13G326400	1.81721	9.17433e-34	-1.19381	1.63135e-09	4-hydroxy-3-methylbut-2-en-1-yl diphosphate synthase activity; "4 iron, 4 sulfur cluster binding"; "iron ion binding"
Glyma.04G092400	1.39893	6.76205e-14	-1.19313	3.2985e-05	glucose-6-phosphate isomerase activity
Glyma.12G054000	2.0912	1.36804e-08	-1.19	0.00132615	catalytic activity; "cation binding"; "hydrolase activity, hydrolyzing O-glycosyl compounds"
Glyma.02G267900	1.10927	2.01537e-07	-1.18258	0.000796921	phosphatase activity; "phosphoprotein phosphatase activity"; "protein tyrosine phosphatase activity"
Glyma.12G199900	1.39243	0.00904969	-1.18167	0.0222765	transferase activity; "transferase activity, transferring acyl groups other than amino-acyl groups"
Glyma.03G246700	1.17366	5.23691e-14	-1.17819	0.00259061	oxidoreductase activity
Glyma.18G001300	1.0848	0.0341968	-1.17606	0.015684	acid phosphatase activity; "hydrolase activity"; "metal ion binding"; "protein serine/threonine phosphatase activity"
Glyma.03G218300	2.0562	4.17248e-27	-1.17563	4.40832e-07	heat shock protein binding; "unfolded protein binding"
Glyma.18G230800	1.20263	0.00123886	-1.17503	0.00307114	molecular function
Glyma.13G238700	1.02097	0.000827472	-1.17432	0.010225	ATP binding; "kinase activity"; "protein kinase activity"; "protein serine/threonine kinase activity"; "transferase activity, transferring phosphorus-containing groups"
Glyma.06G081900	1.38543	2.7584e-18	-1.16411	4.76259e-05	aspartic-type endopeptidase activity
Glyma.18G080900	1.33922	4.23037e-20	-1.16202	0.00895945	ATP binding; "ATPase activity"; "ATPase activity, coupled to transmembrane movement of substances"; "chlorophyll catabolite transmembrane transporter activity"; "glutathione S-conjugate-exporting ATPase activity"; "nucleoside-triphosphatase activity"; "nucleotide binding"
Glyma.19G104200	1.8369	5.40805e-07	-1.16008	0.010678	DNA binding; "sequence-specific DNA binding transcription factor activity"
Glyma.13G068900	2.30684	1.17696e-35	-1.15804	0.00778459	NA
Glyma.11G120900	1.90474	3.47802e-25	-1.15691	1.35281e-10	4-hydroxy-3-methylbut-2-en-1-yl diphosphate reductase activity; "4-hydroxy-3-methylbut-2-en-1-yl diphosphate synthase activity"
Glyma.07G254700	1.42539	3.20483e-06	-1.15447	0.027708	UDP-glucosyltransferase activity; "UDP-glycosyltransferase activity"; "quercetin 3-O-glucosyltransferase activity"; "transferase activity, transferring hexosyl groups"
Glyma.01G030900	1.00882	8.07849e-05	-1.15138	0.0003474	polygalacturonase activity
Glyma.01G042100	1.19092	0.00928255	-1.14913	0.039981	abscisic acid transporter activity; "calcium ion binding"; "transporter activity"
Glyma.12G054200	3.20674	2.14019e-13	-1.14539	0.00325841	catalytic activity; "cation binding"; "hydrolase activity, hydrolyzing O-glycosyl compounds"
Glyma.02G299100	1.40873	7.62841e-14	-1.14465	4.81315e-05	protein binding; "serine O-acetyltransferase activity"; "transferase activity"; "zinc ion binding"
Glyma.04G134200	2.03382	2.65119e-18	-1.13977	0.00687063	protein binding
Glyma.17G006100	1.55444	4.75959e-08	-1.13277	0.015392	oligopeptide transporter activity
Glyma.17G251100	1.20036	5.49517e-08	-1.13026	0.000985618	carbohydrate transmembrane transporter activity; "substrate-specific transmembrane transporter activity"; "sugar:hydrogen symporter activity"; "transmembrane transporter activity"; "transporter activity"
Glyma.05G148000	1.04318	2.70976e-09	-1.12945	8.13377e-05	molecular function
Glyma.05G108200	1.58516	2.89444e-05	-1.12734	0.0178023	DNA binding; "protein dimerization activity"; "sequence-specific DNA binding"; "sequence-specific DNA binding transcription factor activity"
Glyma.20G153100	1.5527	1.91849e-05	-1.12731	0.0347763	ATP binding; "kinase activity"; "protein kinase activity"; "protein tyrosine kinase activity"; "transferase activity, transferring phosphorus-containing groups"
Glyma.19G121600	1.70379	8.04998e-20	-1.12462	2.09896e-06	NA
Glyma.13G285300	2.20674	1.22042e-05	-1.1232	0.00268901	electron carrier activity; "heme binding"; "iron ion binding"; "monooxygenase activity"; "oxidoreductase activity, acting on paired donors, with incorporation or reduction of molecular oxygen"; "oxygen binding"
Glyma.17G064800	1.32962	2.82422e-09	-1.12089	0.0200754	NADH dehydrogenase (ubiquinone) activity; "molecular function"
Glyma.03G045600	1.70326	5.29199e-08	-1.11869	0.048174	molecular function
Glyma.19G190000	1.60112	1.20421e-09	-1.11599	0.00565114	sequence-specific DNA binding transcription factor activity
Glyma.08G319000	1.13738	1.81031e-07	-1.1147	0.00210086	nucleic acid binding; "zinc ion binding"
Glyma.08G025900	2.57361	7.42665e-57	-1.1122	8.17461e-07	ATP binding
Glyma.15G161700	1.46671	2.07512e-07	-1.11112	0.0017731	ATP binding; "kinase activity"; "protein kinase activity"; "protein serine/threonine kinase activity"; "protein tyrosine kinase activity"; "transferase activity, transferring phosphorus-containing groups"
Glyma.10G253000	1.76992	3.26242e-27	-1.1097	0.0298218	ATP binding; "kinase activity"; "protein kinase activity"; "protein serine/threonine kinase activity"; "transferase activity, transferring phosphorus-containing groups"
Glyma.20G206800	1.15641	0.00479388	-1.10889	0.0137462	molecular function
Glyma.08G355200	1.13193	0.0243324	-1.10707	0.0156326	ATP binding; "carbohydrate binding"; "protein kinase activity"; "protein serine/threonine kinase activity"; "transferase activity, transferring phosphorus-containing groups"
Glyma.13G173500	3.23137	2.15859e-24	-1.10649	3.40218e-06	electron carrier activity; "heme binding"; "iron ion binding"; "oxidoreductase activity, acting on paired donors, with incorporation or reduction of molecular oxygen"; "oxygen binding"
Glyma.16G145200	1.71973	0.000162483	-1.10646	0.0158291	hydrolase activity, acting on ester bonds; "methyl indole-3-acetate esterase activity"; "methyl jasmonate esterase activity"; "methyl salicylate esterase activity"
Glyma.07G177600	2.91585	7.17252e-23	-1.10558	0.00297995	calmodulin binding
Glyma.18G242300	1.55203	8.00405e-07	-1.10175	1.05225e-06	hydrolase activity; "isopentenyl-diphosphate delta-isomerase activity"
Glyma.20G090100	1.08328	2.71425e-14	-1.09387	7.71196e-05	ATP binding; "aminoacyl-tRNA ligase activity"; "glutamate-tRNA ligase activity"; "ligase activity, forming aminoacyl-tRNA and related compounds"; "nucleotide binding"
Glyma.16G036000	1.38151	6.34816e-05	-1.09236	0.0274627	calcium:sodium antiporter activity; "cation:cation antiporter activity"
Glyma.18G018600	1.3461	2.37875e-10	-1.09082	0.0245415	inositol-3-phosphate synthase activity; "nucleotide binding"; "protein binding"
Glyma.12G046000	1.22344	6.42051e-15	-1.09015	1.61177e-05	4-hydroxy-3-methylbut-2-en-1-yl diphosphate reductase activity; "4-hydroxy-3-methylbut-2-en-1-yl diphosphate synthase activity"
Glyma.07G103000	1.21143	6.35775e-12	-1.08633	0.000257458	3-hydroxyisobutyrate dehydrogenase activity; "aldehyde-lyase activity"; "catalytic activity"; "coenzyme binding"; "fructose-bisphosphate aldolase activity"; "nucleotide binding"; "oxidoreductase activity"; "oxidoreductase activity, acting on the CH-OH group of donors, NAD or NADP as acceptor"; "phosphogluconate dehydrogenase (decarboxylating) activity"; "zinc ion binding"
Glyma.01G056100	3.05498	2.26239e-40	-1.08605	0.0149826	oxidoreductase activity; "oxidoreductase activity, acting on diphenols and related substances as donors, oxygen as acceptor"; "oxidoreductase activity, acting on paired donors, with incorporation or reduction of molecular oxygen, 2-oxoglutarate as one donor, and incorporation of one atom each of oxygen into both donors"
Glyma.U038300	1.04848	0.000586334	-1.08558	0.00207172	flavin adenine dinucleotide binding; "oxidoreductase activity"; "squalene monooxygenase activity"
Glyma.06G260200	4.45356	4.68397e-69	-1.08524	0.000197278	oxidoreductase activity
Glyma.19G132000	1.15974	8.68467e-07	-1.08504	0.0113176	catalytic activity; "cystathionine beta-lyase activity"; "pyridoxal phosphate binding"
Glyma.11G010500	2.16862	2.395e-24	-1.08343	0.00147188	4-coumarate-CoA ligase activity; "catalytic activity"
Glyma.11G093200	1.27301	4.41813e-21	-1.0827	0.00177404	copper ion binding; "sulfite reductase (ferredoxin) activity"; "sulfite reductase activity"
Glyma.20G101100	1.38027	4.33071e-09	-1.0776	0.0298819	glutathione transferase activity
Glyma.18G050400	1.15878	4.92642e-11	-1.0748	0.0034208	cation transmembrane transporter activity; "efflux transmembrane transporter activity"
Glyma.08G330700	1.21503	2.8925e-09	-1.07478	0.00966208	cellulose synthase (UDP-forming) activity; "cellulose synthase activity"; "transferase activity, transferring glycosyl groups"
Glyma.05G247900	1.35455	0.000103098	-1.07466	0.0151335	acid phosphatase activity; "hydrolase activity"; "phosphatase activity"; "protein serine/threonine phosphatase activity"
Glyma.17G095500	1.33252	0.000489838	-1.07355	0.013272	ATP binding; "ATPase activity"; "nucleoside-triphosphatase activity"; "nucleotide binding"
Glyma.06G227200	1.34003	2.21079e-22	-1.07152	0.000626028	P-P-bond-hydrolysis-driven protein transmembrane transporter activity
Glyma.18G094500	1.06472	0.00024451	-1.06814	0.000354542	nucleic acid binding; "zinc ion binding"
Glyma.06G295700	1.68291	6.358e-07	-1.06534	0.0161805	caffeate O-methyltransferase activity; "luteolin O-methyltransferase activity"; "myricetin 3'-O-methyltransferase activity"; "quercetin 3-O-methyltransferase activity"
Glyma.11G238300	4.58257	1.13454e-74	-1.05484	0.0349427	L-aspartate:2-oxoglutarate aminotransferase activity; "aspartate-prephenate aminotransferase activity"; "glutamate-prephenate aminotransferase activity"
Glyma.14G002000	1.05652	9.85793e-08	-1.0513	0.0109963	antiporter activity; "drug transmembrane transporter activity"
Glyma.11G168100	1.61387	0.00144704	-1.04733	0.0241256	NA
Glyma.08G021200	1.07293	4.42862e-05	-1.03841	0.00283728	ATP binding; "protein binding"; "protein kinase activity"; "signal transducer activity"; "transferase activity, transferring phosphorus-containing groups"
Glyma.11G017500	1.00885	0.0387867	-1.03469	0.0351898	molecular function
Glyma.18G068800	1.06371	0.000248668	-1.03012	0.00898981	ceramidase activity
Glyma.02G217800	1.75668	3.72338e-12	-1.02801	0.000156163	DNA binding; "sequence-specific DNA binding transcription factor activity"
Glyma.10G290200	1.41479	0.0143603	-1.02525	0.0338411	nucleic acid binding; "sequence-specific DNA binding transcription factor activity"; "zinc ion binding"
Glyma.10G267600	2.64137	7.28437e-13	-1.02323	0.0262136	antiporter activity; "drug transmembrane transporter activity"; "transporter activity"
Glyma.06G126800	1.33883	0.00152368	-1.01755	0.036474	molecular function
Glyma.14G046000	3.54814	4.17347e-12	-1.01671	0.0250797	kinase activity
Glyma.03G135800	1.60522	2.05443e-07	-1.01649	0.000573654	DNA binding; "sequence-specific DNA binding"; "sequence-specific DNA binding transcription factor activity"
