# Supplementary material for: The NAC family transcription factor GmNAC42–1 regulates biosynthesis of the anticancer and neuroprotective glyceollins in soybean
Source: BMC Genomics. 2019 Feb 20;20:149. doi: 10.1186/s12864-019-5524-5 (PMC6381636; doi:10.1186/s12864-019-5524-5)
Supplement: Supplementary file 6 — Table S6. Amino acid similarities of NAC42 proteins from soybean, Arabidopsis and grapevine. Full-length proteins (N-terminal and C-terminal halves). (XLSX 11 kb) [file 12864_2019_5524_MOESM6_ESM.xlsx]

## Sheet: Sheet1
Additional file 6: Table S6. Amino acid similarities of NAC42 proteins from soybean, Arabidopsis and
grapevine. Full-length proteins (N-terminal and C-terminal halves).
	GmNAC42-1	GmNAC42-2	GmNAC42-3	VvNAC042_5	ANAC042/JUB1
GmNAC42-2	85.8 (89.6, 82.1)
GmNAC42-3	70.7 (88.7, 53.4)	68.5 (81.7, 54.0)
VvNAC042_5	67.8 (86.7, 50.5)	66.2 (81.2, 50.9)	62.2 (81.5, 43.7)
ANAC042/JUB1	56.5 (83.3, 33.9)	54.3 (76.2, 34.9)	55.7 (82.3, 30.5)	59.3 (82.8, 35.3)
DlNAC1	37.3 (62.7, 18.8)	36.5 (57.9, 21.7)	36.4 (62.6, 18.8)	37.2 (62.7, 18.6)	39.7 (63.3, 22.2)
